# Supplementary material for: Metabolic correlates of late midlife cognitive outcomes: findings from the 1946 British Birth Cohort
Source: Brain Commun. 2021 Dec 15;4(1):fcab291. doi: 10.1093/braincomms/fcab291 (PMC8853724; doi:10.1093/braincomms/fcab291)
Supplement: fcab291_Supplementary_Data [file fcab291_supplementary_data.zip › Supplementary_Table_1.xlsx]

## Sheet: Short-term memory 60-64
Metabolite	Family	Pathway	Model 1				Model 2				Model 3				Model 4				Module	kME	Hub
			beta	L95	U95	p	beta	L95	U95	p	beta	L95	U95	p	beta	L95	U95	p
(12 or 13)-methylmyristate (a15:0 or i15:0)	Lipid	Fatty Acid, Branched	0.00680932	-0.0397511	0.0533698	0.77427	0.0111495	-0.0351956	0.0574946	0.637093	-0.0355589	-0.0749563	0.00383846	0.0768614	-0.0294115	-0.0691887	0.0103657	0.147173	blue	0.745843	N
(14 or 15)-methylpalmitate (a17:0 or i17:0)	Lipid	Fatty Acid, Branched	0.00410765	-0.0419875	0.0502028	0.861273	0.00960576	-0.036166	0.0553775	0.680675	-0.0332003	-0.0720544	0.00565389	0.0939308	-0.0262021	-0.0653638	0.0129597	0.189595	blue	0.779221	N
(16 or 17)-methylstearate (a19:0 or i19:0)	Lipid	Fatty Acid, Branched	-0.00382453	-0.0495151	0.041866	0.869613	-0.00541745	-0.0507287	0.0398938	0.814625	-0.0362991	-0.0745934	0.00199524	0.0631759	-0.030681	-0.0694634	0.00810131	0.120931	blue	0.746018	N
(2 or 3)-decenoate (10:1n7 or n8)	Lipid	Medium Chain Fatty Acid	-0.0259033	-0.0718237	0.020017	0.268717	-0.0343743	-0.0800057	0.0112571	0.139728	-0.013597	-0.0521888	0.0249949	0.489632	-0.0109403	-0.0498287	0.0279481	0.581168	blue	0.672985	N
(N(1) + N(8))-acetylspermidine	Amino Acid	Polyamine Metabolism	0.00831507	-0.0386081	0.0552382	0.728212	0.0111308	-0.0354225	0.0576841	0.639162	0.00539067	-0.0339246	0.044706	0.788015	0.00344654	-0.0358836	0.0427766	0.863554	turquoise	0.272882	N
(R)-3-hydroxybutyrylcarnitine	Lipid	Fatty Acid Metabolism (Acyl Carnitine)	-0.0164726	-0.0623102	0.029365	0.481004	0.0126094	-0.0340076	0.0592264	0.595819	0.00837405	-0.0310536	0.0478017	0.677041	0.0141963	-0.0256459	0.0540386	0.484729	magenta	0.802554	N
(S)-3-hydroxybutyrylcarnitine	Lipid	Fatty Acid Metabolism (Acyl Carnitine)	-0.0979089	-0.143656	-0.0521621	2.83321e-05	-0.0743909	-0.121129	-0.0276531	0.00182731	-0.0316666	-0.0714081	0.00807486	0.118275	-0.0243785	-0.0641973	0.0154402	0.229985	magenta	0.751235	Y
1-(1-enyl-oleoyl)-GPE (P-18:1)*	Lipid	Lysoplasmalogen	0.0216152	-0.0251008	0.0683312	0.36427	0.00138211	-0.0455258	0.04829	0.953923	0.0121147	-0.0278962	0.0521256	0.55267	0.00972485	-0.0302452	0.0496949	0.633269	black	0.597349	N
1-(1-enyl-palmitoyl)-2-arachidonoyl-GPC (P-16:0/20:4)*	Lipid	Plasmalogen	-0.0186102	-0.064412	0.0271917	0.425602	-0.0273181	-0.0728275	0.0181914	0.239223	0.0126202	-0.0261393	0.0513797	0.523148	0.0115463	-0.027528	0.0506206	0.56227	greenyellow	0.38784	N
1-(1-enyl-palmitoyl)-2-arachidonoyl-GPE (P-16:0/20:4)*	Lipid	Plasmalogen	-0.00843536	-0.0541734	0.0373026	0.717601	-0.00593351	-0.0513113	0.0394443	0.797626	0.00829261	-0.0301032	0.0466884	0.671902	0.00763909	-0.0310276	0.0463058	0.698437	greenyellow	0.297166	N
1-(1-enyl-palmitoyl)-2-linoleoyl-GPC (P-16:0/18:2)*	Lipid	Plasmalogen	0.0705148	0.0246858	0.116344	0.0025833	0.0203632	-0.0314041	0.0721304	0.440509	0.0298623	-0.0139618	0.0736865	0.181563	0.0218414	-0.0221294	0.0658123	0.330061	greenyellow	0.750583	N
1-(1-enyl-palmitoyl)-2-linoleoyl-GPE (P-16:0/18:2)*	Lipid	Plasmalogen	-0.00992409	-0.0554767	0.0356285	0.669216	-0.0257252	-0.0714972	0.0200468	0.270472	-0.000779411	-0.0395393	0.0379805	0.968544	-0.00566564	-0.0445526	0.0332213	0.775093	greenyellow	0.413862	N
1-(1-enyl-palmitoyl)-2-oleoyl-GPC (P-16:0/18:1)*	Lipid	Plasmalogen	0.0703218	0.0227567	0.117887	0.00378232	0.0116656	-0.0421892	0.0655203	0.670999	0.00566266	-0.0397805	0.0511059	0.806946	0.00203738	-0.0433712	0.047446	0.929885	greenyellow	0.785767	N
1-(1-enyl-palmitoyl)-2-oleoyl-GPE (P-16:0/18:1)*	Lipid	Plasmalogen	-0.062646	-0.108204	-0.0170883	0.00706437	-0.0683531	-0.113556	-0.0231504	0.00306012	-0.0150232	-0.0535319	0.0234854	0.444268	-0.0103837	-0.0491401	0.0283726	0.599305	greenyellow	0.358878	N
1-(1-enyl-palmitoyl)-2-palmitoleoyl-GPC (P-16:0/16:1)*	Lipid	Plasmalogen	0.0293196	-0.0182605	0.0768998	0.226979	-0.00613612	-0.0557133	0.043441	0.808225	-0.00947606	-0.0512952	0.032343	0.65678	-0.00915642	-0.0510965	0.0327836	0.66855	greenyellow	0.617168	N
1-(1-enyl-palmitoyl)-2-palmitoyl-GPC (P-16:0/16:0)*	Lipid	Plasmalogen	0.0799993	0.0345328	0.125466	0.000571913	0.0387556	-0.0123905	0.0899016	0.137411	0.0265803	-0.0166421	0.0698028	0.227917	0.0237291	-0.019423	0.0668813	0.28094	greenyellow	0.838085	N
1-(1-enyl-palmitoyl)-GPC (P-16:0)*	Lipid	Lysoplasmalogen	0.0390181	-0.00692983	0.084966	0.0959883	0.00157094	-0.0461974	0.0493393	0.948578	0.00471112	-0.0358584	0.0452807	0.819856	-0.000289699	-0.0408316	0.0402522	0.988819	black	0.722378	N
1-(1-enyl-palmitoyl)-GPE (P-16:0)*	Lipid	Lysoplasmalogen	0.0188737	-0.0273065	0.065054	0.422898	-0.00517298	-0.0517908	0.0414448	0.827734	0.00558565	-0.0341044	0.0452757	0.782558	0.00259162	-0.0370067	0.04219	0.897872	black	0.66644	N
1-(1-enyl-stearoyl)-2-arachidonoyl-GPE (P-18:0/20:4)*	Lipid	Plasmalogen	-0.00778544	-0.0535668	0.037996	0.738768	-0.0134376	-0.0588961	0.0320209	0.562142	0.0129745	-0.0256435	0.0515925	0.510009	0.014567	-0.0247299	0.0538639	0.467284	greenyellow	0.372474	N
1-(1-enyl-stearoyl)-2-linoleoyl-GPE (P-18:0/18:2)*	Lipid	Plasmalogen	-0.0117363	-0.0573405	0.033868	0.613798	-0.0428532	-0.089766	0.00405958	0.0733697	-0.0108347	-0.0505486	0.0288791	0.592649	-0.00853239	-0.0483763	0.0313115	0.674523	greenyellow	0.540866	N
1-(1-enyl-stearoyl)-2-oleoyl-GPE (P-18:0/18:1)	Lipid	Plasmalogen	-0.0422415	-0.0878339	0.00335081	0.0693613	-0.0493459	-0.0946247	-0.00406715	0.0326962	-0.0101354	-0.0485984	0.0283277	0.605334	-0.00438531	-0.0434534	0.0346828	0.825772	greenyellow	0.371213	N
1-(1-enyl-stearoyl)-GPE (P-18:0)*	Lipid	Lysoplasmalogen	0.0705345	0.0241821	0.116887	0.00287966	0.036331	-0.0118182	0.0844802	0.139074	0.0133421	-0.0274914	0.0541757	0.521695	0.00820049	-0.0327597	0.0491606	0.694604	black	0.541817	N
1-arachidonoyl-GPC* (20:4)*	Lipid	Lysophospholipid	0.011525	-0.0343307	0.0573806	0.622113	0.00311271	-0.043124	0.0493494	0.894968	0.0154929	-0.0236331	0.0546189	0.437469	0.0141836	-0.025017	0.0533841	0.478006	black	0.497824	N
1-arachidonoyl-GPE (20:4n6)*	Lipid	Lysophospholipid	-0.10296	-0.149136	-0.0567843	1.29698e-05	-0.102019	-0.148367	-0.0556702	1.6703e-05	-0.0295668	-0.0694755	0.0103418	0.146379	-0.0182483	-0.0589626	0.0224659	0.379468	brown	0.387335	N
1-arachidonoyl-GPI* (20:4)*	Lipid	Lysophospholipid	-0.036772	-0.082424	0.00887992	0.114329	-0.0333728	-0.0787076	0.011962	0.14897	-0.0154785	-0.0538254	0.0228683	0.428645	-0.00957976	-0.048015	0.0288555	0.625001	black	0.633253	N
1-arachidonylglycerol (20:4)	Lipid	Monoacylglycerol	-0.0667882	-0.115349	-0.0182273	0.00705366	-0.0544052	-0.102807	-0.00600373	0.027612	-0.0261567	-0.067144	0.0148305	0.210857	-0.0194343	-0.0605546	0.0216859	0.354062	black	0.566254	N
1-carboxyethylisoleucine	Amino Acid	Leucine, Isoleucine and Valine Metabolism	-0.0713687	-0.119446	-0.0232916	0.00364266	-0.0259792	-0.077338	0.0253796	0.321278	-0.0196808	-0.0629906	0.023629	0.372903	-0.0124437	-0.0558296	0.0309421	0.573814	brown	0.56032	N
1-carboxyethylleucine	Amino Acid	Leucine, Isoleucine and Valine Metabolism	-0.0682233	-0.116859	-0.0195879	0.00599852	-0.0150338	-0.0679467	0.037879	0.577419	-0.0167699	-0.0613569	0.0278171	0.460795	-0.0112855	-0.0560392	0.0334681	0.620944	brown	0.590214	N
1-carboxyethylphenylalanine	Amino Acid	Phenylalanine Metabolism	-0.101696	-0.149646	-0.0537459	3.34248e-05	-0.0561438	-0.108385	-0.00390254	0.0351873	-0.0289841	-0.0730809	0.0151127	0.197513	-0.0193031	-0.0637112	0.0251049	0.394021	brown	0.594485	N
1-carboxyethylvaline	Amino Acid	Leucine, Isoleucine and Valine Metabolism	-0.0531347	-0.100209	-0.00606029	0.0269701	-0.000795038	-0.0517058	0.0501157	0.975569	-0.0052302	-0.0481621	0.0377017	0.811177	0.000329513	-0.0427021	0.0433611	0.988019	brown	0.599499	N
1-dihomo-linolenylglycerol (20:3)	Lipid	Monoacylglycerol	-0.0677623	-0.115514	-0.0200105	0.00544047	-0.0573634	-0.105194	-0.00953274	0.0187726	-0.0420848	-0.0824662	-0.0017034	0.041098	-0.0355946	-0.0759316	0.0047424	0.0836746	black	0.545655	N
1-linolenoyl-GPC (18:3)*	Lipid	Lysophospholipid	0.0113967	-0.034287	0.0570804	0.624695	-0.0157901	-0.0621648	0.0305845	0.50434	-0.00369274	-0.042904	0.0355185	0.853475	-0.000269916	-0.0395179	0.0389781	0.989239	black	0.513848	N
1-linoleoyl-2-arachidonoyl-GPC (18:2/20:4n6)*	Lipid	Phosphatidylcholine (PC)	0.0490844	0.00282841	0.0953404	0.0375563	0.0286557	-0.0179798	0.0752912	0.228305	0.0259588	-0.0135778	0.0654954	0.197993	0.0266312	-0.013325	0.0665874	0.191294	black	0.436781	N
1-linoleoyl-2-linolenoyl-GPC (18:2/18:3)*	Lipid	Phosphatidylcholine (PC)	0.0692011	0.0231122	0.11529	0.00327388	0.032292	-0.0174677	0.0820517	0.20325	0.0222145	-0.0197974	0.0642264	0.299833	0.0215749	-0.0203848	0.0635345	0.313357	yellow	0.33739	N
1-linoleoyl-GPC (18:2)	Lipid	Lysophospholipid	0.0988393	0.0531495	0.144529	2.32341e-05	0.0567022	0.00681239	0.106592	0.0259317	0.0212074	-0.0211025	0.0635173	0.325689	0.0156263	-0.0268082	0.0580608	0.470226	black	0.593451	N
1-linoleoyl-GPE (18:2)*	Lipid	Lysophospholipid	-0.00075149	-0.0468842	0.0453812	0.974516	-0.0329515	-0.0803813	0.0144783	0.173179	-0.0123983	-0.0523964	0.0275998	0.54329	-0.00490974	-0.0449892	0.0351697	0.810151	black	0.459528	N
1-linoleoyl-GPG (18:2)*	Lipid	Lysophospholipid	-0.00248801	-0.0483911	0.0434151	0.915351	0.00202277	-0.0435417	0.0475872	0.930625	-0.00560911	-0.0439666	0.0327484	0.774289	-0.000243081	-0.0386673	0.0381811	0.990101	blue	0.356527	N
1-linoleoyl-GPI* (18:2)*	Lipid	Lysophospholipid	0.00573656	-0.0404125	0.0518856	0.807411	-0.0154695	-0.0626296	0.0316906	0.520076	-0.00839815	-0.0482029	0.0314066	0.67906	-0.00399922	-0.0439359	0.0359374	0.844311	black	0.568785	N
1-linoleoylglycerol (18:2)	Lipid	Monoacylglycerol	-0.0317138	-0.0802736	0.016846	0.200392	-0.0272149	-0.0755069	0.021077	0.269178	-0.0134112	-0.0542198	0.0273974	0.519287	-0.0109347	-0.0516406	0.0297711	0.598344	black	0.576983	N
1-methyl-4-imidazoleacetate	Amino Acid	Histidine Metabolism	-0.0597703	-0.105291	-0.0142495	0.0100978	-0.042174	-0.0878296	0.00348162	0.0701953	-0.0321175	-0.0708985	0.00666357	0.104485	-0.0232397	-0.0622597	0.0157802	0.2429	turquoise	0.480096	N
1-methyl-5-imidazoleacetate	Amino Acid	Histidine Metabolism	0.0425303	-0.00301069	0.0880712	0.0671719	0.0449518	-0.000231597	0.0901351	0.0511846	0.00219682	-0.0361538	0.0405475	0.910558	-0.00505842	-0.0434521	0.0333352	0.796118	turquoise	0.31197	N
1-methyladenosine	Nucleotide	Purine Metabolism, Adenine containing	-0.102784	-0.148696	-0.0568725	1.19722e-05	-0.0808445	-0.127325	-0.0343641	0.000661189	-0.0571758	-0.0964949	-0.0178566	0.00439591	-0.0500338	-0.0894724	-0.0105952	0.0129322	turquoise	0.545451	N
1-methylhistidine	Amino Acid	Histidine Metabolism	-0.0559945	-0.101559	-0.01043	0.0160432	-0.0391157	-0.0847883	0.00655699	0.093185	-0.0421565	-0.0808909	-0.00342213	0.032933	-0.0453629	-0.084188	-0.00653787	0.0220488	turquoise	0.639762	N
1-methylnicotinamide	Cofactors and Vitamins	Nicotinate and Nicotinamide Metabolism	-0.0259832	-0.0715335	0.0195672	0.26338	-0.0339831	-0.0792252	0.011259	0.140869	-0.0115453	-0.0498368	0.0267462	0.554348	-0.012166	-0.0504372	0.0261053	0.533041	turquoise	0.056022	N
1-methylurate	Xenobiotics	Xanthine Metabolism	-0.0261742	-0.0719028	0.0195544	0.261749	-0.0241395	-0.0694981	0.0212191	0.29672	-0.0100034	-0.0483173	0.0283105	0.60865	-0.00389334	-0.0423773	0.0345906	0.842733	green	0.7331	N
1-methylxanthine	Xenobiotics	Xanthine Metabolism	-0.00203529	-0.0478798	0.0438092	0.930622	-0.00894678	-0.0544837	0.0365902	0.700025	-0.00936798	-0.0476894	0.0289535	0.631665	-0.00765151	-0.0459748	0.0306718	0.695402	green	0.621185	N
1-myristoyl-2-arachidonoyl-GPC (14:0/20:4)*	Lipid	Phosphatidylcholine (PC)	-0.0180061	-0.064887	0.0288748	0.451365	-0.00888461	-0.0554923	0.037723	0.708539	0.00138843	-0.0379729	0.0407498	0.94485	0.010925	-0.0290997	0.0509496	0.592463	brown	0.564204	N
1-myristoyl-2-palmitoyl-GPC (14:0/16:0)	Lipid	Phosphatidylcholine (PC)	0.024332	-0.0215875	0.0702515	0.298819	0.0185543	-0.0273539	0.0644625	0.428064	-0.00950848	-0.0483952	0.0293783	0.631581	0.000282613	-0.0389147	0.0394799	0.988719	brown	0.428564	N
1-oleoyl-2-docosahexaenoyl-GPC (18:1/22:6)*	Lipid	Phosphatidylcholine (PC)	0.0976313	0.0499481	0.145314	6.17725e-05	0.0694253	0.0204171	0.118434	0.00552111	0.00460782	-0.0371599	0.0463756	0.828718	-0.00741464	-0.0496864	0.0348571	0.730861	yellow	0.337885	N
1-oleoyl-2-docosahexaenoyl-GPE (18:1/22:6)*	Lipid	Phosphatidylethanolamine (PE)	0.0414417	-0.00500622	0.0878897	0.0803058	0.0562451	0.00833057	0.10416	0.0214343	0.0155077	-0.025259	0.0562744	0.455705	0.0122558	-0.0290655	0.053577	0.560816	brown	0.360696	N
1-oleoyl-2-linoleoyl-GPE (18:1/18:2)*	Lipid	Phosphatidylethanolamine (PE)	-0.00371361	-0.0495673	0.04214	0.873809	-0.0125682	-0.0581393	0.0330029	0.588629	-0.00511854	-0.0435399	0.0333028	0.793896	0.000962431	-0.0376868	0.0396116	0.961051	brown	0.303481	N
1-oleoyl-GPC (18:1)	Lipid	Lysophospholipid	0.0385857	-0.00708113	0.0842526	0.0976582	-0.00125388	-0.0488829	0.0463751	0.958826	-0.00540961	-0.0456653	0.0348461	0.792141	-0.0032081	-0.0436162	0.0372	0.876273	black	0.675134	N
1-oleoyl-GPE (18:1)	Lipid	Lysophospholipid	-0.050644	-0.0971166	-0.00417146	0.0327062	-0.0598029	-0.106139	-0.0134668	0.0114499	-0.0166615	-0.0559159	0.0225929	0.405244	-0.00817106	-0.0477093	0.0313671	0.685277	black	0.441245	N
1-oleoyl-GPG (18:1)*	Lipid	Lysophospholipid	-0.0447851	-0.0904758	0.000905559	0.0547114	-0.0354377	-0.080889	0.0100136	0.126392	-0.0166551	-0.0550852	0.021775	0.395427	-0.00742506	-0.0461901	0.03134	0.707199	blue	0.173912	N
1-oleoyl-GPI (18:1)	Lipid	Lysophospholipid	-0.0104212	-0.0561515	0.0353092	0.654963	-0.0299824	-0.076068	0.0161031	0.202123	-0.0162495	-0.0550835	0.0225844	0.411928	-0.0104194	-0.0494539	0.028615	0.60066	black	0.61585	N
1-oleoylglycerol (18:1)	Lipid	Monoacylglycerol	-0.0538927	-0.101378	-0.00640695	0.0261448	-0.0373813	-0.0848934	0.0101308	0.122982	-0.0145268	-0.0547475	0.025694	0.478791	-0.00583525	-0.0461488	0.0344783	0.776518	black	0.381036	N
1-palmitoleoyl-2-linolenoyl-GPC (16:1/18:3)*	Lipid	Phosphatidylcholine (PC)	-0.0160517	-0.06357	0.0314667	0.507714	-0.0351511	-0.0833736	0.0130715	0.152987	-0.0258802	-0.0666918	0.0149315	0.213752	-0.0183618	-0.0595252	0.0228016	0.381742	yellow	0.261083	N
1-palmitoleoyl-GPC* (16:1)*	Lipid	Lysophospholipid	-0.00260178	-0.04878	0.0435764	0.912021	-0.00912975	-0.0551371	0.0368776	0.697169	-0.0149434	-0.0538223	0.0239354	0.45103	-0.00738935	-0.047097	0.0323183	0.715153	black	0.556578	N
1-palmitoleoylglycerol (16:1)*	Lipid	Monoacylglycerol	-0.0807062	-0.127315	-0.0340976	0.000698772	-0.0580888	-0.105232	-0.0109453	0.0157648	-0.0266241	-0.0665581	0.01331	0.19117	-0.0138788	-0.0544519	0.0266944	0.502359	brown	0.619504	N
1-palmitoyl-2-arachidonoyl-GPC (16:0/20:4n6)	Lipid	Phosphatidylcholine (PC)	-0.0563767	-0.102042	-0.010711	0.0155643	-0.0358642	-0.082318	0.0105895	0.130149	0.011447	-0.0280693	0.0509633	0.569995	0.019741	-0.020522	0.060004	0.336349	brown	0.450375	N
1-palmitoyl-2-arachidonoyl-GPE (16:0/20:4)*	Lipid	Phosphatidylethanolamine (PE)	-0.0850868	-0.130987	-0.0391869	0.000285207	-0.0643588	-0.111382	-0.0173353	0.00733575	-0.0127025	-0.0528822	0.0274771	0.535289	0.00190075	-0.0391323	0.0429338	0.927617	brown	0.658659	N
1-palmitoyl-2-arachidonoyl-GPI (16:0/20:4)*	Lipid	Phosphatidylinositol (PI)	-0.02919	-0.0751692	0.0167892	0.213242	-0.0149431	-0.0613527	0.0314665	0.527786	0.0106238	-0.0286183	0.0498658	0.595495	0.0185814	-0.0210019	0.0581646	0.357328	brown	0.577629	N
1-palmitoyl-2-dihomo-linolenoyl-GPC (16:0/20:3n3 or 6)*	Lipid	Phosphatidylcholine (PC)	-0.104531	-0.15019	-0.058871	7.58709e-06	-0.0876484	-0.134088	-0.0412091	0.000220811	-0.0255223	-0.0652324	0.0141878	0.207626	-0.0145358	-0.0545339	0.0254623	0.476075	brown	0.498514	N
1-palmitoyl-2-docosahexaenoyl-GPC (16:0/22:6)	Lipid	Phosphatidylcholine (PC)	0.132032	0.0861471	0.177918	1.94208e-08	0.114648	0.0684926	0.160804	1.20672e-06	0.0311526	-0.00862598	0.0709313	0.124713	0.0208074	-0.019387	0.0610018	0.310084	yellow	0.377938	N
1-palmitoyl-2-docosahexaenoyl-GPE (16:0/22:6)*	Lipid	Phosphatidylethanolamine (PE)	0.0492211	0.00236716	0.0960751	0.039507	0.0631437	0.015949	0.110338	0.00876303	0.0149071	-0.0251602	0.0549745	0.465655	0.0148832	-0.0254333	0.0551996	0.469129	brown	0.498872	N
1-palmitoyl-2-linoleoyl-GPC (16:0/18:2)	Lipid	Phosphatidylcholine (PC)	0.0449776	-0.000505639	0.0904608	0.052599	0.0200659	-0.0283831	0.0685149	0.416721	0.0150611	-0.02586	0.0559822	0.470463	0.0221702	-0.0189197	0.0632602	0.290084	yellow	0.490724	N
1-palmitoyl-2-linoleoyl-GPE (16:0/18:2)	Lipid	Phosphatidylethanolamine (PE)	-0.0318143	-0.077705	0.0140764	0.174095	-0.0245302	-0.0702805	0.02122	0.293118	-0.00718137	-0.0458791	0.0315163	0.715915	0.00489946	-0.0342579	0.0440569	0.806166	brown	0.571547	N
1-palmitoyl-2-linoleoyl-GPI (16:0/18:2)	Lipid	Phosphatidylinositol (PI)	-0.0361631	-0.0822532	0.00992701	0.124012	-0.0434511	-0.0918341	0.00493201	0.0783466	-0.0067481	-0.0476092	0.034113	0.746042	-3.42071e-05	-0.0410238	0.0409554	0.998694	yellow	0.0946125	N
1-palmitoyl-2-oleoyl-GPC (16:0/18:1)	Lipid	Phosphatidylcholine (PC)	-0.0359978	-0.0817664	0.00977077	0.123104	-0.0371528	-0.082735	0.00842945	0.110085	-0.0100154	-0.0486053	0.0285746	0.610789	0.00445731	-0.0355288	0.0444434	0.826957	brown	0.5275	N
1-palmitoyl-2-oleoyl-GPE (16:0/18:1)	Lipid	Phosphatidylethanolamine (PE)	-0.104367	-0.150447	-0.0582858	9.47082e-06	-0.0739857	-0.122002	-0.0259696	0.00254694	-0.0148303	-0.055887	0.0262263	0.478744	0.00355605	-0.0386502	0.0457624	0.868763	brown	0.779369	Y
1-palmitoyl-2-oleoyl-GPI (16:0/18:1)*	Lipid	Phosphatidylinositol (PI)	-0.0372658	-0.0834213	0.00888976	0.113473	-0.0463882	-0.0943618	0.00158533	0.0580574	-0.0133436	-0.0538803	0.0271931	0.518607	-0.0014995	-0.0427895	0.0397905	0.943223	yellow	0.339304	N
1-palmitoyl-2-palmitoleoyl-GPC (16:0/16:1)*	Lipid	Phosphatidylcholine (PC)	-0.0648515	-0.11112	-0.0185827	0.00603884	-0.0438783	-0.0908275	0.003071	0.0669678	-0.0228978	-0.0627013	0.0169058	0.259345	-0.00466293	-0.0466064	0.0372806	0.827414	brown	0.670549	N
1-palmitoyl-2-stearoyl-GPC (16:0/18:0)	Lipid	Phosphatidylcholine (PC)	0.0751036	0.0295624	0.120645	0.00124154	0.0369909	-0.0121447	0.0861265	0.139976	0.0167349	-0.0248328	0.0583027	0.429849	0.0130618	-0.0285605	0.0546841	0.538296	greenyellow	0.582125	N
1-palmitoyl-GPC (16:0)	Lipid	Lysophospholipid	0.0601792	0.0138753	0.106483	0.0108869	0.0252219	-0.0233072	0.073751	0.308174	0.00605915	-0.0349412	0.0470595	0.771961	0.00431747	-0.0367204	0.0453554	0.836541	black	0.715361	N
1-palmitoyl-GPE (16:0)	Lipid	Lysophospholipid	0.0643166	0.0185339	0.110099	0.00592479	0.0334622	-0.0135572	0.0804815	0.162947	0.00573304	-0.0340907	0.0455568	0.777702	0.00557608	-0.0341482	0.0453003	0.783105	black	0.583163	N
1-palmitoyl-GPG (16:0)*	Lipid	Lysophospholipid	-0.0388374	-0.0850521	0.00737742	0.0994846	-0.025303	-0.0714157	0.0208097	0.281976	-0.0193535	-0.0583169	0.0196099	0.330079	-0.00757636	-0.0468939	0.0317412	0.705513	brown	0.477008	N
1-palmitoyl-GPI* (16:0)	Lipid	Lysophospholipid	-0.0130002	-0.0596523	0.033652	0.584758	-0.0315874	-0.0791835	0.0160087	0.193209	-0.00929745	-0.0495201	0.0309252	0.65034	-0.00333381	-0.0436135	0.0369459	0.87106	black	0.759758	N
1-palmitoylglycerol (16:0)	Lipid	Monoacylglycerol	-0.0391698	-0.0850964	0.00675694	0.0945522	-0.0268386	-0.0726338	0.0189566	0.250527	-0.0191487	-0.0578087	0.0195113	0.331444	-0.0136959	-0.0524271	0.0250353	0.488045	brown	0.292006	N
1-ribosyl-imidazoleacetate*	Amino Acid	Histidine Metabolism	-0.011967	-0.0584311	0.034497	0.613518	0.00483527	-0.0416242	0.0512947	0.838279	-0.0018691	-0.0410893	0.0373511	0.925539	-0.0038403	-0.0429641	0.0352836	0.847355	turquoise	0.542356	N
1-stearoyl-2-arachidonoyl-GPC (18:0/20:4)	Lipid	Phosphatidylcholine (PC)	-0.0528091	-0.0984009	-0.0072173	0.0232197	-0.0305396	-0.0772852	0.0162059	0.200234	0.0182084	-0.0215039	0.0579207	0.368618	0.0246779	-0.015248	0.0646037	0.225562	brown	0.37446	N
1-stearoyl-2-arachidonoyl-GPE (18:0/20:4)	Lipid	Phosphatidylethanolamine (PE)	-0.086778	-0.132912	-0.0406444	0.000231831	-0.0605505	-0.108538	-0.0125633	0.0134255	-0.00992559	-0.0509264	0.0310752	0.634977	0.00359573	-0.038123	0.0453144	0.865775	brown	0.720853	N
1-stearoyl-2-arachidonoyl-GPI (18:0/20:4)	Lipid	Phosphatidylinositol (PI)	-0.0301862	-0.0759343	0.0155618	0.195783	-0.0242639	-0.0697344	0.0212067	0.295429	0.00627702	-0.0322157	0.0447697	0.749127	0.0109937	-0.027815	0.0498023	0.578543	brown	0.512052	N
1-stearoyl-2-docosahexaenoyl-GPC (18:0/22:6)	Lipid	Phosphatidylcholine (PC)	0.113833	0.0675776	0.160089	1.50995e-06	0.109529	0.0635622	0.155495	3.1914e-06	0.0295801	-0.0100326	0.0691928	0.14321	0.0195613	-0.0204357	0.0595582	0.337567	yellow	0.199353	N
1-stearoyl-2-docosahexaenoyl-GPE (18:0/22:6)*	Lipid	Phosphatidylethanolamine (PE)	0.0290134	-0.0176697	0.0756965	0.223024	0.0650669	0.017015	0.113119	0.00798385	0.0128293	-0.0279794	0.053638	0.537576	0.0129385	-0.0280195	0.0538965	0.535607	brown	0.60577	N
1-stearoyl-2-linoleoyl-GPC (18:0/18:2)*	Lipid	Phosphatidylcholine (PC)	0.0576117	0.0115947	0.103629	0.0141657	0.0293038	-0.0194706	0.0780783	0.238808	0.0207065	-0.0206148	0.0620278	0.325812	0.0210566	-0.020309	0.0624221	0.318218	yellow	0.504771	N
1-stearoyl-2-linoleoyl-GPE (18:0/18:2)*	Lipid	Phosphatidylethanolamine (PE)	-0.0446231	-0.0905958	0.0013497	0.057108	-0.0306358	-0.076628	0.0153563	0.191568	-0.00726425	-0.0461956	0.0316671	0.714429	0.00540278	-0.0340646	0.0448702	0.788348	brown	0.710177	N
1-stearoyl-2-linoleoyl-GPI (18:0/18:2)	Lipid	Phosphatidylinositol (PI)	0.0217569	-0.0245856	0.0680993	0.357278	-0.0115189	-0.0621684	0.0391306	0.655614	0.00631464	-0.0364783	0.0491075	0.772292	0.0073676	-0.0355121	0.0502473	0.736154	yellow	0.401269	N
1-stearoyl-2-oleoyl-GPC (18:0/18:1)	Lipid	Phosphatidylcholine (PC)	-0.0369985	-0.0831858	0.00918886	0.116335	-0.0386558	-0.0847295	0.00741788	0.100036	-0.0189421	-0.0577421	0.019858	0.338435	-0.00492962	-0.044917	0.0350578	0.808966	brown	0.539397	N
1-stearoyl-2-oleoyl-GPE (18:0/18:1)	Lipid	Phosphatidylethanolamine (PE)	-0.0662416	-0.112296	-0.0201874	0.0048411	-0.0410471	-0.0878161	0.0057219	0.0853608	-0.00292205	-0.0425115	0.0366674	0.884912	0.00985119	-0.0303265	0.0500289	0.630641	brown	0.756674	N
1-stearoyl-2-oleoyl-GPG (18:0/18:1)	Lipid	Phosphatidylglycerol (PG)	0.145491	0.0988007	0.192182	1.21593e-09	0.126363	0.0791665	0.173559	1.69774e-07	0.0467027	0.00599702	0.0874084	0.0245563	0.0365819	-0.0044147	0.0775786	0.0802715	yellow	0.213764	N
1-stearoyl-2-oleoyl-GPI (18:0/18:1)*	Lipid	Phosphatidylinositol (PI)	0.00252322	-0.043353	0.0483994	0.914107	-0.021422	-0.0693535	0.0265094	0.380835	-0.00921484	-0.0496085	0.0311788	0.654615	-0.00100088	-0.0416214	0.0396196	0.96146	yellow	0.406192	N
1-stearoyl-GPC (18:0)	Lipid	Lysophospholipid	0.0798043	0.0325388	0.12707	0.000946851	0.0428941	-0.00729322	0.0930814	0.0938571	0.0165741	-0.025959	0.0591072	0.444795	0.0123607	-0.0302582	0.0549796	0.569527	black	0.710693	N
1-stearoyl-GPE (18:0)	Lipid	Lysophospholipid	0.041298	-0.00509402	0.08769	0.0809929	0.0105058	-0.0369997	0.0580113	0.664525	0.000251893	-0.0399936	0.0404974	0.990207	0.00201628	-0.0381403	0.0421729	0.921561	black	0.679236	N
1-stearoyl-GPG (18:0)	Lipid	Lysophospholipid	-0.0164128	-0.0624326	0.0296069	0.48433	-0.00986303	-0.0555953	0.0358692	0.672348	-0.0120647	-0.0507507	0.0266213	0.54083	-0.00129354	-0.0401658	0.0375787	0.947968	brown	0.466945	N
1-stearoyl-GPI (18:0)	Lipid	Lysophospholipid	-0.00186181	-0.0482905	0.0445669	0.93732	-0.0198018	-0.0664548	0.0268512	0.405249	-0.0038224	-0.0432781	0.0356333	0.84932	-0.00265857	-0.0420593	0.0367422	0.894727	black	0.770501	N
1,2-dilinoleoyl-GPC (18:2/18:2)	Lipid	Phosphatidylcholine (PC)	0.0750236	0.0295766	0.120471	0.00122753	0.0339605	-0.0168962	0.0848172	0.190465	0.0226015	-0.0203186	0.0655216	0.301821	0.0244563	-0.0184372	0.0673497	0.263595	yellow	0.451845	N
1,2-dipalmitoyl-GPC (16:0/16:0)	Lipid	Phosphatidylcholine (PC)	0.0552202	0.00974502	0.100695	0.0173435	0.0267398	-0.0208323	0.0743119	0.270421	0.0189696	-0.0215064	0.0594455	0.358107	0.0167852	-0.0238663	0.0574366	0.418127	greenyellow	0.530526	N
1,2,3-benzenetriol sulfate (2)	Xenobiotics	Chemical	-0.0741378	-0.119767	-0.0285087	0.00146443	-0.0792335	-0.124516	-0.033951	0.000613581	-0.0377527	-0.0762222	0.000716772	0.054419	-0.0319171	-0.0704358	0.00660159	0.104302	grey	0.129238	N
1,3-dimethylurate	Xenobiotics	Xanthine Metabolism	-0.0212378	-0.0667759	0.0243002	0.360466	-0.0139197	-0.0591581	0.0313187	0.546257	-0.00639475	-0.0445957	0.0318062	0.742703	-0.00207763	-0.0402932	0.0361379	0.915093	green	0.602695	N
1,3,7-trimethylurate	Xenobiotics	Xanthine Metabolism	0.0159486	-0.0297361	0.0616334	0.493621	0.0318288	-0.0137816	0.0774392	0.171271	0.025807	-0.0128197	0.0644336	0.190231	0.0291248	-0.00957215	0.0678217	0.140074	green	0.483619	N
1,5-anhydroglucitol (1,5-AG)	Carbohydrate	Glycolysis, Gluconeogenesis, and Pyruvate Metabolism	-0.0497165	-0.0957518	-0.00368117	0.0343027	-0.0593535	-0.105319	-0.0133883	0.0114093	-0.00018273	-0.0393964	0.0390309	0.992709	2.13424e-05	-0.0394428	0.0394855	0.999154	turquoise	0.218663	N
1,7-dimethylurate	Xenobiotics	Xanthine Metabolism	0.00855323	-0.037076	0.0541825	0.713176	0.0224394	-0.0230518	0.0679305	0.333446	0.0102967	-0.028127	0.0487204	0.599233	0.0105379	-0.0278826	0.0489584	0.590672	green	0.621932	N
10-heptadecenoate (17:1n7)	Lipid	Long Chain Fatty Acids	-0.0517061	-0.0984151	-0.00499704	0.0300543	-0.0283628	-0.0755884	0.0188628	0.238981	-0.0426462	-0.0827838	-0.00250874	0.0373138	-0.0321452	-0.072885	0.00859456	0.121905	blue	0.877561	N
10-nonadecenoate (19:1n9)	Lipid	Long Chain Fatty Acids	-0.0324893	-0.0784358	0.0134573	0.165657	-0.0173917	-0.063316	0.0285325	0.457722	-0.0372351	-0.0762642	0.00179395	0.0614877	-0.029503	-0.0689502	0.0099442	0.142579	blue	0.883076	N
10-undecenoate (11:1n1)	Lipid	Medium Chain Fatty Acid	0.0582387	0.0121935	0.104284	0.0132058	0.050923	0.00514116	0.0967049	0.0292742	-0.0158703	-0.054907	0.0231665	0.425335	-0.0137671	-0.0527718	0.0252376	0.48885	blue	0.480441	N
11beta-hydroxyandrosterone glucuronide	Lipid	Androgenic Steroids	-0.0777185	-0.125188	-0.0302486	0.00134644	-0.0545022	-0.102488	-0.0065167	0.026029	-0.0336214	-0.0741367	0.00689391	0.103789	-0.0287524	-0.0692803	0.0117754	0.164259	red	0.565229	N
13-HODE + 9-HODE	Lipid	Fatty Acid, Monohydroxy	0.0109655	-0.0351655	0.0570965	0.641119	0.0103332	-0.0354289	0.0560953	0.657911	-0.0023618	-0.0410713	0.0363477	0.904758	-0.00208306	-0.0408382	0.0366721	0.916052	blue	0.15203	N
16-hydroxypalmitate	Lipid	Fatty Acid, Monohydroxy	-0.10712	-0.152717	-0.061523	4.36914e-06	-0.100664	-0.146033	-0.0552955	1.42913e-05	-0.0485703	-0.08745	-0.00969067	0.0143776	-0.0353742	-0.0751796	0.00443115	0.0815096	blue	0.726181	Y
16a-hydroxy DHEA 3-sulfate	Lipid	Androgenic Steroids	-0.0673726	-0.116132	-0.0186136	0.00679333	-0.0542222	-0.103053	-0.00539149	0.0295489	-0.0259275	-0.0673806	0.0155257	0.220078	-0.0219321	-0.0632768	0.0194126	0.298277	red	0.644483	N
1H-indole-7-acetic acid	Xenobiotics	Bacterial/Fungal	-0.0251332	-0.070644	0.0203776	0.278897	-0.0252422	-0.0704156	0.0199312	0.273247	-0.0367256	-0.0747763	0.00132501	0.0585193	-0.038421	-0.0765333	-0.000308698	0.0481751	pink	0.340299	N
2-acetamidophenol sulfate	Xenobiotics	Drug - Analgesics, Anesthetics	0.0611523	0.0156732	0.106631	0.00843276	0.0430116	-0.0026822	0.0887054	0.0650328	0.0174343	-0.0212622	0.0561308	0.376996	0.0104904	-0.0288021	0.0497828	0.600584	green	0.273894	N
2-aminoadipate	Amino Acid	Lysine Metabolism	-0.0590687	-0.108021	-0.0101167	0.0180582	-0.014338	-0.0664073	0.0377312	0.589209	-0.0135674	-0.0573703	0.0302355	0.543596	-0.0127761	-0.0566464	0.0310943	0.567942	turquoise	0.365645	N
2-aminobutyrate	Amino Acid	Glutathione Metabolism	0.0665656	0.021156	0.111975	0.00408837	0.0689318	0.0238696	0.113994	0.00273607	0.0339784	-0.00426968	0.0722264	0.0816169	0.0271843	-0.0117479	0.0661164	0.171015	magenta	0.36119	N
2-aminoheptanoate	Lipid	Fatty Acid, Amino	-0.079521	-0.126545	-0.0324971	0.00092953	-0.0597426	-0.107075	-0.0124098	0.0133978	-0.0239176	-0.063994	0.0161588	0.241946	-0.0186115	-0.0586674	0.0214445	0.362253	tan	0.344579	N
2-aminooctanoate	Lipid	Fatty Acid, Amino	0.016442	-0.0308509	0.063735	0.495403	0.0076312	-0.0394194	0.0546818	0.750438	-0.000686218	-0.0403619	0.0389895	0.972942	-0.00672804	-0.0463596	0.0329035	0.739196	tan	0.526818	N
2-aminophenol sulfate	Xenobiotics	Chemical	0.0288718	-0.0168841	0.0746277	0.216034	0.0183744	-0.0271683	0.0639171	0.428872	-0.0151001	-0.0536077	0.0234075	0.441929	-0.0254336	-0.0648477	0.0139804	0.205805	green	0.325304	N
2-hydroxy-3-methylvalerate	Amino Acid	Leucine, Isoleucine and Valine Metabolism	-0.0394913	-0.0904344	0.0114519	0.128585	-0.0134565	-0.0649357	0.0380227	0.608236	-0.0143137	-0.0578437	0.0292164	0.51905	-0.00787116	-0.0525522	0.0368099	0.729741	brown	0.393326	N
2-hydroxyarachidate*	Lipid	Fatty Acid, Monohydroxy	-0.059482	-0.105622	-0.0133424	0.0115433	-0.0527877	-0.0986459	-0.00692943	0.0240883	-0.0297117	-0.0684865	0.00906312	0.133045	-0.0196631	-0.0589427	0.0196165	0.326311	blue	0.334152	N
2-hydroxybehenate	Lipid	Fatty Acid, Monohydroxy	-0.0048223	-0.0503116	0.040667	0.835316	-0.0064883	-0.0516024	0.0386258	0.777916	-0.00434385	-0.0424403	0.0337526	0.823064	-0.000908788	-0.0390906	0.037273	0.96277	blue	0.267966	N
2-hydroxybutyrate/2-hydroxyisobutyrate	Amino Acid	Glutathione Metabolism	-0.0213839	-0.0673267	0.0245589	0.361424	0.0133022	-0.0338988	0.0605031	0.58051	0.00513257	-0.0348465	0.0451116	0.801222	0.00680131	-0.0336985	0.0473012	0.741904	blue	0.451972	N
2-hydroxydecanoate	Lipid	Fatty Acid, Monohydroxy	-0.0115472	-0.0578939	0.0347995	0.625141	-0.0228658	-0.0689958	0.0232643	0.331089	-0.0329149	-0.0719587	0.00612899	0.0984178	-0.0338856	-0.0728415	0.00507025	0.0881737	tan	0.282637	N
2-hydroxyglutarate	Lipid	Fatty Acid, Dicarboxylate	0.00208912	-0.0436252	0.0478034	0.92859	0.00419473	-0.0412601	0.0496496	0.85639	-0.00643214	-0.0449145	0.0320503	0.743075	-0.00245344	-0.0411143	0.0362074	0.900956	brown	0.168942	N
2-hydroxyhippurate (salicylurate)	Xenobiotics	Benzoate Metabolism	-0.0276162	-0.0731213	0.017889	0.234094	-0.0094162	-0.0562332	0.0374008	0.693276	-0.0220084	-0.0616252	0.0176084	0.27604	-0.0231935	-0.0627572	0.0163702	0.250376	grey	0.197693	N
2-hydroxylaurate	Lipid	Fatty Acid, Monohydroxy	-0.0947485	-0.141304	-0.0481932	6.83537e-05	-0.0832826	-0.129747	-0.0368183	0.00045026	-0.00597365	-0.0457723	0.033825	0.768491	-0.00241557	-0.0427202	0.0378891	0.906436	blue	0.176391	N
2-hydroxynervonate*	Lipid	Fatty Acid, Monohydroxy	-0.064581	-0.10991	-0.0192521	0.00525772	-0.0731806	-0.118327	-0.0280346	0.00150257	-0.0312471	-0.0694316	0.00693736	0.108675	-0.0297139	-0.0680312	0.00860331	0.12845	blue	0.368917	N
2-hydroxyoctanoate	Lipid	Fatty Acid, Monohydroxy	-0.0279456	-0.0738838	0.0179925	0.232977	-0.0263562	-0.0719361	0.0192238	0.256899	-0.0258643	-0.0643941	0.0126655	0.188141	-0.028803	-0.0673718	0.00976576	0.143175	tan	0.555631	N
2-hydroxypalmitate	Lipid	Fatty Acid, Monohydroxy	0.00415033	-0.0414447	0.0497453	0.858326	-0.00914181	-0.0546722	0.0363886	0.693772	-0.00685808	-0.0453958	0.0316797	0.727101	-0.00534857	-0.0438274	0.0331303	0.785169	black	0.530819	N
2-hydroxyphenylacetate	Amino Acid	Phenylalanine Metabolism	-0.069247	-0.116638	-0.0218557	0.00420917	-0.0475057	-0.0953563	0.000344782	0.0516719	-0.0444433	-0.0849039	-0.00398267	0.0313474	-0.0396357	-0.080079	0.000807482	0.0547475	turquoise	0.443187	N
2-hydroxyphytanate*	Lipid	Fatty Acid, Branched	0.021066	-0.0248353	0.0669673	0.368171	0.0105648	-0.0351178	0.0562474	0.650181	-0.042551	-0.0812732	-0.00382889	0.0312784	-0.0358635	-0.0748576	0.00313064	0.0714247	blue	0.401271	N
2-hydroxysebacate	Lipid	Fatty Acid, Dicarboxylate	-0.0819231	-0.129775	-0.0340712	0.000802613	-0.079859	-0.127363	-0.0323547	0.000996406	-0.0494122	-0.089765	-0.00905938	0.0164266	-0.0423828	-0.0827527	-0.00201281	0.0396319	grey	0.415154	N
2-hydroxystearate	Lipid	Fatty Acid, Monohydroxy	0.0019346	-0.0439058	0.0477751	0.934041	-0.0136668	-0.0594458	0.0321123	0.558266	-0.00856329	-0.047399	0.0302725	0.665443	-0.00651625	-0.0452688	0.0322363	0.741585	black	0.551549	N
2-keto-3-deoxy-gluconate	Xenobiotics	Food Component/Plant	-0.0493626	-0.0961931	-0.00253198	0.0388468	-0.0357678	-0.0826364	0.0111008	0.134629	-0.0317554	-0.0714025	0.00789165	0.116377	-0.0328281	-0.0726273	0.00697106	0.105886	turquoise	0.310536	N
2-ketocaprylate	Amino Acid	Leucine, Isoleucine and Valine Metabolism	0.0144106	-0.0315003	0.0603215	0.538222	0.00519973	-0.0405049	0.0509044	0.823455	-0.00816112	-0.0466773	0.0303551	0.677762	-0.0160511	-0.0546435	0.0225413	0.414749	tan	0.542841	N
2-linoleoylglycerol (18:2)	Lipid	Monoacylglycerol	-0.00159766	-0.0482668	0.0450715	0.946475	-0.0141627	-0.0607799	0.0324544	0.551337	0.000207315	-0.0391918	0.0396064	0.991767	0.000567977	-0.0387498	0.0398858	0.977399	black	0.616512	N
2-methylbutyrylcarnitine (C5)	Amino Acid	Leucine, Isoleucine and Valine Metabolism	-0.047207	-0.0947208	0.000306719	0.0514957	-0.0167153	-0.0653263	0.0318957	0.500132	-0.0343808	-0.0754518	0.0066903	0.100803	-0.0321937	-0.0732773	0.00888992	0.12449	turquoise	0.632892	N
2-methylmalonylcarnitine (C4-DC)	Lipid	Fatty Acid Synthesis	-0.0986305	-0.145653	-0.0516084	4.07197e-05	-0.0826081	-0.129708	-0.0355079	0.000595658	-0.0371789	-0.0773012	0.00294352	0.069321	-0.038787	-0.0789387	0.00136479	0.0583024	turquoise	0.441467	N
2-methylserine	Amino Acid	Glycine, Serine and Threonine Metabolism	-0.00207444	-0.0475892	0.0434403	0.92878	-0.0064105	-0.0515929	0.0387719	0.780834	-0.00311464	-0.0414784	0.0352491	0.873499	-0.00402452	-0.0424165	0.0343675	0.837121	grey	0.130363	N
2-naphthol sulfate	Xenobiotics	Chemical	-0.164922	-0.20982	-0.120024	8.66418e-13	-0.164817	-0.209333	-0.120301	5.7554e-13	-0.0786288	-0.117149	-0.0401089	6.50805e-05	-0.0707202	-0.111357	-0.0300836	0.000657049	green	0.126413	N
2-oleoylglycerol (18:1)	Lipid	Monoacylglycerol	-0.0268283	-0.0727344	0.0190778	0.251855	-0.0174556	-0.0631363	0.0282252	0.453677	-0.00334453	-0.0419182	0.0352291	0.864982	0.000392481	-0.0381512	0.0389361	0.984068	brown	0.257336	N
2-oxoarginine*	Amino Acid	Urea cycle; Arginine and Proline Metabolism	-0.0226232	-0.069241	0.0239946	0.341321	1.4517e-05	-0.0469387	0.0469677	0.999516	0.000982089	-0.0387158	0.04068	0.961305	0.0011204	-0.038743	0.0409838	0.956044	pink	0.354221	N
2-palmitoyl-GPC* (16:0)*	Lipid	Lysophospholipid	0.0362413	-0.00984221	0.0823248	0.123148	0.00536277	-0.0418957	0.0526212	0.823898	-0.00426759	-0.0441889	0.0356537	0.83395	-0.00395748	-0.0437622	0.0358472	0.845412	black	0.773148	N
2-piperidinone	Xenobiotics	Food Component/Plant	-0.0685653	-0.114097	-0.0230333	0.00318413	-0.0566605	-0.102139	-0.011182	0.0146418	-0.0153011	-0.0538921	0.0232899	0.436867	-0.0122779	-0.050785	0.0262292	0.531802	grey	0.110752	N
2-stearoyl-GPE (18:0)*	Lipid	Lysophospholipid	0.0163092	-0.0295286	0.062147	0.485365	-0.0046993	-0.050765	0.0413664	0.84144	-0.00785577	-0.0468434	0.0311319	0.692742	-0.00258771	-0.0414998	0.0363244	0.896238	black	0.641586	N
2,2'-Methylenebis(6-tert-butyl-p-cresol)	Xenobiotics	Chemical	-0.0562763	-0.105785	-0.00676744	0.025913	-0.0572292	-0.106322	-0.0081368	0.0223503	-0.0144974	-0.0562467	0.0272518	0.495909	-0.00978492	-0.0515452	0.0319754	0.645881	blue	0.215818	N
2,3-dihydroxy-2-methylbutyrate	Amino Acid	Leucine, Isoleucine and Valine Metabolism	-0.00243278	-0.0486176	0.0437521	0.917726	0.00271499	-0.0432803	0.0487103	0.907846	-0.0427871	-0.0817082	-0.003866	0.0312099	-0.0445319	-0.0836417	-0.00542212	0.025661	turquoise	0.381117	N
2,3-dihydroxy-5-methylthio-4-pentenoate (DMTPA)*	Amino Acid	Methionine, Cysteine, SAM and Taurine Metabolism	-0.0986534	-0.146128	-0.051179	4.79504e-05	-0.0620562	-0.111863	-0.012249	0.0146376	-0.0412625	-0.0833831	0.000858112	0.054848	-0.0364493	-0.0786028	0.00570425	0.0900777	turquoise	0.831522	Y
2,3-dihydroxyisovalerate	Xenobiotics	Food Component/Plant	0.040298	-0.00537405	0.0859701	0.0837097	0.0301764	-0.0153436	0.0756964	0.193697	0.00489689	-0.0334903	0.0432841	0.80246	0.000218719	-0.0386664	0.0391039	0.991199	grey	0.325364	N
2,4-dihydroxybutyrate	Lipid	Fatty Acid, Dihydroxy	-0.0649977	-0.110701	-0.0192949	0.00533889	-0.0569631	-0.102427	-0.0114995	0.014091	-0.0585123	-0.0969242	-0.0201003	0.00285154	-0.0564192	-0.0948778	-0.0179607	0.00406128	turquoise	0.41718	N
2,6-dihydroxybenzoic acid	Xenobiotics	Drug - Topical Agents	0.0873117	0.0419657	0.132658	0.000164455	0.07521	0.0299474	0.120472	0.00113965	0.020317	-0.0181863	0.0588203	0.300839	0.00739522	-0.032267	0.0470574	0.714626	green	0.33238	N
2'-deoxyuridine	Nucleotide	Pyrimidine Metabolism, Uracil containing	0.00442417	-0.0424689	0.0513172	0.853216	0.0014361	-0.0451191	0.0479913	0.951763	-0.0231789	-0.06265	0.0162923	0.249569	-0.0296465	-0.0690854	0.0097924	0.140565	grey	0.0357304	N
2'-O-methyluridine	Nucleotide	Pyrimidine Metabolism, Uracil containing	-0.0341168	-0.0800196	0.011786	0.145092	-0.0411203	-0.0866953	0.00445481	0.0769661	-0.0247986	-0.0631426	0.0135453	0.204795	-0.0259922	-0.0644621	0.0124776	0.185283	grey	0.184522	N
21-hydroxypregnenolone disulfate	Lipid	Pregnenolone Steroids	-0.051851	-0.100208	-0.00349425	0.0356045	-0.0582661	-0.106271	-0.0102614	0.0173928	-0.0291514	-0.0698003	0.0114974	0.159728	-0.0233942	-0.0640277	0.0172394	0.258959	red	0.875842	N
2R,3R-dihydroxybutyrate	Lipid	Fatty Acid, Dihydroxy	-0.0544963	-0.10014	-0.00885245	0.0193076	-0.0253819	-0.0721368	0.0213729	0.287134	-0.0608972	-0.10068	-0.0211143	0.00271854	-0.059885	-0.0996564	-0.0201137	0.0031878	turquoise	0.428829	N
2S,3R-dihydroxybutyrate	Lipid	Fatty Acid, Dihydroxy	0.0599075	0.0070114	0.112804	0.0264589	0.0804359	0.0274985	0.133373	0.00292122	-9.07611e-05	-0.0454218	0.0452403	0.996867	-0.0080523	-0.0536141	0.0375095	0.728901	magenta	0.560164	N
3-(3-amino-3-carboxypropyl)uridine*	Nucleotide	Pyrimidine Metabolism, Uracil containing	-0.0923869	-0.138415	-0.0463592	8.58532e-05	-0.0660647	-0.113077	-0.0190522	0.00590942	-0.0401973	-0.0799706	-0.000423936	0.0476103	-0.0340634	-0.0738228	0.00569609	0.0930681	turquoise	0.717436	Y
3-(3-hydroxyphenyl)propionate	Xenobiotics	Benzoate Metabolism	-0.011278	-0.0567803	0.0342243	0.626937	-0.0101903	-0.0553292	0.0349485	0.657978	-0.00922496	-0.0474752	0.0290253	0.636249	-0.00526177	-0.0436092	0.0330856	0.787863	green	0.336142	N
3-(3-hydroxyphenyl)propionate sulfate	Xenobiotics	Benzoate Metabolism	0.0121351	-0.0334591	0.0577294	0.601723	0.00810944	-0.0371298	0.0533486	0.725193	0.00419095	-0.0341087	0.0424906	0.830086	0.00498156	-0.0334076	0.0433707	0.799125	green	0.447684	N
3-(4-hydroxyphenyl)lactate (HPLA)	Amino Acid	Tyrosine Metabolism	0.0130951	-0.0384078	0.064598	0.618062	0.0424178	-0.00959086	0.0944265	0.109859	0.00943831	-0.0344487	0.0533254	0.673217	0.011037	-0.0332497	0.0553238	0.62504	brown	0.346068	N
3-amino-2-piperidone	Amino Acid	Urea cycle; Arginine and Proline Metabolism	-0.105133	-0.151334	-0.0589317	8.60009e-06	-0.100002	-0.145883	-0.0541204	2.01692e-05	-0.0481979	-0.0873061	-0.00908976	0.0157441	-0.0370563	-0.0765598	0.00244729	0.0659637	turquoise	0.319831	N
3-aminoisobutyrate	Nucleotide	Pyrimidine Metabolism, Thymine containing	-0.0012161	-0.0471589	0.0447267	0.958601	-0.00784961	-0.0534744	0.0377752	0.735824	-0.0296453	-0.068124	0.00883336	0.130948	-0.0330189	-0.0714354	0.00539762	0.0920202	magenta	0.410888	N
3-bromo-5-chloro-2,6-dihydroxybenzoic acid*	Xenobiotics	Chemical	-0.0759005	-0.122852	-0.0289494	0.00154755	-0.0674574	-0.114144	-0.0207711	0.00465111	-0.0292209	-0.0688644	0.0104226	0.148444	-0.0288057	-0.0684901	0.0108787	0.154717	blue	0.231369	N
3-carboxy-4-methyl-5-pentyl-2-furanpropionate (3-CMPFP)	Lipid	Fatty Acid, Dicarboxylate	0.112715	0.0668178	0.158613	1.58729e-06	0.111083	0.0655585	0.156607	1.84817e-06	-0.000749564	-0.0404034	0.0389042	0.970429	-0.00677293	-0.0466756	0.0331297	0.739238	yellow	0.292956	N
3-carboxy-4-methyl-5-propyl-2-furanpropanoate (CMPF)	Lipid	Fatty Acid, Dicarboxylate	0.188068	0.142517	0.23362	8.88178e-16	0.177736	0.132299	0.223173	2.79776e-14	0.0533497	0.0129692	0.0937303	0.00964379	0.0387285	-0.00235962	0.0798165	0.0646709	yellow	0.180132	N
3-decenoylcarnitine	Lipid	Fatty Acid Metabolism (Acyl Carnitine)	0.00845219	-0.038594	0.0554984	0.724605	0.00288367	-0.0438111	0.0495785	0.903607	-0.00070516	-0.0402559	0.0388455	0.972108	0.000116535	-0.0393747	0.0396077	0.995383	purple	0.748004	N
3-formylindole	Xenobiotics	Food Component/Plant	-0.0140452	-0.06198	0.0338896	0.565579	-0.0167946	-0.0643766	0.0307874	0.488857	-0.0398543	-0.080025	0.000316372	0.0518297	-0.0466067	-0.0869027	-0.00631066	0.0234228	turquoise	0.321482	N
3-hydroxy-2-ethylpropionate	Amino Acid	Leucine, Isoleucine and Valine Metabolism	0.0153854	-0.0317699	0.0625408	0.522304	0.0312407	-0.015842	0.0783233	0.193294	-0.0282542	-0.06825	0.0117417	0.166062	-0.0277774	-0.0679776	0.0124227	0.175512	magenta	0.546563	N
3-hydroxy-3-methylglutarate	Lipid	Mevalonate Metabolism	-0.0998258	-0.14525	-0.0544013	1.72241e-05	-0.0725234	-0.124758	-0.020289	0.0065311	-0.0329369	-0.0773468	0.011473	0.145947	-0.0303358	-0.0746813	0.0140097	0.179861	turquoise	0.474416	N
3-hydroxybutyrate (BHBA)	Lipid	Ketone Bodies	-0.00328121	-0.0491406	0.0425782	0.888414	-0.00707738	-0.0525715	0.0384167	0.760312	-0.0110552	-0.0496505	0.02754	0.574314	-0.0120301	-0.0506749	0.0266146	0.541559	magenta	0.764988	N
3-hydroxydecanoate	Lipid	Fatty Acid, Monohydroxy	-0.0344855	-0.0802169	0.011246	0.139318	-0.0332277	-0.0785807	0.0121254	0.150909	-0.0216311	-0.0600046	0.0167423	0.269045	-0.0190305	-0.0577002	0.0196393	0.334557	blue	0.756728	N
3-hydroxydecanoylcarnitine	Lipid	Fatty Acid Metabolism (Acyl Carnitine)	0.00410558	-0.0428564	0.0510675	0.863877	-0.00993934	-0.0567648	0.0368861	0.677227	-0.0108313	-0.0504323	0.0287696	0.59171	-0.00846781	-0.0481321	0.0311965	0.675465	purple	0.81527	N
3-hydroxydodecanedioate*	Lipid	Fatty Acid, Dicarboxylate	-0.0599886	-0.105574	-0.0144032	0.00993197	-0.0583483	-0.103575	-0.0131213	0.0114827	-0.0282282	-0.0665958	0.0101395	0.149196	-0.0245142	-0.0630861	0.0140576	0.212735	blue	0.619273	N
3-hydroxyhexanoate	Lipid	Fatty Acid, Monohydroxy	-0.0367385	-0.0826832	0.00920621	0.116987	-0.0281894	-0.0739012	0.0175223	0.226631	-0.0248797	-0.0635829	0.0138235	0.207541	-0.0218522	-0.0606036	0.0168992	0.268865	magenta	0.815029	N
3-hydroxyhippurate	Xenobiotics	Benzoate Metabolism	0.013668	-0.0318203	0.0591564	0.555717	0.0122942	-0.0328189	0.0574072	0.593063	-0.00868864	-0.0469144	0.0295371	0.655786	-0.00815828	-0.0465514	0.0302348	0.67689	green	0.590258	N
3-hydroxyisobutyrate	Amino Acid	Leucine, Isoleucine and Valine Metabolism	0.0233038	-0.0229601	0.0695678	0.323313	0.0412705	-0.00498154	0.0875226	0.0802796	0.00506205	-0.0341479	0.044272	0.800132	0.00274622	-0.0365887	0.0420811	0.891097	blue	0.409262	N
3-hydroxylaurate	Lipid	Fatty Acid, Monohydroxy	-0.0417998	-0.0875838	0.00398411	0.0735224	-0.0397767	-0.0852292	0.00567583	0.0862648	-0.0200063	-0.0585505	0.018538	0.308801	-0.0166097	-0.0555642	0.0223449	0.403101	blue	0.776954	N
3-hydroxymyristate	Lipid	Fatty Acid, Monohydroxy	-0.0442125	-0.0898536	0.00142858	0.0576064	-0.0379461	-0.0832909	0.00739859	0.100913	-0.0272752	-0.0656461	0.0110956	0.163438	-0.0223616	-0.0612406	0.0165173	0.259433	blue	0.762474	N
3-hydroxyoctanoate	Lipid	Fatty Acid, Monohydroxy	-0.0384564	-0.0847486	0.00783571	0.103421	-0.0347688	-0.0807977	0.01126	0.138646	-0.0306155	-0.0695927	0.00836176	0.1236	-0.0279684	-0.0670676	0.0111309	0.160797	blue	0.651495	N
3-hydroxyoleate*	Lipid	Fatty Acid, Monohydroxy	-0.0515956	-0.0971017	-0.00608961	0.0262905	-0.0435049	-0.0887454	0.00173553	0.0594495	-0.0316053	-0.0698661	0.00665552	0.105378	-0.0259049	-0.0644672	0.0126575	0.18782	blue	0.683739	N
3-hydroxyoleoylcarnitine	Lipid	Fatty Acid Metabolism (Acyl Carnitine)	-0.0373329	-0.0835716	0.00890586	0.113474	-0.0312833	-0.0772314	0.0146649	0.181936	-0.00294531	-0.0419031	0.0360125	0.882135	0.00189869	-0.0371131	0.0409104	0.923961	purple	0.692993	N
3-hydroxypyridine sulfate	Xenobiotics	Chemical	-0.0166521	-0.0623989	0.0290947	0.475361	-0.0211356	-0.0665533	0.0242821	0.361512	-0.0335307	-0.0719316	0.00487015	0.0869653	-0.0297054	-0.0686351	0.00922438	0.134675	green	0.665395	N
3-hydroxysebacate	Lipid	Fatty Acid, Monohydroxy	-0.082336	-0.128237	-0.0364355	0.000445671	-0.0766751	-0.122402	-0.0309481	0.00102648	-0.0293393	-0.0683146	0.00963599	0.140008	-0.0242218	-0.0633475	0.0149039	0.224824	blue	0.567203	N
3-hydroxystachydrine*	Xenobiotics	Food Component/Plant	0.0513565	0.00570112	0.097012	0.0274973	0.0429052	-0.00251205	0.0883224	0.0640735	-0.00916772	-0.0478003	0.0294648	0.641673	-0.0212782	-0.0603211	0.0177648	0.285249	cyan	0.559398	N
3-hydroxystearate	Lipid	Fatty Acid, Monohydroxy	0.0055839	-0.04063	0.0517978	0.812698	-0.00133073	-0.047282	0.0446205	0.954712	-0.0274092	-0.0661366	0.0113182	0.165273	-0.025733	-0.0647862	0.0133202	0.196398	blue	0.41722	N
3-indoleglyoxylic acid	Xenobiotics	Food Component/Plant	-0.0507486	-0.0975973	-0.00389992	0.0337608	-0.0603729	-0.106931	-0.013815	0.0110669	-0.0507565	-0.0902097	-0.0113033	0.0117179	-0.0535705	-0.093085	-0.0140561	0.00791092	turquoise	0.289532	N
3-indoxyl sulfate	Amino Acid	Tryptophan Metabolism	-0.00780881	-0.0532948	0.0376771	0.736374	0.00566658	-0.0397466	0.0510798	0.806693	-0.0149726	-0.0533842	0.0234389	0.444653	-0.0162889	-0.0547587	0.022181	0.406379	pink	0.710361	N
3-methoxycatechol sulfate (1)	Xenobiotics	Benzoate Metabolism	-0.0798343	-0.125317	-0.034352	0.000589666	-0.0795308	-0.124633	-0.0344284	0.000556377	-0.0242125	-0.0627481	0.0143232	0.217985	-0.0201516	-0.058682	0.0183788	0.305123	grey	0.135737	N
3-methoxytyramine sulfate	Amino Acid	Tyrosine Metabolism	-0.0635023	-0.109034	-0.0179705	0.00629338	-0.0553066	-0.100663	-0.00994978	0.016882	-0.0503564	-0.0886928	-0.0120199	0.0100701	-0.0445297	-0.0830217	-0.00603763	0.0233934	turquoise	0.46591	N
3-methoxytyrosine	Amino Acid	Tyrosine Metabolism	-0.0141738	-0.0600382	0.0316906	0.54451	-0.0213294	-0.0668721	0.0242134	0.35845	-0.00660603	-0.0451621	0.03195	0.736871	-0.00400589	-0.0427122	0.0347004	0.839164	turquoise	0.293013	N
3-methyl catechol sulfate (1)	Xenobiotics	Benzoate Metabolism	-0.0339274	-0.0794522	0.0115973	0.144008	-0.03482	-0.0800091	0.010369	0.130897	-0.0438787	-0.0820591	-0.00569828	0.0243181	-0.0374224	-0.0764551	0.00161024	0.0602176	green	0.649226	N
3-methyl-2-oxobutyrate	Amino Acid	Leucine, Isoleucine and Valine Metabolism	0.0585485	0.011074	0.106023	0.0156726	0.0971001	0.0486942	0.145506	8.67249e-05	0.0297254	-0.0116373	0.0710881	0.158859	0.0303879	-0.0111987	0.0719746	0.151985	brown	0.346136	N
3-methyl-2-oxovalerate	Amino Acid	Leucine, Isoleucine and Valine Metabolism	0.0503424	-0.00261086	0.103296	0.0624022	0.0874483	0.0335672	0.141329	0.00148238	0.040757	-0.0050409	0.0865548	0.0810823	0.0434414	-0.00257848	0.0894613	0.0642756	brown	0.456256	N
3-methylglutaconate	Amino Acid	Leucine, Isoleucine and Valine Metabolism	-0.0576283	-0.103364	-0.0118924	0.013557	-0.0374045	-0.0880742	0.0132651	0.147835	-0.0239535	-0.0666786	0.0187717	0.271652	-0.0213574	-0.064005	0.0212902	0.326125	turquoise	0.393272	N
3-methylglutarylcarnitine (2)	Amino Acid	Leucine, Isoleucine and Valine Metabolism	-0.0611785	-0.107222	-0.0151353	0.00923757	-0.0385366	-0.0865983	0.00952511	0.115988	-0.0471181	-0.0876098	-0.00662641	0.0225929	-0.0474636	-0.0881103	-0.00681692	0.0221264	turquoise	0.317109	N
3-methylhistidine	Amino Acid	Histidine Metabolism	0.0350014	-0.0104086	0.0804115	0.130775	0.038131	-0.00694175	0.0832038	0.0972432	-0.00501647	-0.0433626	0.0333297	0.797528	-0.0107742	-0.0491644	0.0276161	0.582078	turquoise	0.302453	N
3-methylxanthine	Xenobiotics	Xanthine Metabolism	0.0211052	-0.0245801	0.0667905	0.365021	0.0220553	-0.0232594	0.0673701	0.339908	-0.000196831	-0.0385401	0.0381465	0.991968	0.00301701	-0.035368	0.041402	0.8775	green	0.52497	N
3-phenylpropionate (hydrocinnamate)	Xenobiotics	Benzoate Metabolism	0.128762	0.0831284	0.174395	3.60621e-08	0.104358	0.057691	0.151024	1.22417e-05	0.0152888	-0.0248686	0.0554463	0.455326	0.00465527	-0.0362285	0.045539	0.8233	green	0.412512	N
3,4-dihydroxybutyrate	Lipid	Fatty Acid, Dihydroxy	-0.1394	-0.184848	-0.0939512	2.17997e-09	-0.114311	-0.161067	-0.0675542	1.76571e-06	-0.076746	-0.116517	-0.0369753	0.000159225	-0.067712	-0.107755	-0.0276688	0.000930766	turquoise	0.451192	N
3,4-methyleneheptanoate	Xenobiotics	Food Component/Plant	-0.0218451	-0.0673274	0.0236372	0.346309	-0.0228126	-0.0679276	0.0223023	0.321453	-5.52672e-05	-0.0384287	0.0383182	0.997746	-0.0017399	-0.0400481	0.0365683	0.929026	tan	0.678441	N
3,5-dichloro-2,6-dihydroxybenzoic acid	Xenobiotics	Chemical	-0.120371	-0.166307	-0.0744353	3.06662e-07	-0.109095	-0.154908	-0.0632828	3.23536e-06	-0.0334105	-0.0728062	0.00598531	0.0964212	-0.0354748	-0.0751649	0.00421522	0.0797716	blue	0.211027	N
3,7-dimethylurate	Xenobiotics	Xanthine Metabolism	0.0387622	-0.00672437	0.0842488	0.0948259	0.0440938	-0.00104045	0.089228	0.0555141	0.0156419	-0.0224435	0.0537272	0.420619	0.0194073	-0.0186924	0.0575071	0.317894	green	0.400031	N
3b-hydroxy-5-cholenoic acid	Lipid	Secondary Bile Acid Metabolism	0.018372	-0.0273144	0.0640583	0.430385	0.000309973	-0.0454565	0.0460765	0.989403	0.0227332	-0.016059	0.0615254	0.250548	0.0256063	-0.0131989	0.0644115	0.195756	grey	0.19849	N
3beta-hydroxy-5-cholestenoate	Lipid	Sterol	-0.0335043	-0.0802328	0.0132243	0.159822	-0.0726084	-0.120525	-0.024692	0.00299915	-0.0215296	-0.0623843	0.0193252	0.30147	-0.00934604	-0.0509844	0.0322923	0.659811	blue	0.36064	N
3beta,7alpha-dihydroxy-5-cholestenoate	Lipid	Sterol	-0.052565	-0.0984914	-0.00663858	0.0249041	-0.0691236	-0.114987	-0.0232598	0.00315856	-0.0201757	-0.0592018	0.0188504	0.310733	-0.0101149	-0.0497619	0.0295321	0.616858	blue	0.159684	N
4-acetamidobutanoate	Amino Acid	Polyamine Metabolism	-0.0544979	-0.100023	-0.00897234	0.0189926	-0.0433115	-0.0887038	0.00208088	0.0614549	-0.0300606	-0.0684626	0.00834133	0.124887	-0.0253868	-0.0637434	0.0129698	0.194407	turquoise	0.644943	N
4-acetylcatechol sulfate (1)	Xenobiotics	Food Component/Plant	0.0584722	0.0128554	0.104089	0.012025	0.0445925	-0.000961681	0.0901467	0.0550309	-0.0132512	-0.0520492	0.0255469	0.503016	-0.012249	-0.0514935	0.0269955	0.540492	green	0.545973	N
4-allylcatechol sulfate	Xenobiotics	Benzoate Metabolism	0.0780214	0.032454	0.123589	0.000801443	0.0671556	0.0217438	0.112567	0.00377334	0.015275	-0.0233879	0.053938	0.438508	0.00989581	-0.029011	0.0488026	0.617936	green	0.230762	N
4-allylphenol sulfate	Xenobiotics	Food Component/Plant	0.130135	0.084886	0.175385	1.97466e-08	0.118325	0.0731551	0.163494	3.09402e-07	0.0391171	0.0002373	0.0779968	0.0486196	0.0305408	-0.00910846	0.07019	0.131026	green	0.186562	N
4-cholesten-3-one	Lipid	Sterol	-0.0111982	-0.0567073	0.0343109	0.629428	-0.000997495	-0.0466474	0.0446525	0.96582	0.0122706	-0.0262144	0.0507556	0.531815	0.0139373	-0.0244557	0.0523303	0.476556	brown	0.267743	N
4-ethylcatechol sulfate	Xenobiotics	Benzoate Metabolism	0.0145793	-0.0311332	0.0602918	0.5317	-0.00565239	-0.0516889	0.0403841	0.809727	-0.0357428	-0.0746257	0.00314006	0.0715701	-0.0327528	-0.0722232	0.00671759	0.103804	green	0.621991	N
4-ethylphenyl sulfate	Xenobiotics	Benzoate Metabolism	0.00309662	-0.042453	0.0486462	0.893941	-0.0128301	-0.0584392	0.0327789	0.581199	-0.0237864	-0.0622931	0.0147203	0.225842	-0.020369	-0.05921	0.018472	0.30382	green	0.282221	N
4-guanidinobutanoate	Amino Acid	Guanidino and Acetamido Metabolism	-0.0321327	-0.0821527	0.0178873	0.207855	-0.0329347	-0.08258	0.0167106	0.19338	-0.0232824	-0.0651928	0.018628	0.276046	-0.023057	-0.0650451	0.0189311	0.281607	turquoise	0.259219	N
4-hydroxy-2-oxoglutaric acid	Lipid	Fatty Acid, Dicarboxylate	0.104005	0.0564592	0.151551	1.88254e-05	0.114453	0.067199	0.161707	2.197e-06	0.049591	0.00921283	0.0899693	0.0161081	0.042711	0.00215478	0.0832672	0.0390207	brown	0.187857	N
4-hydroxychlorothalonil	Xenobiotics	Chemical	0.0462162	0.000441658	0.0919907	0.0478325	0.0332639	-0.0123944	0.0789222	0.153209	0.00244954	-0.0361092	0.0410083	0.900854	-0.000374404	-0.0391592	0.0384104	0.984896	blue	0.111512	N
4-hydroxycoumarin	Xenobiotics	Drug - Cardiovascular	0.0909261	0.0453892	0.136463	9.34099e-05	0.0838013	0.0385429	0.12906	0.00028984	0.0169038	-0.0217803	0.0555878	0.391531	0.00194673	-0.0376397	0.0415331	0.92317	grey	0.125793	N
4-hydroxyhippurate	Xenobiotics	Benzoate Metabolism	-0.0209425	-0.0678947	0.0260097	0.381786	-0.0195844	-0.0661903	0.0270216	0.409953	-0.0134505	-0.0528147	0.0259136	0.502825	-0.0139909	-0.0533533	0.0253715	0.485804	green	0.320913	N
4-hydroxyphenylacetylglutamine	Peptide	Acetylated Peptides	-0.0917898	-0.137714	-0.0458654	9.19471e-05	-0.0652618	-0.112185	-0.0183382	0.00643946	-0.0479641	-0.0875887	-0.00833943	0.0177003	-0.0423279	-0.0819938	-0.00266195	0.0364986	turquoise	0.550878	N
4-hydroxyphenylpyruvate	Amino Acid	Tyrosine Metabolism	-0.0145226	-0.0606518	0.0316067	0.537003	0.0151059	-0.0318249	0.0620367	0.527924	-0.00110493	-0.0409339	0.038724	0.956612	-0.00178907	-0.0415914	0.0380133	0.929757	turquoise	0.383329	N
4-imidazoleacetate	Amino Acid	Histidine Metabolism	0.0422357	-0.00353455	0.088006	0.0704887	0.0391717	-0.00626275	0.0846062	0.0910201	0.0168165	-0.0215473	0.0551803	0.390046	0.0123977	-0.0259381	0.0507336	0.525966	grey	0.125717	N
4-methoxyphenol sulfate	Amino Acid	Tyrosine Metabolism	0.0835451	0.0382679	0.128822	0.00030421	0.0709639	0.0257686	0.116159	0.00210533	-0.0103343	-0.0490194	0.0283507	0.600374	-0.0214695	-0.0613855	0.0184464	0.291588	green	0.420504	N
4-methyl-2-oxopentanoate	Amino Acid	Leucine, Isoleucine and Valine Metabolism	0.0855164	0.0329606	0.138072	0.00144128	0.106238	0.0536481	0.158829	7.73098e-05	0.0510349	0.00613662	0.0959331	0.0259154	0.0489031	0.00371327	0.094093	0.0339382	brown	0.377886	N
4-methylbenzenesulfonate	Xenobiotics	Chemical	0.0194314	-0.0264965	0.0653593	0.40676	0.0137888	-0.0319167	0.0594943	0.55412	0.0120061	-0.0265479	0.0505601	0.541421	0.0162276	-0.0226642	0.0551193	0.413252	black	0.368689	N
4-methylcatechol sulfate	Xenobiotics	Benzoate Metabolism	0.0136927	-0.0318166	0.0592021	0.555186	0.00963051	-0.0355407	0.0548017	0.675884	0.00107447	-0.0370664	0.0392153	0.955943	-0.0036461	-0.0418007	0.0345085	0.851345	pink	0.465125	N
4-methylguaiacol sulfate	Xenobiotics	Benzoate Metabolism	-0.0295893	-0.0749947	0.015816	0.20137	-0.0287302	-0.0738025	0.0163421	0.211394	0.0014411	-0.0367046	0.0395868	0.940941	0.00379224	-0.0342758	0.0418603	0.845112	pink	0.330136	N
4-methylhexanoylglutamine	Lipid	Fatty Acid Metabolism (Acyl Glutamine)	-0.0121975	-0.0578625	0.0334675	0.600423	-0.0130639	-0.0583621	0.0322344	0.571709	-0.0356286	-0.0739215	0.00266436	0.0681923	-0.0325286	-0.0709694	0.0059122	0.0971569	magenta	0.649906	N
4-methylnonanoylcarnitine	Lipid	Fatty Acid Metabolism (Acyl Carnitine)	-0.0364135	-0.082273	0.00944598	0.119571	-0.0383883	-0.083883	0.00710649	0.0981126	-0.0502271	-0.0886158	-0.0118383	0.0103673	-0.0484646	-0.0868141	-0.0101151	0.0132835	purple	0.24043	N
4-oxo-retinoic acid	Cofactors and Vitamins	Vitamin A Metabolism	0.100457	0.0546662	0.146247	1.78059e-05	0.0819647	0.0358237	0.128106	0.000506094	0.0389927	-0.000323549	0.078309	0.0519132	0.0359765	-0.00372099	0.0756739	0.0756612	yellow	0.219934	N
4-vinylphenol sulfate	Xenobiotics	Benzoate Metabolism	-0.0459818	-0.0920756	0.000112054	0.0505589	-0.0575067	-0.103438	-0.0115756	0.0141615	-0.0538262	-0.0926454	-0.0150071	0.00660282	-0.0453879	-0.0861132	-0.00466263	0.0289588	green	0.374086	N
5-acetylamino-6-amino-3-methyluracil	Xenobiotics	Xanthine Metabolism	-0.0260478	-0.071598	0.0195024	0.262193	-0.0225204	-0.0677323	0.0226916	0.328728	-0.00859729	-0.0469201	0.0297255	0.659981	-0.00373916	-0.0422977	0.0348194	0.849172	green	0.679351	N
5-acetylamino-6-formylamino-3-methyluracil	Xenobiotics	Xanthine Metabolism	-0.0110317	-0.0564499	0.0343865	0.633856	-0.00859467	-0.0536794	0.03649	0.708526	0.0076424	-0.0305669	0.0458517	0.694882	0.0109644	-0.0271824	0.0491111	0.572996	green	0.496339	N
5-dodecenoate (12:1n7)	Lipid	Medium Chain Fatty Acid	-0.081887	-0.130409	-0.0333654	0.000952055	-0.0821758	-0.130399	-0.033953	0.000848642	-0.0500382	-0.0911098	-0.00896657	0.0169777	-0.0402921	-0.081915	0.00133088	0.0577799	blue	0.771	N
5-dodecenoylcarnitine (C12:1)	Lipid	Fatty Acid Metabolism (Acyl Carnitine)	-0.0543641	-0.100409	-0.00831918	0.0206911	-0.0529464	-0.0986135	-0.00727939	0.0230895	-0.0360359	-0.0746484	0.00257659	0.0673529	-0.0288311	-0.0676623	0.0100001	0.145503	purple	0.811859	N
5-hydroxyhexanoate	Lipid	Fatty Acid, Monohydroxy	0.0119771	-0.0336142	0.0575684	0.60644	0.00716782	-0.0383091	0.0526447	0.757256	-0.00573691	-0.0441201	0.0326463	0.769439	-0.00836965	-0.0466561	0.0299168	0.668145	pink	0.406154	N
5-methylthioadenosine (MTA)	Amino Acid	Polyamine Metabolism	-0.101303	-0.147949	-0.0546572	2.15875e-05	-0.0616368	-0.111412	-0.0118617	0.0152529	-0.0362491	-0.0785512	0.00605291	0.0930006	-0.0303973	-0.0727127	0.0119182	0.159032	turquoise	0.636315	N
5-methyluridine (ribothymidine)	Nucleotide	Pyrimidine Metabolism, Uracil containing	0.00164446	-0.0445353	0.0478243	0.944327	-0.00853264	-0.0544674	0.0374022	0.715657	-0.0172255	-0.0560819	0.0216309	0.384695	-0.0186764	-0.0574766	0.0201238	0.345249	grey	0.173372	N
5-oxoproline	Amino Acid	Glutathione Metabolism	-0.0568074	-0.103392	-0.0102225	0.0168754	-0.0597816	-0.105981	-0.0135823	0.0112374	-0.0277969	-0.0670999	0.011506	0.165569	-0.0218396	-0.0612383	0.0175591	0.277083	turquoise	0.28111	N
5,6-dihydrothymine	Nucleotide	Pyrimidine Metabolism, Thymine containing	-0.00170973	-0.0480298	0.0446104	0.942296	0.011253	-0.0349853	0.0574913	0.633188	-0.00515634	-0.044257	0.0339443	0.795933	-0.00853119	-0.0476202	0.0305578	0.668652	salmon	0.325507	N
5,6-dihydrouracil	Nucleotide	Pyrimidine Metabolism, Uracil containing	-0.0756435	-0.121197	-0.0300902	0.00114819	-0.056089	-0.101956	-0.0102221	0.0165702	-0.0402556	-0.0790656	-0.00144564	0.0420643	-0.0382445	-0.0772066	0.000717573	0.0543662	turquoise	0.313865	N
5,6-dihydrouridine	Nucleotide	Pyrimidine Metabolism, Uracil containing	-0.114476	-0.159745	-0.0692075	7.74796e-07	-0.0937782	-0.139587	-0.0479694	6.19444e-05	-0.0501297	-0.0890271	-0.0112324	0.0115703	-0.0441882	-0.0832793	-0.00509709	0.0267487	turquoise	0.676496	Y
5alpha-androstan-3alpha,17beta-diol monosulfate (1)	Lipid	Androgenic Steroids	0.00124093	-0.0472508	0.0497327	0.959975	0.0113163	-0.0368968	0.0595293	0.645321	0.000567679	-0.0401522	0.0412875	0.978189	0.00338418	-0.0373437	0.0441121	0.870557	red	0.568643	N
5alpha-androstan-3beta,17alpha-diol disulfate	Lipid	Androgenic Steroids	0.0640062	0.0156086	0.112404	0.00957007	0.0553249	0.00720036	0.103449	0.0242712	0.00175631	-0.0392002	0.0427128	0.93298	-0.00587493	-0.04693	0.0351801	0.778994	red	0.401552	N
5alpha-androstan-3beta,17beta-diol disulfate	Lipid	Androgenic Steroids	0.043277	-0.0137634	0.100317	0.136912	0.0506319	-0.00602956	0.107293	0.0798438	0.0125482	-0.035397	0.0604934	0.607787	0.014759	-0.0343856	0.0639035	0.555912	red	0.662029	N
5alpha-androstan-3beta,17beta-diol monosulfate (2)	Lipid	Androgenic Steroids	0.0155764	-0.036613	0.0677657	0.558369	0.0253263	-0.0267925	0.0774451	0.340682	0.00831228	-0.0357887	0.0524132	0.711662	0.0111814	-0.0333375	0.0557003	0.622341	red	0.54511	N
5alpha-pregnan-3beta,20alpha-diol disulfate	Lipid	Progestin Steroids	-0.0237449	-0.0709931	0.0235033	0.324426	-0.0252523	-0.0721645	0.0216599	0.291222	-0.0134938	-0.0532242	0.0262366	0.505404	-0.0115257	-0.0512907	0.0282394	0.569773	red	0.762935	N
5alpha-pregnan-3beta,20alpha-diol monosulfate (2)	Lipid	Progestin Steroids	-0.00957816	-0.0555096	0.0363532	0.682589	-0.0214312	-0.0672894	0.024427	0.359478	0.00143118	-0.0373097	0.0401721	0.942246	-0.000320592	-0.0392047	0.0385635	0.9871	red	0.616495	N
5alpha-pregnan-3beta,20beta-diol monosulfate (1)	Lipid	Progestin Steroids	-0.0392428	-0.0851684	0.00668277	0.0939313	-0.0502582	-0.0959603	-0.0045561	0.0311537	-0.0306585	-0.0693212	0.00800425	0.120059	-0.0300469	-0.0687954	0.00870166	0.128468	red	0.720524	N
6-bromotryptophan	Amino Acid	Tryptophan Metabolism	0.0364649	-0.0095821	0.0825119	0.120559	0.0349978	-0.0106734	0.0806691	0.133029	0.000415092	-0.0385138	0.039344	0.983317	-0.000348883	-0.0393129	0.0386151	0.98599	salmon	0.262853	N
6-hydroxyindole sulfate	Xenobiotics	Chemical	0.0142108	-0.0312745	0.059696	0.540107	0.0255998	-0.0197279	0.0709275	0.268142	-0.0016116	-0.0400644	0.0368412	0.934494	-0.00341896	-0.0419821	0.0351442	0.861969	pink	0.723069	N
6-oxopiperidine-2-carboxylate	Amino Acid	Lysine Metabolism	-0.0661705	-0.111869	-0.0204715	0.00456496	-0.0576612	-0.103131	-0.0121916	0.0129682	-0.00337395	-0.0422251	0.0354772	0.864768	-0.0015534	-0.0406225	0.0375157	0.937848	turquoise	0.432826	N
7-HOCA	Lipid	Sterol	-0.0276965	-0.0738481	0.018455	0.239341	-0.0168945	-0.0631766	0.0293877	0.474118	0.00240854	-0.0366383	0.0414554	0.903718	0.0103131	-0.0289516	0.0495778	0.606502	blue	0.23637	N
7-methylguanine	Nucleotide	Purine Metabolism, Guanine containing	-0.0907915	-0.138258	-0.0433248	0.00018156	-0.0698556	-0.117704	-0.0220071	0.00424152	-0.0348524	-0.075451	0.00574623	0.0924115	-0.0235454	-0.064477	0.0173861	0.259366	turquoise	0.609487	N
7-methylxanthine	Xenobiotics	Xanthine Metabolism	0.0154965	-0.0300346	0.0610277	0.504515	0.0093725	-0.0358374	0.0545824	0.684347	-0.000640434	-0.0387852	0.0375044	0.973734	0.00351346	-0.0346724	0.0416994	0.856808	green	0.479679	N
8-hydroxyoctanoate	Lipid	Fatty Acid, Monohydroxy	-0.0600556	-0.108	-0.0121117	0.0141151	-0.0555052	-0.103103	-0.00790747	0.0223059	-0.0361023	-0.0762736	0.00406906	0.0781322	-0.0308255	-0.0710481	0.00939712	0.132989	grey	0.26371	N
8-methoxykynurenate	Amino Acid	Tryptophan Metabolism	-0.0948773	-0.140965	-0.0487892	5.63562e-05	-0.0683015	-0.11543	-0.0211727	0.00452913	-0.0153315	-0.055525	0.0248621	0.454471	-0.00872219	-0.0493794	0.031935	0.673968	blue	0.30455	N
9-hydroxystearate	Lipid	Fatty Acid, Monohydroxy	-0.105936	-0.153681	-0.0581911	1.42923e-05	-0.0950716	-0.142741	-0.0474019	9.52182e-05	-0.0524515	-0.0930314	-0.0118716	0.0113294	-0.0408348	-0.0822236	0.000553983	0.0531426	blue	0.570302	N
acetylcarnitine (C2)	Lipid	Fatty Acid Metabolism (Acyl Carnitine)	-0.0427223	-0.0885519	0.00310734	0.0676686	-0.0264203	-0.0722987	0.0194581	0.258848	-0.0214383	-0.0601896	0.017313	0.278039	-0.0171537	-0.0560672	0.0217599	0.387379	magenta	0.713068	N
acisoga	Amino Acid	Polyamine Metabolism	-0.0162417	-0.0617513	0.0292679	0.484039	0.00108047	-0.0444841	0.046645	0.96291	0.000556839	-0.0379344	0.039048	0.977367	0.00115601	-0.0373492	0.0396612	0.953051	turquoise	0.283813	N
aconitate [cis or trans]	Energy	TCA Cycle	-0.0823258	-0.129819	-0.0348328	0.00068958	-0.0531823	-0.101848	-0.00451633	0.0322239	-0.0281224	-0.0694155	0.0131708	0.181799	-0.0201264	-0.0616041	0.0213513	0.341364	blue	0.384853	N
adenine	Nucleotide	Purine Metabolism, Adenine containing	-0.0847361	-0.130326	-0.0391465	0.00027479	-0.065077	-0.111012	-0.0191421	0.00551726	-0.0421359	-0.0814727	-0.0027992	0.0357952	-0.0354859	-0.0749258	0.00395408	0.0777865	salmon	0.28592	N
adipoylcarnitine (C6-DC)	Lipid	Fatty Acid Metabolism (Acyl Carnitine)	-0.056673	-0.102661	-0.0106849	0.0157504	-0.0281241	-0.0751517	0.0189035	0.240978	-0.0114233	-0.0511876	0.0283411	0.573202	-0.00796935	-0.0478559	0.0319172	0.695193	magenta	0.59528	N
adrenate (22:4n6)	Lipid	Long Chain Polyunsaturated Fatty Acid (n3 and n6)	-0.0797675	-0.125279	-0.0342563	0.000600723	-0.0532594	-0.0997014	-0.00681737	0.0246222	-0.0196634	-0.0592261	0.0198992	0.329776	-0.010315	-0.0503139	0.0296838	0.613056	blue	0.792712	N
alanine	Amino Acid	Alanine and Aspartate Metabolism	-0.0186307	-0.0644648	0.0272033	0.425416	0.0104235	-0.0362218	0.0570688	0.661233	0.00420763	-0.035323	0.0437383	0.834653	0.00720789	-0.0323584	0.0467742	0.720903	brown	0.455703	N
allantoin	Nucleotide	Purine Metabolism, (Hypo)Xanthine/Inosine containing	0.0379818	-0.00859722	0.0845609	0.10993	0.0503146	0.00396085	0.0966683	0.0334011	0.0080227	-0.0313148	0.0473602	0.689197	-0.00120896	-0.0407533	0.0383354	0.952191	cyan	0.364013	N
alpha-hydroxycaproate	Lipid	Fatty Acid, Monohydroxy	-0.0481902	-0.0941017	-0.00227867	0.0396743	-0.0275082	-0.0737075	0.0186911	0.243037	-0.0214495	-0.0605711	0.0176722	0.282359	-0.0130584	-0.052338	0.0262212	0.514453	brown	0.235007	N
alpha-hydroxyisocaproate	Amino Acid	Leucine, Isoleucine and Valine Metabolism	-0.00699884	-0.0606799	0.0466822	0.798201	0.0150809	-0.038703	0.0688648	0.582422	-0.00721564	-0.0526704	0.0382391	0.755568	-0.00920524	-0.0547772	0.0363668	0.692017	brown	0.311127	N
alpha-hydroxyisovalerate	Amino Acid	Leucine, Isoleucine and Valine Metabolism	-0.0151507	-0.0631245	0.0328232	0.535726	0.00328932	-0.0447586	0.0513372	0.893203	0.00498564	-0.0356561	0.0456274	0.809889	0.0119795	-0.0304332	0.0543923	0.579649	brown	0.338669	N
alpha-ketobutyrate	Amino Acid	Methionine, Cysteine, SAM and Taurine Metabolism	0.0610425	0.0132969	0.108788	0.0122478	0.085318	0.0374132	0.133223	0.00048944	0.0293918	-0.0115791	0.0703627	0.159595	0.025624	-0.0155862	0.0668343	0.222801	blue	0.188803	N
alpha-ketoglutaramate*	Amino Acid	Glutamate Metabolism	-0.0370042	-0.0853609	0.0113525	0.133569	-0.0301118	-0.0781373	0.0179136	0.218957	-0.0405058	-0.0811993	0.000187665	0.0510647	-0.0500974	-0.0909518	-0.00924305	0.0162748	turquoise	0.537425	N
alpha-ketoglutarate	Energy	TCA Cycle	-0.0137496	-0.0600465	0.0325474	0.560312	0.0200363	-0.027354	0.0674265	0.407083	0.0141024	-0.0263156	0.0545203	0.493837	0.0141977	-0.0261147	0.0545101	0.489786	brown	0.335533	N
alpha-tocopherol	Cofactors and Vitamins	Tocopherol Metabolism	0.0666537	0.0212722	0.112035	0.00401685	0.0623662	0.0173225	0.10741	0.00668122	0.0393787	0.00120949	0.0775479	0.0431768	0.0322861	-0.00597111	0.0705433	0.0980601	brown	0.157361	N
AMP	Nucleotide	Purine Metabolism, Adenine containing	-0.0288803	-0.0758918	0.0181312	0.228408	-0.0322548	-0.0788828	0.0143733	0.175038	-0.00160061	-0.0412679	0.0380667	0.936928	0.0017166	-0.0379049	0.0413381	0.932289	purple	0.0761458	N
andro steroid monosulfate C19H28O6S (1)*	Lipid	Androgenic Steroids	-0.0854329	-0.13339	-0.0374755	0.000487851	-0.0762916	-0.124061	-0.0285223	0.00176281	-0.0254493	-0.0662021	0.0153035	0.220805	-0.0178339	-0.058666	0.0229983	0.391753	red	0.577045	N
androstenediol (3alpha, 17alpha) monosulfate (2)	Lipid	Androgenic Steroids	-0.0234864	-0.0725065	0.0255338	0.347498	-0.0222078	-0.0709034	0.0264878	0.371192	0.000335231	-0.0408	0.0414705	0.987249	0.000920533	-0.04019	0.0420311	0.964975	red	0.653824	N
androstenediol (3alpha, 17alpha) monosulfate (3)	Lipid	Androgenic Steroids	0.0173571	-0.0367263	0.0714404	0.529134	0.00649159	-0.0473004	0.0602836	0.812923	-0.0036014	-0.0489302	0.0417274	0.876184	0.000193902	-0.0451089	0.0454967	0.993303	red	0.73042	N
androstenediol (3beta,17beta) disulfate (1)	Lipid	Androgenic Steroids	-0.0173039	-0.0690504	0.0344425	0.511996	-0.00912124	-0.0605542	0.0423118	0.728012	-0.020885	-0.0643173	0.0225473	0.345739	-0.0143955	-0.0594645	0.0306735	0.531079	red	0.768722	N
androstenediol (3beta,17beta) disulfate (2)	Lipid	Androgenic Steroids	-0.0273084	-0.0790951	0.0244784	0.30116	-0.0197551	-0.0712	0.0316897	0.451453	-0.0157126	-0.059275	0.0278498	0.479381	-0.0135046	-0.0571718	0.0301627	0.544209	red	0.894653	N
androstenediol (3beta,17beta) monosulfate (1)	Lipid	Androgenic Steroids	-0.0395736	-0.0902921	0.011145	0.126113	-0.0351007	-0.0854583	0.0152568	0.171768	-0.0180682	-0.0605962	0.0244597	0.404794	-0.0115053	-0.0544212	0.0314107	0.59908	red	0.780278	N
androstenediol (3beta,17beta) monosulfate (2)	Lipid	Androgenic Steroids	0.00709104	-0.0386752	0.0528572	0.761248	0.00628954	-0.0390946	0.0516737	0.7858	-0.000494325	-0.0387613	0.0377726	0.979789	0.00553188	-0.0338853	0.0449491	0.783145	red	0.731935	N
androsterone glucuronide	Lipid	Androgenic Steroids	-0.021474	-0.0746266	0.0316786	0.42824	-0.0113662	-0.0642049	0.0414725	0.673147	0.00156437	-0.043047	0.0461758	0.945174	0.00216672	-0.0424134	0.0467468	0.924065	red	0.612988	N
androsterone sulfate	Lipid	Androgenic Steroids	0.0508144	0.00351975	0.098109	0.035235	0.0401574	-0.00692489	0.0872396	0.0945352	0.0127334	-0.0269985	0.0524653	0.529703	0.0122045	-0.0274948	0.0519038	0.546607	red	0.65064	N
arabitol/xylitol	Carbohydrate	Pentose Metabolism	-0.107034	-0.153166	-0.0609014	5.72255e-06	-0.0941604	-0.140298	-0.0480228	6.52435e-05	-0.0630051	-0.102124	-0.023886	0.0016114	-0.0591152	-0.0983651	-0.0198653	0.0031799	turquoise	0.54957	N
arabonate/xylonate	Carbohydrate	Pentose Metabolism	-0.0340671	-0.0802994	0.0121651	0.148569	-0.027564	-0.0735041	0.0183761	0.239436	-0.0341769	-0.0729903	0.00463654	0.0843376	-0.0367303	-0.0755189	0.0020582	0.0634429	turquoise	0.426163	N
arachidate (20:0)	Lipid	Long Chain Fatty Acids	0.0208662	-0.0255151	0.0672476	0.377697	0.00257925	-0.0438885	0.049047	0.913321	0.00163884	-0.0376641	0.0409418	0.934828	0.00359934	-0.035724	0.0429226	0.857544	blue	0.662968	N
arachidonate (20:4n6)	Lipid	Long Chain Polyunsaturated Fatty Acid (n3 and n6)	-0.0354509	-0.0815556	0.0106537	0.131707	-0.0304085	-0.0762826	0.0154656	0.193737	-0.00725459	-0.0462232	0.031714	0.71505	-0.00381046	-0.0429534	0.0353325	0.848598	blue	0.668815	N
arachidonoyl ethanolamide	Lipid	Endocannabinoid	-0.0973273	-0.144599	-0.0500553	5.623e-05	-0.0782927	-0.125828	-0.030757	0.00125951	-0.0220595	-0.0625811	0.018462	0.285786	-0.0129674	-0.0537233	0.0277884	0.532674	grey	0.194829	N
arachidonoylcarnitine (C20:4)	Lipid	Fatty Acid Metabolism (Acyl Carnitine)	-0.038157	-0.087786	0.0114719	0.131746	-0.0233831	-0.0730789	0.0263126	0.356209	0.0175994	-0.0248868	0.0600857	0.416623	0.0190385	-0.0233632	0.0614402	0.378614	purple	0.542238	N
arachidonoylcholine	Lipid	Fatty Acid Metabolism (Acyl Choline)	-0.00235734	-0.0486196	0.0439049	0.920402	-0.0174153	-0.0635996	0.0287689	0.459649	-0.00117271	-0.040271	0.0379256	0.953095	-0.00258734	-0.0417289	0.0365543	0.896857	black	0.656177	N
arachidoylcarnitine (C20)*	Lipid	Fatty Acid Metabolism (Acyl Carnitine)	0.119668	0.0737086	0.165627	3.637e-07	0.0904336	0.0419448	0.138922	0.000261838	0.0435159	0.00228798	0.0847437	0.0385838	0.0421982	0.000886491	0.08351	0.0452878	yellow	0.554548	N
argininate*	Amino Acid	Urea cycle; Arginine and Proline Metabolism	0.00320668	-0.0431535	0.0495669	0.892103	0.0133423	-0.0327992	0.0594838	0.570691	-0.00668098	-0.0457975	0.0324356	0.737668	-0.0090113	-0.0482717	0.0302491	0.652629	pink	0.287209	N
arginine	Amino Acid	Urea cycle; Arginine and Proline Metabolism	0.00567795	-0.0404946	0.0518505	0.809436	-0.0172571	-0.0637731	0.029259	0.466932	-0.0056438	-0.045019	0.0337314	0.778644	-0.00429295	-0.0437078	0.0351219	0.830862	grey	0.141746	N
ascorbic acid 2-sulfate	Cofactors and Vitamins	Ascorbate and Aldarate Metabolism	0.049147	0.00284325	0.0954507	0.0375101	0.0468885	0.000954188	0.0928227	0.0454321	0.00594892	-0.0330492	0.044947	0.764826	-0.00575025	-0.0453061	0.0338056	0.77558	cyan	0.42982	N
ascorbic acid 3-sulfate*	Cofactors and Vitamins	Ascorbate and Aldarate Metabolism	0.0855688	0.0388153	0.132322	0.000340345	0.0864949	0.0401352	0.132855	0.000260464	0.0318636	-0.00768813	0.0714152	0.114267	0.023076	-0.0167887	0.0629407	0.256383	cyan	0.405901	N
asparagine	Amino Acid	Alanine and Aspartate Metabolism	0.034972	-0.0116522	0.0815962	0.141429	0.00903344	-0.0383251	0.056392	0.708363	0.0056864	-0.0345325	0.0459053	0.781574	0.00422273	-0.035901	0.0443464	0.836486	grey	0.237948	N
aspartate	Amino Acid	Alanine and Aspartate Metabolism	-0.070239	-0.118318	-0.0221599	0.00421618	-0.0278892	-0.0785584	0.0227799	0.28049	-0.013415	-0.0563427	0.0295127	0.540003	-0.00287182	-0.0461502	0.0404066	0.896462	brown	0.316083	N
azelate (nonanedioate; C9)	Lipid	Fatty Acid, Dicarboxylate	-0.0410994	-0.0893518	0.00715301	0.0949845	-0.0377101	-0.0856025	0.0101824	0.122689	-0.0320494	-0.0725728	0.00847395	0.121035	-0.0287438	-0.0692028	0.0117152	0.163668	grey	0.347253	N
behenoyl dihydrosphingomyelin (d18:0/22:0)*	Lipid	Sphingolipid Metabolism	-0.00336587	-0.0490409	0.0423091	0.885096	0.0134383	-0.0329643	0.0598408	0.570104	0.0236999	-0.0155991	0.0629988	0.23704	0.0234396	-0.0160785	0.0629577	0.244845	brown	0.339725	N
behenoyl sphingomyelin (d18:1/22:0)*	Lipid	Sphingolipid Metabolism	0.0300995	-0.0164337	0.0766327	0.20473	0.00803138	-0.0410033	0.0570661	0.748062	0.0119889	-0.02937	0.0533478	0.569735	0.0135438	-0.0278893	0.054977	0.521514	yellow	0.733251	N
behenoylcarnitine (C22)*	Lipid	Fatty Acid Metabolism (Acyl Carnitine)	0.0772534	0.0316091	0.122898	0.000920286	0.0683645	0.0227902	0.113939	0.00330298	0.0309326	-0.00788059	0.0697459	0.118206	0.032749	-0.00612651	0.0716244	0.0986633	yellow	0.370418	N
benzoate	Xenobiotics	Benzoate Metabolism	-0.0188312	-0.0644721	0.0268098	0.418491	-0.0194795	-0.0647575	0.0257986	0.398895	-0.0234101	-0.0617505	0.0149303	0.231246	-0.0203963	-0.0586929	0.0179003	0.296353	grey	0.135171	N
beta-alanine	Nucleotide	Pyrimidine Metabolism, Uracil containing	-0.0483485	-0.0939187	-0.00277825	0.0375888	-0.0288152	-0.0746206	0.0169902	0.217432	-0.0217773	-0.0604571	0.0169024	0.269627	-0.0201793	-0.0589024	0.0185438	0.306874	turquoise	0.291246	N
beta-citrylglutamate	Amino Acid	Glutamate Metabolism	-0.0286365	-0.0752149	0.017942	0.228047	-0.00136592	-0.0486129	0.045881	0.954788	-0.0071371	-0.0470752	0.032801	0.726002	-0.00596884	-0.0460041	0.0340664	0.769999	brown	0.344144	N
beta-cryptoxanthin	Cofactors and Vitamins	Vitamin A Metabolism	0.244511	0.19927	0.289752	0	0.225316	0.178357	0.272275	0	0.0842354	0.0419472	0.126524	9.71985e-05	0.0643703	0.0189828	0.109758	0.00546946	cyan	0.694269	Y
beta-guanidinopropanoate	Xenobiotics	Food Component/Plant	-0.0621921	-0.107724	-0.0166603	0.00745423	-0.0413211	-0.0872002	0.00455805	0.0774918	-0.038723	-0.0775294	8.35198e-05	0.0504945	-0.0284219	-0.0673983	0.0105546	0.15283	brown	0.320468	N
beta-hydroxyisovalerate	Amino Acid	Leucine, Isoleucine and Valine Metabolism	-0.0267361	-0.0756308	0.0221586	0.283655	-0.00936818	-0.0583023	0.0395659	0.707344	-0.0226949	-0.064063	0.0186733	0.28207	-0.0204127	-0.0620071	0.0211816	0.335905	turquoise	0.440689	N
betaine	Amino Acid	Glycine, Serine and Threonine Metabolism	0.0581066	0.00992264	0.10629	0.0181282	0.0458692	-0.00253388	0.0942723	0.0632449	0.048145	0.00729021	0.0889998	0.0209331	0.0425465	0.00155305	0.0835399	0.0419388	grey	0.159804	N
bilirubin	Cofactors and Vitamins	Hemoglobin and Porphyrin Metabolism	0.103872	0.0573336	0.150411	1.27162e-05	0.0854135	0.0385896	0.132237	0.000356106	0.0390406	-0.000800071	0.0788813	0.0547761	0.0299958	-0.0100645	0.0700562	0.142123	salmon	0.639075	N
bilirubin (E,E)*	Cofactors and Vitamins	Hemoglobin and Porphyrin Metabolism	-0.0391451	-0.0856166	0.00732646	0.098691	-0.0330732	-0.0792302	0.0130839	0.160092	-0.0126612	-0.0519418	0.0266193	0.527335	-0.0130545	-0.0524598	0.0263509	0.515921	salmon	0.57155	N
bilirubin (E,Z or Z,E)*	Cofactors and Vitamins	Hemoglobin and Porphyrin Metabolism	0.0375818	-0.00850805	0.0836716	0.109941	0.0259918	-0.0199283	0.0719119	0.267084	0.0145084	-0.0243237	0.0533404	0.463778	0.00601432	-0.0328948	0.0449234	0.761791	salmon	0.358781	N
biliverdin	Cofactors and Vitamins	Hemoglobin and Porphyrin Metabolism	0.0319471	-0.0154541	0.0793482	0.186381	0.0253716	-0.0217145	0.0724578	0.290734	0.0136044	-0.0261767	0.0533854	0.502468	0.00769666	-0.0322699	0.0476632	0.705686	salmon	0.690979	N
branched chain 14:0 dicarboxylic acid	Lipid	Fatty Acid, Dicarboxylate	0.194763	0.149849	0.239677	0	0.174555	0.128463	0.220648	1.72751e-13	0.0602777	0.0197914	0.100764	0.0035448	0.0437734	0.00157787	0.085969	0.0420359	cyan	0.61212	N
branched-chain fatty acid 18:0 (2)	Lipid	Fatty Acid, Branched	-0.0301032	-0.0756111	0.0154046	0.194662	-0.0305025	-0.0756345	0.0146295	0.185156	0.0228903	-0.0153738	0.0611545	0.240829	0.0199287	-0.0183875	0.0582448	0.30781	grey	-0.0698054	N
branched-chain, straight-chain, or cyclopropyl 10:1 fatty acid (1)*	Partially Characterized Molecules	Partially Characterized Molecules	0.0181716	-0.0281775	0.0645207	0.442021	-0.0011923	-0.0476703	0.0452857	0.959878	-0.0275695	-0.0668522	0.0117131	0.168837	-0.0223859	-0.0622023	0.0174304	0.270293	blue	0.415003	N
branched-chain, straight-chain, or cyclopropyl 12:1 fatty acid*	Partially Characterized Molecules	Partially Characterized Molecules	-0.0564613	-0.102921	-0.0100016	0.0172533	-0.0590379	-0.105141	-0.0129348	0.0121086	-0.0315871	-0.0707939	0.00761982	0.114252	-0.0254103	-0.065058	0.0142373	0.208906	blue	0.772824	N
bromine	Xenobiotics	Chemical	0.0977399	0.0513406	0.144139	3.77558e-05	0.079766	0.0331331	0.126399	0.00081118	0.0244294	-0.0152673	0.0641261	0.227589	0.0137813	-0.0270846	0.0546471	0.508417	yellow	0.14859	N
butenoylglycine	Lipid	Fatty Acid Metabolism (Acyl Glycine)	-0.058191	-0.105105	-0.0112768	0.015084	-0.0659062	-0.112539	-0.0192731	0.00563212	-0.0243019	-0.0640604	0.0154566	0.230748	-0.0260272	-0.0660361	0.0139816	0.202147	magenta	0.528483	N
butyrate (4:0)	Lipid	Short Chain Fatty Acid	-0.0014163	-0.0470163	0.0441837	0.951432	0.0113252	-0.0341087	0.0567592	0.624975	-0.0081066	-0.046503	0.0302898	0.678851	-0.00985153	-0.0481674	0.0284644	0.614119	grey	0.076367	N
butyrylcarnitine (C4)	Lipid	Fatty Acid Metabolism (also BCAA Metabolism)	-0.0701079	-0.115487	-0.0247291	0.00248045	-0.0416658	-0.0880952	0.0047635	0.0785659	-0.0292885	-0.0685024	0.00992543	0.143127	-0.0223176	-0.0617226	0.0170874	0.266789	brown	0.374953	N
C-glycosyltryptophan	Amino Acid	Tryptophan Metabolism	-0.11023	-0.15546	-0.0649991	1.90241e-06	-0.0874601	-0.13351	-0.0414101	0.000201551	-0.0526178	-0.0915795	-0.013656	0.00815266	-0.0458945	-0.0852445	-0.00654457	0.0222856	turquoise	0.694504	Y
caffeine	Xenobiotics	Xanthine Metabolism	0.0416912	-0.00400712	0.0873895	0.0737327	0.0550222	0.00951035	0.100534	0.0178402	0.036709	-0.00184786	0.0752659	0.0620229	0.0364237	-0.00248977	0.0753372	0.0665512	green	0.436673	N
caprate (10:0)	Lipid	Medium Chain Fatty Acid	-0.0175954	-0.0642545	0.0290637	0.459625	-0.0372795	-0.084014	0.00945512	0.117876	-0.0527061	-0.0922094	-0.0132029	0.00895272	-0.0468783	-0.0867347	-0.00702193	0.02118	blue	0.607348	N
caproate (6:0)	Lipid	Medium Chain Fatty Acid	-0.0150091	-0.0685661	0.038548	0.582628	-0.0206696	-0.0738116	0.0324723	0.445648	-0.0333997	-0.0782984	0.011499	0.144738	-0.0324444	-0.0773312	0.0124425	0.156465	blue	0.147188	N
caprylate (8:0)	Lipid	Medium Chain Fatty Acid	-0.0375398	-0.0839331	0.00885354	0.112686	-0.0485174	-0.0946666	-0.00236811	0.0393587	-0.0426466	-0.081643	-0.00365025	0.0320981	-0.0355593	-0.0748249	0.00370639	0.0758745	blue	0.394965	N
carboxyethyl-GABA	Amino Acid	Glutamate Metabolism	0.00397316	-0.0415734	0.0495197	0.864171	0.000207579	-0.0449784	0.0453935	0.992812	-0.000288522	-0.0384497	0.0378726	0.98817	-0.0041215	-0.0422605	0.0340175	0.832165	magenta	0.213264	N
carnitine	Lipid	Carnitine Metabolism	-0.0205958	-0.0665768	0.0253853	0.379784	-0.00314383	-0.0491825	0.0428949	0.893471	-0.00330888	-0.0422037	0.0355859	0.867501	0.00199371	-0.0373096	0.041297	0.920758	brown	0.209186	N
carotene diol (1)	Cofactors and Vitamins	Vitamin A Metabolism	0.225762	0.179755	0.271769	0	0.204443	0.155454	0.253432	4.44089e-16	0.0595425	0.0156613	0.103424	0.00785596	0.0407446	-0.00482145	0.0863107	0.0796393	cyan	0.608514	N
carotene diol (2)	Cofactors and Vitamins	Vitamin A Metabolism	0.20408	0.157873	0.250287	0	0.18027	0.130564	0.229976	1.65379e-12	0.0540601	0.0101386	0.0979817	0.0158791	0.0357611	-0.0096237	0.0811458	0.122418	cyan	0.579902	N
carotene diol (3)	Cofactors and Vitamins	Vitamin A Metabolism	0.151355	0.105764	0.196945	9.73306e-11	0.127905	0.0811893	0.174621	8.94175e-08	0.0401396	-0.000155689	0.0804349	0.0508907	0.0250624	-0.015976	0.0661008	0.231151	cyan	0.544245	N
catechol sulfate	Xenobiotics	Benzoate Metabolism	0.0604466	0.0148626	0.106031	0.00937929	0.0434636	-0.00225437	0.0891815	0.0624036	-0.0188252	-0.0578389	0.0201885	0.344071	-0.0246414	-0.0647398	0.0154571	0.228247	green	0.760382	N
ceramide (d16:1/24:1, d18:1/22:1)*	Lipid	Ceramides	0.0322621	-0.0134098	0.077934	0.166088	0.0422034	-0.00326777	0.0876746	0.068873	0.0160737	-0.0224446	0.0545921	0.413197	0.0189037	-0.019706	0.0575133	0.337036	yellow	0.47599	N
ceramide (d18:1/14:0, d16:1/16:0)*	Lipid	Ceramides	0.0384867	-0.00726728	0.0842407	0.0991633	0.0452309	-0.000455291	0.0909171	0.0523246	0.0104604	-0.0282333	0.049154	0.59602	0.01026	-0.0283369	0.0488569	0.60217	yellow	0.49168	N
ceramide (d18:1/17:0, d17:1/18:0)*	Lipid	Ceramides	0.0432977	-0.00299691	0.0895923	0.066771	0.0578253	0.0115897	0.104061	0.0142662	-0.000205025	-0.0396597	0.0392496	0.991869	0.00491869	-0.0346928	0.0445302	0.807606	yellow	0.582955	N
ceramide (d18:1/20:0, d16:1/22:0, d20:1/18:0)*	Lipid	Ceramides	-0.00459982	-0.0501756	0.040976	0.843106	0.0176182	-0.0282256	0.063462	0.451096	0.00351901	-0.0352124	0.0422505	0.858584	0.0129267	-0.0259615	0.051815	0.514501	yellow	0.472932	N
ceramide (d18:2/24:1, d18:1/24:2)*	Lipid	Ceramides	-0.00950785	-0.0556404	0.0366247	0.686094	-0.0100687	-0.0562032	0.0360659	0.668665	-0.00833132	-0.0474302	0.0307676	0.676046	-0.00228267	-0.0414066	0.0368412	0.908905	yellow	0.469131	N
cerotoylcarnitine (C26)*	Lipid	Fatty Acid Metabolism (Acyl Carnitine)	0.110225	0.062532	0.157917	6.21638e-06	0.104036	0.0554911	0.15258	2.76468e-05	0.0564599	0.015026	0.0978938	0.00759791	0.0511546	0.00971736	0.0925918	0.0155693	yellow	0.45738	N
chenodeoxycholate	Lipid	Primary Bile Acid Metabolism	-0.0457305	-0.0919549	0.000493882	0.0524958	-0.0431118	-0.0889757	0.00275213	0.065406	-0.0214759	-0.0603609	0.0174091	0.278848	-0.0194603	-0.0582938	0.0193732	0.3258	grey	0.3508	N
cholate	Lipid	Primary Bile Acid Metabolism	-0.022158	-0.0678167	0.0235007	0.341317	-0.021869	-0.0672268	0.0234888	0.34446	-0.0298303	-0.0683238	0.00866312	0.128707	-0.0287579	-0.0671779	0.00966201	0.142256	grey	0.387663	N
cholesterol	Lipid	Sterol	0.0332749	-0.0133199	0.0798697	0.161496	-0.00290969	-0.0554989	0.0496795	0.913597	0.00602601	-0.0384237	0.0504757	0.790346	0.0116412	-0.03293	0.0562123	0.608521	yellow	0.704057	N
choline	Lipid	Phospholipid Metabolism	-0.0864632	-0.134262	-0.0386645	0.000398739	-0.0641098	-0.112473	-0.0157466	0.00940375	-0.0202607	-0.0613465	0.0208252	0.333576	-0.0160832	-0.057196	0.0250297	0.44302	grey	0.213082	N
cinnamoylglycine	Xenobiotics	Food Component/Plant	0.0655279	0.0186162	0.11244	0.00621345	0.0381145	-0.00967463	0.0859037	0.117936	-0.0138124	-0.0543548	0.0267299	0.504083	-0.0269066	-0.068265	0.0144519	0.202123	green	0.356199	N
cis-4-decenoate (10:1n6)*	Lipid	Medium Chain Fatty Acid	-0.0203758	-0.0661564	0.0254047	0.382814	-0.0207224	-0.0661295	0.0246848	0.370862	-0.0189088	-0.057351	0.0195334	0.334805	-0.0210537	-0.0595134	0.0174059	0.283107	blue	0.540643	N
cis-4-decenoylcarnitine (C10:1)	Lipid	Fatty Acid Metabolism (Acyl Carnitine)	-0.00165671	-0.0473816	0.0440682	0.943355	-0.00832935	-0.0537536	0.0370949	0.719155	-0.0106496	-0.0490049	0.0277056	0.586106	-0.011075	-0.049321	0.0271709	0.570134	purple	0.719927	N
citramalate	Amino Acid	Glutamate Metabolism	0.0506766	0.00494685	0.0964063	0.0298776	0.0675758	0.0219329	0.113219	0.00373314	0.00766226	-0.0313301	0.0466547	0.699972	0.00959665	-0.0294374	0.0486307	0.629716	brown	0.309446	N
citrate	Energy	TCA Cycle	-0.0107223	-0.056335	0.0348903	0.644814	-0.0199934	-0.065344	0.0253572	0.387334	-0.0169272	-0.055398	0.0215436	0.38825	-0.0156734	-0.0543347	0.022988	0.426633	blue	0.400008	N
citrulline	Amino Acid	Urea cycle; Arginine and Proline Metabolism	-0.0134746	-0.0590882	0.032139	0.562399	-0.0302572	-0.0758455	0.0153311	0.193176	-0.0172215	-0.0557288	0.0212857	0.380512	-0.00954646	-0.0481484	0.0290555	0.627696	grey	0.266508	N
corticosterone	Lipid	Corticosteroids	-0.0152633	-0.0616603	0.0311336	0.518866	-0.0374479	-0.0840416	0.00914578	0.115128	-0.03185	-0.0712685	0.00756847	0.113202	-0.0311799	-0.0706014	0.00824157	0.12101	blue	0.15133	N
cortisol	Lipid	Corticosteroids	-0.00764723	-0.054544	0.0392495	0.749139	-0.0225844	-0.069382	0.0242133	0.344009	-0.031763	-0.0713884	0.00786247	0.116091	-0.034476	-0.0741345	0.00518243	0.0883649	blue	0.182303	N
cortisone	Lipid	Corticosteroids	0.026852	-0.020149	0.0738531	0.262645	0.0122454	-0.0347401	0.0592308	0.6093	-0.0143302	-0.0543627	0.0257024	0.482704	-0.0155693	-0.0557948	0.0246561	0.447853	blue	0.241743	N
cortolone glucuronide (1)	Lipid	Corticosteroids	-0.122782	-0.168431	-0.0771335	1.49134e-07	-0.0830963	-0.133433	-0.0327601	0.00122729	-0.0334899	-0.0761647	0.00918493	0.123937	-0.021284	-0.0643705	0.0218025	0.33274	red	0.356608	N
creatine	Amino Acid	Creatine Metabolism	-0.0668089	-0.11833	-0.0152879	0.0110668	-0.0535714	-0.104991	-0.0021523	0.0411607	-0.0200803	-0.0636273	0.0234668	0.365901	-0.0164645	-0.0604305	0.0275016	0.462744	brown	0.0505621	N
creatinine	Amino Acid	Creatine Metabolism	-0.0578629	-0.111487	-0.00423871	0.0344559	-0.0527583	-0.105982	0.000465265	0.0520344	-0.0485571	-0.0935063	-0.00360794	0.0342528	-0.051544	-0.0965247	-0.00656328	0.0247332	turquoise	0.628763	N
cys-gly, oxidized	Amino Acid	Glutathione Metabolism	-0.0396163	-0.0860472	0.00681448	0.0944139	-0.0463145	-0.0924189	-0.000210128	0.0489661	-0.02	-0.059087	0.0190869	0.315715	-0.0169566	-0.0561036	0.0221905	0.39568	turquoise	0.32864	N
cystathionine	Amino Acid	Methionine, Cysteine, SAM and Taurine Metabolism	-0.0350829	-0.0807922	0.0106263	0.132411	-0.0153353	-0.0612823	0.0306117	0.512801	-0.0105576	-0.0494648	0.0283496	0.594636	-0.00699722	-0.0458496	0.0318551	0.723951	turquoise	0.443237	N
cysteine	Amino Acid	Methionine, Cysteine, SAM and Taurine Metabolism	0.0484428	0.00296639	0.0939192	0.036829	0.0603435	0.0149782	0.105709	0.00916154	0.0191414	-0.0194915	0.0577742	0.331289	0.0147978	-0.0239342	0.0535298	0.453746	brown	0.165164	N
cysteine s-sulfate	Amino Acid	Methionine, Cysteine, SAM and Taurine Metabolism	-0.06964	-0.11563	-0.0236504	0.00301938	-0.0541497	-0.100471	-0.00782856	0.0219783	-0.0384334	-0.0778075	0.000940791	0.0557243	-0.033945	-0.0733423	0.00545218	0.0912237	brown	0.212646	N
cysteine-glutathione disulfide	Amino Acid	Glutathione Metabolism	0.0399676	-0.00668251	0.0866177	0.093064	0.0124187	-0.0349604	0.0597977	0.607253	-0.0139677	-0.054194	0.0262586	0.495936	-0.0197132	-0.060226	0.0207996	0.34002	grey	0.151363	N
cysteinylglycine	Amino Acid	Glutathione Metabolism	-0.00706381	-0.053104	0.0389764	0.76351	0.0043887	-0.0415563	0.0503337	0.851409	-0.0153657	-0.0542532	0.0235217	0.438443	-0.011278	-0.0501514	0.0275954	0.569404	brown	0.299194	N
cysteinylglycine disulfide*	Amino Acid	Glutathione Metabolism	-0.0757139	-0.12242	-0.0290078	0.0015016	-0.0649312	-0.111458	-0.0184046	0.00626017	-0.0365513	-0.0759541	0.00285135	0.0690216	-0.0311098	-0.0706974	0.00847786	0.123421	turquoise	0.35663	N
cystine	Amino Acid	Methionine, Cysteine, SAM and Taurine Metabolism	-0.0634682	-0.109346	-0.0175906	0.00672656	-0.0314987	-0.0787478	0.0157503	0.191206	-0.021095	-0.061049	0.018859	0.300551	-0.0188389	-0.0587433	0.0210654	0.354592	turquoise	0.263465	N
cytidine	Nucleotide	Pyrimidine Metabolism, Cytidine containing	-0.0243475	-0.0698669	0.0211719	0.294287	-0.017598	-0.0628065	0.0276105	0.445282	-0.0245309	-0.06266	0.0135982	0.207167	-0.0223643	-0.0604712	0.0157425	0.249851	turquoise	0.264007	N
decadienedioic acid (C10:2-DC)	Lipid	Fatty Acid, Dicarboxylate	-0.0655588	-0.111287	-0.0198309	0.00498036	-0.0477295	-0.0936157	-0.00184327	0.0414896	-0.0114639	-0.0503316	0.0274037	0.563003	-0.00268219	-0.0417951	0.0364307	0.893021	blue	0.342808	N
decanoylcarnitine (C10)	Lipid	Fatty Acid Metabolism (Acyl Carnitine)	-0.0152771	-0.0609013	0.0303472	0.511433	-0.0275806	-0.073022	0.0178607	0.234039	-0.0193041	-0.0577902	0.019182	0.325354	-0.0158124	-0.0542807	0.022656	0.420226	purple	0.778001	N
dehydroepiandrosterone sulfate (DHEA-S)	Lipid	Androgenic Steroids	0.000129876	-0.0486789	0.0489386	0.995837	-0.0120468	-0.0606749	0.0365813	0.627108	-0.00992147	-0.0509418	0.0310988	0.635282	-0.00745953	-0.0484365	0.0335174	0.721096	red	0.856917	N
deoxycarnitine	Lipid	Carnitine Metabolism	-0.0621512	-0.112061	-0.012241	0.0146905	-0.0683227	-0.117845	-0.0188004	0.00687835	-0.0518187	-0.0938826	-0.00975476	0.0157886	-0.0489933	-0.0910285	-0.006958	0.0223764	turquoise	0.437258	N
deoxycholate	Lipid	Secondary Bile Acid Metabolism	-0.0169473	-0.0625551	0.0286606	0.466219	-0.00705188	-0.0524572	0.0383534	0.760696	0.010285	-0.0281064	0.0486765	0.599338	0.00898279	-0.0293248	0.0472904	0.645627	grey	0.257397	N
deoxycholic acid glucuronide	Lipid	Secondary Bile Acid Metabolism	-0.0382148	-0.0840667	0.0076371	0.102303	-0.0307285	-0.0763235	0.0148665	0.186399	-0.0220308	-0.0606959	0.0166343	0.263911	-0.0181509	-0.0567492	0.0204475	0.356481	grey	0.298052	N
diacylglycerol (12:0/18:1, 14:0/16:1, 16:0/14:1) [2]*	Lipid	Diacylglycerol	-0.0737587	-0.119355	-0.0281624	0.00153657	-0.0452975	-0.0921012	0.00150615	0.0578334	-0.0204254	-0.0600795	0.0192287	0.312503	-0.00716177	-0.0471774	0.0328538	0.725604	brown	0.812373	N
diacylglycerol (14:0/18:1, 16:0/16:1) [1]*	Lipid	Diacylglycerol	-0.0683971	-0.11418	-0.0226147	0.00343235	-0.0353639	-0.0827948	0.012067	0.143827	-0.0117389	-0.051773	0.0282951	0.565287	0.00338174	-0.0373205	0.044084	0.870569	brown	0.877767	N
diacylglycerol (14:0/18:1, 16:0/16:1) [2]*	Lipid	Diacylglycerol	-0.0702754	-0.115962	-0.0245885	0.00259083	-0.0385213	-0.0857472	0.00870468	0.10982	-0.015682	-0.0555249	0.0241609	0.44023	-0.0015173	-0.0420816	0.039047	0.941524	brown	0.878186	N
diacylglycerol (16:1/18:2 [2], 16:0/18:3 [1])*	Lipid	Diacylglycerol	-0.0721169	-0.117777	-0.0264568	0.00198103	-0.0446758	-0.0914989	0.00214734	0.06146	-0.0197975	-0.0594122	0.0198172	0.327127	-0.010574	-0.0505458	0.0293979	0.603928	brown	0.801842	N
dihomo-linolenoyl-choline	Lipid	Fatty Acid Metabolism (Acyl Choline)	-0.0274882	-0.0734513	0.0184748	0.240966	-0.0387096	-0.0846433	0.00722402	0.0985375	-0.0134049	-0.0522108	0.0254011	0.498165	-0.0142439	-0.0530145	0.0245266	0.471258	black	0.657866	N
dihomo-linolenoylcarnitine (C20:3n3 or 6)*	Lipid	Fatty Acid Metabolism (Acyl Carnitine)	-0.0424975	-0.090461	0.00546603	0.0824208	-0.0308531	-0.0786176	0.0169114	0.205358	0.00193192	-0.0388033	0.0426671	0.925897	0.00523353	-0.0353926	0.0458596	0.800551	purple	0.460146	N
dihomo-linoleoylcarnitine (C20:2)*	Lipid	Fatty Acid Metabolism (Acyl Carnitine)	-0.0298707	-0.0776773	0.0179359	0.220558	-0.0397473	-0.0872874	0.0077928	0.101222	-0.00109029	-0.0418054	0.0396248	0.958117	-0.000456043	-0.0410589	0.0401468	0.982426	purple	0.607622	N
dihomolinoleate (20:2n6)	Lipid	Long Chain Polyunsaturated Fatty Acid (n3 and n6)	-0.0365462	-0.0821757	0.00908327	0.116388	-0.0229408	-0.0684742	0.0225927	0.32321	-0.0168761	-0.0555841	0.021832	0.392601	-0.0116667	-0.0508843	0.0275509	0.559642	blue	0.889184	N
dihomolinolenate (20:3n3 or 3n6)	Lipid	Long Chain Polyunsaturated Fatty Acid (n3 and n6)	-0.0486137	-0.0945456	-0.00268179	0.0380551	-0.0344988	-0.0804937	0.0114962	0.141443	-0.0187069	-0.0577875	0.0203738	0.347937	-0.0132135	-0.0525906	0.0261637	0.51052	blue	0.728896	N
dihydrocaffeate sulfate (2)	Xenobiotics	Food Component/Plant	-0.0251716	-0.0706903	0.0203472	0.278247	-0.0319331	-0.0771273	0.0132611	0.165977	-0.032224	-0.0704393	0.00599136	0.0983395	-0.0328561	-0.0712874	0.00557521	0.0937586	green	0.500365	N
dihydroorotate	Nucleotide	Pyrimidine Metabolism, Orotate containing	-0.0252381	-0.0717405	0.0212643	0.287264	-0.00293523	-0.0497556	0.0438851	0.902154	0.0184588	-0.0211676	0.0580853	0.361031	0.0206482	-0.0189455	0.0602419	0.306518	turquoise	0.222437	N
dimethylarginine (ADMA + SDMA)	Amino Acid	Urea cycle; Arginine and Proline Metabolism	-0.0580937	-0.103855	-0.0123328	0.0128703	-0.0554561	-0.100863	-0.0100494	0.0167073	-0.0397266	-0.0781832	-0.00126993	0.0429076	-0.0424375	-0.0809726	-0.00390233	0.0309142	turquoise	0.488549	N
dimethylglycine	Amino Acid	Glycine, Serine and Threonine Metabolism	-0.10452	-0.151832	-0.0572076	1.55622e-05	-0.0861137	-0.133714	-0.0385139	0.00039811	-0.0314765	-0.0720592	0.00910613	0.128379	-0.0212499	-0.0621828	0.0196829	0.308713	turquoise	0.371915	N
docosadienoate (22:2n6)	Lipid	Long Chain Polyunsaturated Fatty Acid (n3 and n6)	-0.0363636	-0.0821133	0.00938614	0.119193	-0.0314829	-0.0768902	0.0139243	0.174043	-0.019526	-0.0580856	0.0190336	0.320747	-0.0131318	-0.0522071	0.0259435	0.509888	blue	0.865354	N
docosadioate (C22-DC)	Lipid	Fatty Acid, Dicarboxylate	-0.0351291	-0.0813493	0.0110912	0.136226	-0.0358552	-0.0818028	0.0100924	0.126069	0.00236134	-0.0365866	0.0413092	0.905357	0.00254907	-0.0363025	0.0414006	0.89762	tan	0.399705	N
docosahexaenoate (DHA; 22:6n3)	Lipid	Long Chain Polyunsaturated Fatty Acid (n3 and n6)	0.0879429	0.041307	0.134579	0.000223603	0.0762665	0.0297667	0.122766	0.00131991	0.00925513	-0.0305731	0.0490833	0.648608	0.000676939	-0.0398707	0.0412246	0.973882	blue	0.595748	N
docosahexaenoylcarnitine (C22:6)*	Lipid	Fatty Acid Metabolism (Acyl Carnitine)	0.0973867	0.05195	0.142823	2.75859e-05	0.0901434	0.0449334	0.135353	9.5601e-05	0.0193235	-0.0194104	0.0580573	0.327973	0.00745824	-0.0316075	0.046524	0.70811	yellow	0.129685	N
docosahexaenoylcholine	Lipid	Fatty Acid Metabolism (Acyl Choline)	0.0869514	0.0404828	0.13342	0.000249885	0.0609317	0.0135589	0.108305	0.0117348	0.0170004	-0.0233052	0.057306	0.408191	0.00632327	-0.034093	0.0467395	0.758983	black	0.591709	N
docosapentaenoate (DPA; 22:5n3)	Lipid	Long Chain Polyunsaturated Fatty Acid (n3 and n6)	-0.0022719	-0.0487615	0.0442177	0.923652	0.00242155	-0.0437084	0.0485515	0.918008	-0.0155343	-0.0546508	0.0235823	0.436136	-0.0146464	-0.054338	0.0250452	0.469311	blue	0.831667	N
docosapentaenoate (n6 DPA; 22:5n6)	Lipid	Long Chain Polyunsaturated Fatty Acid (n3 and n6)	-0.055262	-0.100943	-0.00958101	0.0177673	-0.0421723	-0.0877614	0.00341692	0.0697995	-0.0201456	-0.0589039	0.0186127	0.308122	-0.0141946	-0.0534493	0.0250602	0.47827	blue	0.743341	N
docosatrienoate (22:3n3)	Lipid	Long Chain Polyunsaturated Fatty Acid (n3 and n6)	-0.0593079	-0.104904	-0.0137116	0.0108224	-0.0410108	-0.0867835	0.00476192	0.0790451	-0.0270529	-0.0659451	0.0118394	0.172655	-0.019899	-0.0592313	0.0194333	0.321191	blue	0.734977	N
docosatrienoate (22:3n6)*	Lipid	Long Chain Polyunsaturated Fatty Acid (n3 and n6)	-0.0990416	-0.144637	-0.0534466	2.1503e-05	-0.0782619	-0.124705	-0.031819	0.000968909	-0.0376393	-0.0771392	0.0018605	0.0617976	-0.0251302	-0.0657241	0.0154636	0.224831	blue	0.653292	Y
dodecadienoate (12:2)*	Lipid	Fatty Acid, Dicarboxylate	-0.0125285	-0.0586731	0.0336161	0.594438	-0.0187052	-0.0645211	0.0271107	0.423385	-0.00256082	-0.0413313	0.0362097	0.896937	-0.00278212	-0.0419727	0.0364084	0.889279	blue	0.629332	N
dodecanedioate (C12)	Lipid	Fatty Acid, Dicarboxylate	-0.0942745	-0.139691	-0.0488579	4.88652e-05	-0.104227	-0.149338	-0.0591162	6.25569e-06	-0.0495132	-0.0881349	-0.0108916	0.0120131	-0.0458544	-0.0852235	-0.00648537	0.0224682	blue	0.545667	N
dodecenedioate (C12:1-DC)*	Lipid	Fatty Acid, Dicarboxylate	-0.0683043	-0.113708	-0.0229001	0.0032147	-0.0739518	-0.119018	-0.0288853	0.00131275	-0.0353435	-0.0738118	0.0031247	0.0717152	-0.0326679	-0.0714973	0.00616144	0.0990985	blue	0.603832	N
dopamine 3-O-sulfate	Amino Acid	Tyrosine Metabolism	-0.0188143	-0.0643578	0.0267293	0.417915	-0.0234882	-0.0687	0.0217236	0.308372	-0.0342261	-0.0723988	0.00394652	0.078828	-0.0353114	-0.0736188	0.00299592	0.0707876	turquoise	0.281546	N
ectoine	Xenobiotics	Chemical	0.0393792	-0.00623087	0.0849892	0.0905604	0.0410621	-0.00416888	0.0862931	0.0751593	0.00512473	-0.03318	0.0434294	0.793038	0.00232084	-0.0359675	0.0406092	0.905378	turquoise	0.217444	N
EDTA	Xenobiotics	Chemical	6.10053e-05	-0.0477975	0.0479195	0.998005	7.80397e-05	-0.0473824	0.0475385	0.997427	0.0038277	-0.0364495	0.0441049	0.852155	0.00996144	-0.0302836	0.0502064	0.627396	salmon	0.356573	N
eicosanedioate (C20-DC)	Lipid	Fatty Acid, Dicarboxylate	-0.0629476	-0.108969	-0.0169265	0.0073723	-0.0648832	-0.110524	-0.0192419	0.00535795	0.00995499	-0.0291664	0.0490764	0.617774	0.0133587	-0.0257594	0.0524768	0.503073	tan	0.409254	N
eicosapentaenoate (EPA; 20:5n3)	Lipid	Long Chain Polyunsaturated Fatty Acid (n3 and n6)	0.0806467	0.0337175	0.127576	0.000766813	0.0687977	0.0220049	0.11559	0.00397924	0.0142863	-0.0256493	0.054222	0.482992	0.00791152	-0.0326271	0.0484501	0.701927	blue	0.497397	N
eicosapentaenoylcholine	Lipid	Fatty Acid Metabolism (Acyl Choline)	0.048503	0.00202219	0.0949838	0.0408418	0.0263493	-0.0205006	0.0731992	0.27014	0.00786621	-0.0317215	0.0474539	0.696783	0.00181752	-0.0377517	0.0413867	0.928225	black	0.488072	N
eicosenamide (20:1)*	Lipid	Fatty Acid, Amide	0.0326722	-0.0182774	0.0836217	0.208657	0.0225671	-0.0281355	0.0732697	0.382802	-0.0156748	-0.0586913	0.0273417	0.474889	-0.013832	-0.0569434	0.0292794	0.529238	grey	0.0638579	N
eicosenedioate (C20:1-DC)*	Lipid	Fatty Acid, Dicarboxylate	-0.105671	-0.152241	-0.0591019	9.11454e-06	-0.104702	-0.150886	-0.0585182	9.28436e-06	-0.00617909	-0.0463432	0.033985	0.762879	-0.00147502	-0.0418187	0.0388686	0.94284	blue	-0.00371985	N
eicosenoate (20:1n9 or 1n11)	Lipid	Long Chain Fatty Acids	-0.0130181	-0.0586472	0.032611	0.575842	-0.00513963	-0.0504751	0.0401959	0.824064	-0.0137597	-0.0522846	0.0247652	0.483688	-0.00988452	-0.0486852	0.0289162	0.617374	blue	0.857479	N
eicosenoylcarnitine (C20:1)*	Lipid	Fatty Acid Metabolism (Acyl Carnitine)	0.0221146	-0.0240638	0.068293	0.347721	0.002723	-0.0436368	0.0490828	0.908299	0.00576106	-0.0335678	0.0450899	0.773907	0.00395441	-0.0352606	0.0431694	0.843237	purple	0.645658	N
epiandrosterone sulfate	Lipid	Androgenic Steroids	0.072113	0.023078	0.121148	0.00396984	0.0584996	0.00954916	0.10745	0.0191934	0.0204512	-0.0209163	0.0618186	0.332355	0.0188281	-0.0225634	0.0602196	0.372419	red	0.676826	N
ergothioneine	Xenobiotics	Food Component/Plant	0.169632	0.124541	0.214723	2.47358e-13	0.16013	0.11518	0.205081	3.99392e-12	0.0617989	0.0223268	0.101271	0.00216922	0.0509943	0.0107176	0.091271	0.0131149	yellow	0.108192	N
erucate (22:1n9)	Lipid	Long Chain Fatty Acids	0.0546503	0.0091613	0.100139	0.018567	0.0351788	-0.0105858	0.0809434	0.131824	0.0136163	-0.0251787	0.0524114	0.491291	0.00917457	-0.0297295	0.0480786	0.64375	blue	0.584742	N
erythritol	Xenobiotics	Food Component/Plant	-0.0744724	-0.119894	-0.0290504	0.0013251	-0.0526747	-0.098603	-0.00674643	0.02461	-0.045311	-0.0840495	-0.00657243	0.0219049	-0.0442765	-0.0830218	-0.00553116	0.025132	turquoise	0.603179	N
erythronate*	Carbohydrate	Aminosugar Metabolism	-0.10514	-0.150544	-0.059736	5.96387e-06	-0.0774269	-0.12415	-0.0307035	0.00117544	-0.0614571	-0.100988	-0.021926	0.00233001	-0.0580705	-0.0977001	-0.0184408	0.00410354	turquoise	0.671905	Y
ethyl alpha-glucopyranoside	Xenobiotics	Food Component/Plant	0.00692274	-0.0397838	0.0536293	0.771312	-0.00209145	-0.0485309	0.044348	0.929624	-0.00479394	-0.0439523	0.0343644	0.810267	-0.00366806	-0.0450031	0.037667	0.861843	grey	0.278096	N
ethylmalonate	Amino Acid	Leucine, Isoleucine and Valine Metabolism	-0.0551005	-0.100622	-0.00957902	0.0177024	-0.0451569	-0.0904762	0.000162333	0.0508254	-0.0396713	-0.077992	-0.00135066	0.0424622	-0.0372579	-0.0755554	0.00103961	0.0565441	brown	0.187011	N
ethylparaben sulfate	Xenobiotics	Chemical	0.0784749	0.0297681	0.127182	0.00160475	0.0648389	0.0161393	0.113538	0.00909702	0.0526929	0.0115812	0.0938045	0.0120334	0.0524381	0.0113014	0.0935747	0.0125066	grey	0.0209047	N
etiocholanolone glucuronide	Lipid	Androgenic Steroids	0.00130999	-0.0461474	0.0487674	0.95683	-0.0151908	-0.0625953	0.0322136	0.52975	-0.0160511	-0.0560087	0.0239066	0.430874	-0.0134333	-0.053264	0.0263975	0.508387	red	0.614121	N
eugenol sulfate	Xenobiotics	Food Component/Plant	-0.0619689	-0.107441	-0.0164971	0.0075905	-0.0581068	-0.103229	-0.012985	0.0116335	-0.0588169	-0.0969192	-0.0207145	0.00250195	-0.0571482	-0.0953527	-0.0189437	0.00339289	grey	0.222187	N
FAD	Cofactors and Vitamins	Riboflavin Metabolism	-0.0250007	-0.0710115	0.02101	0.286697	-0.0205329	-0.0662126	0.0251469	0.378108	-0.0176974	-0.0562216	0.0208268	0.367705	-0.0119363	-0.0506835	0.0268109	0.545781	brown	0.351004	N
formiminoglutamate	Amino Acid	Histidine Metabolism	-0.141946	-0.191629	-0.0922621	2.4398e-08	-0.102407	-0.156738	-0.0480769	0.000225051	-0.0403697	-0.086726	0.00598664	0.087807	-0.0310631	-0.0776801	0.0155539	0.191405	turquoise	0.543669	N
fructose	Carbohydrate	Fructose, Mannose and Galactose Metabolism	-0.0233851	-0.0693511	0.0225809	0.318503	-0.0152697	-0.0609724	0.0304331	0.512362	-0.0109705	-0.0498455	0.0279045	0.579988	-0.00984035	-0.0486555	0.0289748	0.619073	black	0.22647	N
fructosyllysine	Amino Acid	Lysine Metabolism	0.00293617	-0.042936	0.0488083	0.90011	0.0413654	-0.00602104	0.0887518	0.087053	0.0183248	-0.0217937	0.0584433	0.370437	0.0188004	-0.0213352	0.058936	0.358352	turquoise	0.20388	N
fumarate	Energy	TCA Cycle	-0.00147666	-0.0472285	0.0442752	0.949533	0.000878873	-0.0445011	0.0462589	0.969704	-0.0128559	-0.0513817	0.0256699	0.512872	-0.0111648	-0.049673	0.0273433	0.569651	blue	0.373726	N
galactonate	Carbohydrate	Fructose, Mannose and Galactose Metabolism	-0.051688	-0.0978376	-0.00553843	0.0281729	-0.0439314	-0.0898262	0.00196327	0.0606266	-0.0296903	-0.0684584	0.00907779	0.133257	-0.0331715	-0.0720171	0.00567408	0.0941429	turquoise	0.198516	N
gamma-carboxyglutamate	Amino Acid	Glutamate Metabolism	-0.0716904	-0.117266	-0.0261145	0.00206666	-0.0506172	-0.0965977	-0.00463667	0.0309782	-0.0186138	-0.0576177	0.0203901	0.349393	-0.0123649	-0.0515028	0.0267731	0.535564	turquoise	0.542091	N
gamma-CEHC	Cofactors and Vitamins	Tocopherol Metabolism	-0.00443035	-0.0502292	0.0413686	0.849543	-0.0014999	-0.0469293	0.0439294	0.948376	0.00267343	-0.0357568	0.0411037	0.891486	0.00170638	-0.0370132	0.0404259	0.931128	tan	0.475992	N
gamma-glutamyl-2-aminobutyrate	Peptide	Gamma-glutamyl Amino Acid	0.0360139	-0.00962826	0.081656	0.121904	0.0338528	-0.0114171	0.0791228	0.142643	0.0184728	-0.0200071	0.0569527	0.346538	0.0127245	-0.0258774	0.0513263	0.518016	magenta	0.345272	N
gamma-glutamyl-alpha-lysine	Peptide	Gamma-glutamyl Amino Acid	-0.000567933	-0.0467794	0.0456435	0.980772	0.00886455	-0.0371486	0.0548777	0.705583	0.00228409	-0.0365718	0.04114	0.908224	-0.00059295	-0.0393903	0.0382044	0.97609	turquoise	0.325838	N
gamma-glutamylcitrulline*	Peptide	Gamma-glutamyl Amino Acid	-0.000939307	-0.0467287	0.04485	0.967911	-0.0316777	-0.0782575	0.0149021	0.182427	-0.0130305	-0.0524413	0.0263804	0.516753	-0.00892202	-0.0483588	0.0305147	0.657288	grey	0.296347	N
gamma-glutamylglutamate	Peptide	Gamma-glutamyl Amino Acid	-0.0553344	-0.102405	-0.00826337	0.021248	-0.0148723	-0.0642205	0.0344759	0.554531	-0.0190584	-0.0606863	0.0225695	0.369328	-0.0148845	-0.056549	0.0267801	0.483589	brown	0.243764	N
gamma-glutamylglutamine	Peptide	Gamma-glutamyl Amino Acid	0.0147876	-0.0322408	0.061816	0.5375	-0.00920124	-0.056605	0.0382025	0.70347	-0.00415981	-0.0443047	0.0359851	0.838972	-0.00505623	-0.0452016	0.0350892	0.804912	grey	0.219345	N
gamma-glutamylglycine	Peptide	Gamma-glutamyl Amino Acid	0.000839836	-0.0461391	0.0478188	0.972034	-0.0203937	-0.0675494	0.0267621	0.396428	-0.0158943	-0.0557543	0.0239657	0.434262	-0.0182117	-0.0581911	0.0217676	0.371734	grey	0.213726	N
gamma-glutamylhistidine	Peptide	Gamma-glutamyl Amino Acid	-0.0059543	-0.0516159	0.0397073	0.798167	-0.00284645	-0.048169	0.0424761	0.901979	0.00856837	-0.0299268	0.0470635	0.662476	0.00796432	-0.0304521	0.0463808	0.684331	turquoise	0.285468	N
gamma-glutamylisoleucine*	Peptide	Gamma-glutamyl Amino Acid	-0.0914806	-0.141558	-0.0414036	0.000349122	-0.0496085	-0.102505	0.00328784	0.0660236	-0.036786	-0.0814619	0.00788992	0.1065	-0.0295286	-0.0743548	0.0152977	0.196525	turquoise	0.734658	N
gamma-glutamylleucine	Peptide	Gamma-glutamyl Amino Acid	-0.0756849	-0.128776	-0.0225933	0.00523132	-0.0341924	-0.0895082	0.0211233	0.225538	-0.0161794	-0.0628656	0.0305068	0.496771	-0.014776	-0.0615089	0.0319568	0.535242	turquoise	0.660333	N
gamma-glutamylmethionine	Peptide	Gamma-glutamyl Amino Acid	-0.015075	-0.0645547	0.0344046	0.55021	-0.0081824	-0.0574458	0.041081	0.744639	0.00396426	-0.0376583	0.0455869	0.851834	0.00561982	-0.0358802	0.0471198	0.790575	turquoise	0.412775	N
gamma-glutamylphenylalanine	Peptide	Gamma-glutamyl Amino Acid	-0.142135	-0.190293	-0.093978	8.39982e-09	-0.110861	-0.161126	-0.0605947	1.60743e-05	-0.0634551	-0.106135	-0.0207751	0.00359142	-0.0544838	-0.0972332	-0.0117344	0.0125228	turquoise	0.738747	Y
gamma-glutamylthreonine	Peptide	Gamma-glutamyl Amino Acid	-0.0806728	-0.126442	-0.0349031	0.000559417	-0.0737991	-0.119476	-0.0281219	0.00155717	-0.0585088	-0.0973033	-0.0197143	0.0031389	-0.0518972	-0.0907445	-0.01305	0.00886601	turquoise	0.344662	N
gamma-glutamyltryptophan	Peptide	Gamma-glutamyl Amino Acid	-0.0427534	-0.0901247	0.00461797	0.0768805	-0.0163414	-0.0643446	0.0316618	0.504424	-0.00472283	-0.0452292	0.0357836	0.81914	0.00335657	-0.0372103	0.0439235	0.871098	turquoise	0.521266	N
gamma-glutamyltyrosine	Peptide	Gamma-glutamyl Amino Acid	-0.0400623	-0.0861873	0.00606257	0.0886462	-0.0127555	-0.0596606	0.0341496	0.593844	-0.000928076	-0.0404771	0.0386209	0.963295	0.00239072	-0.0371438	0.0419252	0.9056	brown	0.258529	N
gamma-glutamylvaline	Peptide	Gamma-glutamyl Amino Acid	-0.0586665	-0.106647	-0.0106856	0.016584	-0.0184234	-0.0685283	0.0316815	0.470897	-0.0137781	-0.0560411	0.0284848	0.52263	-0.0113114	-0.0535339	0.030911	0.599335	turquoise	0.716893	N
gamma-tocopherol/beta-tocopherol	Cofactors and Vitamins	Tocopherol Metabolism	-0.0149217	-0.0604636	0.0306203	0.520552	-0.000303118	-0.0457741	0.0451679	0.98957	-0.0127015	-0.0511864	0.0257834	0.517504	-0.0142441	-0.0528322	0.0243441	0.469159	tan	0.327359	N
gentisate	Amino Acid	Tyrosine Metabolism	0.0654364	0.0198155	0.111057	0.00495985	0.0522092	0.00652237	0.097896	0.0251304	0.0201222	-0.0186643	0.0589087	0.309037	0.0117596	-0.0275214	0.0510407	0.557158	green	0.35773	N
gluconate	Xenobiotics	Food Component/Plant	-0.0437709	-0.0919493	0.00440746	0.0749394	-0.021498	-0.0699958	0.0269998	0.38474	-0.0175664	-0.0587723	0.0236395	0.403183	-0.0219071	-0.0635611	0.0197469	0.302425	turquoise	0.394738	N
glucose	Carbohydrate	Glycolysis, Gluconeogenesis, and Pyruvate Metabolism	-0.0135538	-0.0602217	0.033114	0.568999	0.0304057	-0.0184548	0.0792662	0.22243	0.00904388	-0.0325049	0.0505927	0.669478	0.0139806	-0.0276897	0.0556509	0.510586	brown	0.22424	N
glucuronate	Carbohydrate	Aminosugar Metabolism	-0.0420907	-0.0876388	0.00345731	0.0700882	-0.0273463	-0.0728517	0.0181592	0.238697	-0.0154279	-0.0538583	0.0230024	0.43116	-0.0112866	-0.0496729	0.0270998	0.564221	turquoise	0.271614	N
glucuronide of C10H18O2 (7)*	Partially Characterized Molecules	Partially Characterized Molecules	-0.00149937	-0.0471902	0.0441915	0.948689	0.00477111	-0.0406001	0.0501423	0.83662	-0.020198	-0.0586591	0.0182631	0.303144	-0.0243016	-0.0627129	0.0141098	0.214814	grey	0.197884	N
glucuronide of piperine metabolite C17H21NO3 (4)*	Xenobiotics	Food Component/Plant	-0.00116152	-0.0472729	0.0449499	0.960602	0.0154261	-0.0306571	0.0615093	0.511559	0.0247049	-0.0143191	0.063729	0.214523	0.028131	-0.0116676	0.0679296	0.165815	grey	0.314372	N
glutamate	Amino Acid	Glutamate Metabolism	-0.0672944	-0.11456	-0.0200288	0.00528864	-0.00707402	-0.0600063	0.0458583	0.793261	-0.0046996	-0.0494579	0.0400587	0.836859	0.00256941	-0.0424539	0.0475927	0.910889	brown	0.375239	N
glutamine	Amino Acid	Glutamate Metabolism	-0.0226474	-0.0689662	0.0236715	0.3377	-0.0426959	-0.0890947	0.00370298	0.0712787	-0.00711322	-0.0464237	0.0321972	0.722701	-0.00463112	-0.0440374	0.0347752	0.817726	grey	0.21397	N
glutamine conjugate of C6H10O2 (1)*	Partially Characterized Molecules	Partially Characterized Molecules	-0.0859064	-0.131447	-0.0403662	0.000222487	-0.0777446	-0.123038	-0.0324515	0.000777717	-0.0428966	-0.0814198	-0.00437332	0.0290975	-0.0370099	-0.0757275	0.00170769	0.0609839	magenta	0.713211	N
glutamine conjugate of C6H10O2 (2)*	Partially Characterized Molecules	Partially Characterized Molecules	-0.0909454	-0.136579	-0.0453118	9.63201e-05	-0.0798549	-0.125349	-0.0343605	0.000589737	-0.0293901	-0.0682673	0.00948721	0.138329	-0.0252157	-0.0642459	0.0138146	0.205271	magenta	0.823732	Y
glutamine conjugate of C7H12O2*	Partially Characterized Molecules	Partially Characterized Molecules	-0.0655361	-0.11122	-0.0198525	0.0049534	-0.0633479	-0.108662	-0.0180334	0.00617206	-0.0457563	-0.0843143	-0.00719824	0.0200556	-0.0421742	-0.0810017	-0.00334672	0.0332812	magenta	0.802542	N
glutarate (C5-DC)	Lipid	Fatty Acid, Dicarboxylate	-0.0614729	-0.107232	-0.0157143	0.00849152	-0.0503808	-0.0959801	-0.00478156	0.0303708	-0.0157426	-0.0543169	0.0228318	0.423559	-0.0122139	-0.0507954	0.0263677	0.534734	grey	0.151054	N
glutaroylcarnitine (C5)	Amino Acid	Lysine Metabolism	-0.0447516	-0.091366	0.00186279	0.0598737	-0.0348538	-0.0812768	0.0115693	0.141056	-0.0472249	-0.0863804	-0.00806944	0.0181143	-0.051154	-0.0902236	-0.0120844	0.0103135	turquoise	0.371795	N
glycerate	Carbohydrate	Glycolysis, Gluconeogenesis, and Pyruvate Metabolism	0.176327	0.13022	0.222435	1.0103e-13	0.162411	0.116223	0.208599	7.44427e-12	0.0768934	0.0368636	0.116923	0.000170536	0.058347	0.0167413	0.0999527	0.00601338	cyan	0.744546	Y
glycerol	Lipid	Glycerolipid Metabolism	-0.0818955	-0.131374	-0.0324169	0.00119133	-0.0502595	-0.10122	0.000700729	0.0532309	-0.0366805	-0.0799029	0.00654189	0.0961953	-0.0241661	-0.067864	0.0195319	0.278211	blue	0.667169	N
glycerol 3-phosphate	Lipid	Glycerolipid Metabolism	0.023331	-0.022485	0.069147	0.318042	0.0278786	-0.017578	0.0733352	0.229182	0.00149578	-0.0368892	0.0398808	0.939086	0.00199665	-0.0364118	0.0404051	0.918799	brown	0.257142	N
glycerophosphoethanolamine	Lipid	Phospholipid Metabolism	-0.02078	-0.0666178	0.0250578	0.374048	-0.0294558	-0.0750011	0.0160896	0.204803	-0.00261025	-0.0411349	0.0359144	0.894293	-9.67115e-05	-0.0386254	0.0384319	0.996072	black	0.410156	N
glycerophosphorylcholine (GPC)	Lipid	Phospholipid Metabolism	0.0528573	0.00648148	0.0992331	0.0255149	0.0150347	-0.0335475	0.0636169	0.543947	-0.00264942	-0.0438236	0.0385247	0.899581	-0.0100779	-0.0513621	0.0312064	0.632145	black	0.700924	N
glycine	Amino Acid	Glycine, Serine and Threonine Metabolism	0.0291423	-0.0187709	0.0770555	0.233053	-0.000188911	-0.0488717	0.0484939	0.993928	-0.00794705	-0.0491011	0.033207	0.70492	-0.00995249	-0.0512426	0.0313377	0.63644	grey	0.123013	N
glycine conjugate of C10H12O2*	Partially Characterized Molecules	Partially Characterized Molecules	-0.0247127	-0.0704776	0.0210522	0.289698	-0.00354046	-0.0495689	0.042488	0.880101	0.01712	-0.0217444	0.0559843	0.387712	0.0167371	-0.0220785	0.0555527	0.397818	tan	0.743618	N
glycine conjugate of C10H14O2 (1)*	Partially Characterized Molecules	Partially Characterized Molecules	-0.0636562	-0.109226	-0.0180869	0.0062107	-0.0454113	-0.0911781	0.000355476	0.0518042	-0.0185412	-0.0573846	0.0203022	0.349285	-0.0190256	-0.057901	0.0198497	0.337238	tan	0.820807	N
glyco-beta-muricholate	Lipid	Primary Bile Acid Metabolism	-0.0349776	-0.0804435	0.0104883	0.131511	-0.0458302	-0.0910613	-0.000599155	0.0470447	-0.0159104	-0.054227	0.0224062	0.415511	-0.0170446	-0.0553049	0.0212157	0.382362	grey	0.31359	N
glycochenodeoxycholate	Lipid	Primary Bile Acid Metabolism	-0.0335399	-0.0800362	0.0129563	0.157306	-0.0353088	-0.0814169	0.0107993	0.133291	-0.0133252	-0.0524199	0.0257694	0.503888	-0.00370154	-0.04295	0.0355469	0.853267	grey	0.484577	N
glycochenodeoxycholate 3-sulfate	Lipid	Primary Bile Acid Metabolism	-0.0159234	-0.0633902	0.0315433	0.510652	-0.0134427	-0.0605467	0.0336614	0.575735	0.00111298	-0.0387614	0.0409874	0.956347	0.0118636	-0.0283554	0.0520827	0.562961	grey	0.386454	N
glycochenodeoxycholate glucuronide (1)	Lipid	Primary Bile Acid Metabolism	-0.0561455	-0.103894	-0.00839739	0.0212131	-0.0405731	-0.0883546	0.00720835	0.0960044	-0.0315649	-0.0720302	0.00890045	0.126212	-0.0279899	-0.0685559	0.0125762	0.176134	grey	0.349062	N
glycocholate	Lipid	Primary Bile Acid Metabolism	-0.00721226	-0.0536834	0.0392589	0.760862	-0.00419767	-0.0503074	0.041912	0.858309	0.0122644	-0.026712	0.0512407	0.537204	0.0201695	-0.018848	0.059187	0.310772	grey	0.432901	N
glycocholenate sulfate*	Lipid	Secondary Bile Acid Metabolism	-0.0595553	-0.106403	-0.0127073	0.0127477	-0.059703	-0.106249	-0.0131566	0.011969	-0.0289794	-0.0686339	0.0106751	0.151935	-0.0208547	-0.0606505	0.0189411	0.304163	red	0.273194	N
glycodeoxycholate 3-sulfate	Lipid	Secondary Bile Acid Metabolism	-0.00458015	-0.0503691	0.0412088	0.844487	-0.00443717	-0.0498472	0.0409728	0.84804	-0.0128895	-0.051366	0.025587	0.511233	-0.00991307	-0.0484724	0.0286462	0.61415	grey	0.26611	N
glycolithocholate sulfate*	Lipid	Secondary Bile Acid Metabolism	0.0353621	-0.0103594	0.0810835	0.129463	0.0338035	-0.0115501	0.079157	0.143964	0.00785104	-0.0305528	0.0462549	0.688491	0.00383185	-0.0345137	0.0421774	0.844633	grey	0.260223	N
glycosyl ceramide (d18:1/20:0, d16:1/22:0)*	Lipid	Ceramides	0.0829503	0.0374629	0.128438	0.00035758	0.0554249	0.00675509	0.104095	0.0256396	0.0202594	-0.0211201	0.0616388	0.337046	0.0225677	-0.0189415	0.0640769	0.286408	greenyellow	0.679223	N
glycosyl ceramide (d18:1/23:1, d17:1/24:1)*	Lipid	Ceramides	0.0525966	0.00657815	0.098615	0.025107	0.0230285	-0.0247874	0.0708444	0.344998	-0.0182631	-0.0587603	0.0222342	0.37654	-0.0192175	-0.059743	0.0213081	0.352453	greenyellow	0.62007	N
glycosyl ceramide (d18:2/24:1, d18:1/24:2)*	Lipid	Ceramides	0.0654584	0.0185445	0.112372	0.00627075	0.0209262	-0.0310771	0.0729295	0.430078	0.00301601	-0.0409314	0.0469634	0.89294	0.000834507	-0.0432766	0.0449456	0.970405	greenyellow	0.843321	N
glycosyl-N-(2-hydroxynervonoyl)-sphingosine (d18:1/24:1(2OH))*	Lipid	Ceramides	-0.0121709	-0.0614398	0.0370981	0.628088	0.00322308	-0.0460647	0.0525109	0.89796	-0.000903889	-0.0425783	0.0407705	0.966072	0.00248264	-0.039104	0.0440693	0.906801	greenyellow	0.275756	N
glycosyl-N-behenoyl-sphingadienine (d18:2/22:0)*	Lipid	Ceramides	0.0878611	0.0419747	0.133748	0.000178748	0.0544971	0.00332777	0.105667	0.0368634	0.016867	-0.0265622	0.0602962	0.446307	0.0165513	-0.0271773	0.0602799	0.457952	greenyellow	0.775569	N
glycosyl-N-nervonoyl-sphingosine (d18:1/24:1)*	Lipid	Ceramides	0.044645	-0.000893978	0.0901839	0.054665	-0.000382175	-0.0500922	0.0493279	0.987971	-0.0040359	-0.0460141	0.0379423	0.850451	-0.0038587	-0.0458831	0.0381657	0.857099	greenyellow	0.79039	N
glycosyl-N-palmitoyl-sphingosine (d18:1/16:0)	Lipid	Ceramides	0.06277	0.0172504	0.10829	0.00690535	0.0275562	-0.0218346	0.0769469	0.273987	0.0148676	-0.0268966	0.0566317	0.485131	0.0145505	-0.0273141	0.0564151	0.495521	greenyellow	0.656059	N
glycosyl-N-stearoyl-sphingosine (d18:1/18:0)	Lipid	Ceramides	0.0657603	0.0192228	0.112298	0.00563985	0.0367538	-0.0121563	0.0856639	0.140702	0.00485764	-0.0366177	0.046333	0.818338	0.00981108	-0.0317666	0.0513888	0.643546	greenyellow	0.628103	N
glycosyl-N-tricosanoyl-sphingadienine (d18:2/23:0)*	Lipid	Ceramides	0.112351	0.0661827	0.158519	1.96841e-06	0.0790853	0.0290603	0.12911	0.00196177	0.00688548	-0.035714	0.0494849	0.751266	0.00367102	-0.0391682	0.0465103	0.866543	greenyellow	0.70009	Y
glycoursodeoxycholate	Lipid	Secondary Bile Acid Metabolism	-0.0703197	-0.116205	-0.0244346	0.00268713	-0.0677271	-0.113287	-0.0221675	0.00359526	-0.0197179	-0.0584898	0.0190539	0.318672	-0.0076922	-0.04675	0.0313655	0.699335	grey	0.392241	N
guaiacol sulfate	Xenobiotics	Benzoate Metabolism	-0.000776031	-0.0463832	0.0448312	0.973381	0.000837649	-0.044537	0.0462123	0.971121	-0.028144	-0.0665027	0.0102147	0.150316	-0.0258171	-0.0647311	0.0130968	0.193346	green	0.715456	N
guanidinoacetate	Amino Acid	Creatine Metabolism	0.029253	-0.0216548	0.0801608	0.259883	0.00159333	-0.0499145	0.0531011	0.951628	0.0264812	-0.0169454	0.0699077	0.231854	0.0265794	-0.0167275	0.0698864	0.228842	grey	0.0826871	N
gulonate*	Cofactors and Vitamins	Ascorbate and Aldarate Metabolism	-0.089828	-0.135256	-0.0443995	0.000109151	-0.0739738	-0.119489	-0.0284586	0.00145991	-0.041446	-0.0800889	-0.00280316	0.0355569	-0.0416672	-0.0802919	-0.00304255	0.0345021	turquoise	0.546711	N
heme	Cofactors and Vitamins	Hemoglobin and Porphyrin Metabolism	-0.0184128	-0.0650678	0.0282422	0.439002	-0.0109719	-0.0573912	0.0354474	0.642998	0.0119142	-0.0273329	0.0511614	0.551646	0.0134389	-0.0257826	0.0526604	0.501641	grey	-0.0331458	N
heneicosapentaenoate (21:5n3)	Lipid	Long Chain Polyunsaturated Fatty Acid (n3 and n6)	0.107116	0.0608577	0.153373	5.96613e-06	0.0961598	0.0500406	0.142279	4.523e-05	0.0190386	-0.0206469	0.0587241	0.346865	0.0105746	-0.0297297	0.0508789	0.606892	blue	0.381416	N
heptadecenamide (17:1)*	Lipid	Fatty Acid, Amide	0.0114992	-0.0460822	0.0690807	0.695338	0.0191379	-0.0380365	0.0763123	0.51158	-0.00738978	-0.0558048	0.0410253	0.764692	-0.00345199	-0.0519783	0.0450743	0.88905	grey	0.076996	N
heptanoate (7:0)	Lipid	Medium Chain Fatty Acid	-0.0363663	-0.0897275	0.0169948	0.181504	-0.0391053	-0.0920354	0.0138248	0.147503	-0.0339986	-0.0786038	0.0106066	0.135107	-0.0329137	-0.0775315	0.011704	0.148118	blue	0.0506252	N
heptenedioate (C7:1-DC)*	Lipid	Fatty Acid, Dicarboxylate	-0.00262434	-0.0486334	0.0433847	0.910936	0.00702092	-0.0387267	0.0527686	0.763445	-0.0404513	-0.0791349	-0.00176776	0.040421	-0.0383993	-0.0772431	0.000444504	0.0526768	magenta	0.554007	N
hexadecadienoate (16:2n6)	Lipid	Long Chain Polyunsaturated Fatty Acid (n3 and n6)	-0.0327156	-0.0809039	0.0154727	0.183175	-0.0171777	-0.0654931	0.0311377	0.485696	-0.0319048	-0.0728329	0.00902319	0.126461	-0.0297154	-0.0710753	0.0116446	0.158969	blue	0.743591	N
hexadecanedioate (C16)	Lipid	Fatty Acid, Dicarboxylate	-0.063435	-0.109136	-0.0177345	0.00654504	-0.0656005	-0.110917	-0.0202836	0.00457532	-0.0560175	-0.0944366	-0.0175984	0.00429145	-0.0483322	-0.086919	-0.00974533	0.0141217	blue	0.65996	N
hexadecenedioate (C16:1-DC)*	Lipid	Fatty Acid, Dicarboxylate	-0.0806694	-0.126412	-0.034927	0.000555476	-0.0777587	-0.123177	-0.0323407	0.000802305	-0.033407	-0.0721942	0.00538032	0.0913459	-0.0269817	-0.0658712	0.0119078	0.173754	blue	0.416387	N
hexanoylcarnitine (C6)	Lipid	Fatty Acid Metabolism (Acyl Carnitine)	-0.0511423	-0.0965739	-0.00571064	0.0273841	-0.0359299	-0.0813667	0.00950687	0.121094	-0.0253154	-0.0636425	0.0130118	0.195325	-0.0186336	-0.0572405	0.0199734	0.343949	purple	0.693955	N
hexanoylglutamine	Lipid	Fatty Acid Metabolism (Acyl Glutamine)	-0.0695009	-0.115237	-0.0237652	0.00291808	-0.0594019	-0.104935	-0.0138692	0.0105893	-0.0304606	-0.069164	0.00824289	0.12286	-0.0278277	-0.0666756	0.0110201	0.160208	magenta	0.756719	N
hexanoylglycine (C6)	Lipid	Fatty Acid Metabolism (Acyl Glycine)	0.00275852	-0.0437992	0.0493163	0.907501	-0.00827243	-0.0546234	0.0380786	0.726346	-0.0147322	-0.0540703	0.024606	0.462723	-0.0140419	-0.0533546	0.0252708	0.483664	blue	0.367886	N
hippurate	Xenobiotics	Benzoate Metabolism	0.0729297	0.0273107	0.118549	0.00174432	0.0595148	0.0139487	0.105081	0.010499	-0.00403099	-0.0428963	0.0348343	0.838825	-0.0115867	-0.0513344	0.0281609	0.567558	green	0.68648	N
histidine	Amino Acid	Histidine Metabolism	0.0315071	-0.0140455	0.0770596	0.175089	0.0207933	-0.0245542	0.0661408	0.368598	0.0260846	-0.0124047	0.064574	0.183945	0.024805	-0.0137246	0.0633346	0.206862	turquoise	0.179265	N
homoarginine	Amino Acid	Urea cycle; Arginine and Proline Metabolism	-0.057611	-0.106579	-0.0086433	0.0211428	-0.0454716	-0.0942794	0.00333613	0.0678307	-0.0357179	-0.0769928	0.00555704	0.0898238	-0.0372318	-0.0784447	0.00398099	0.0765895	grey	0.0466921	N
homocitrulline	Amino Acid	Urea cycle; Arginine and Proline Metabolism	-0.115852	-0.161219	-0.0704842	6.04507e-07	-0.100841	-0.14636	-0.0553208	1.47399e-05	-0.0528346	-0.0915711	-0.0140981	0.00754058	-0.0522337	-0.0909631	-0.0135042	0.00823895	turquoise	0.44779	N
homostachydrine*	Xenobiotics	Food Component/Plant	0.0717789	0.0261724	0.117385	0.00205468	0.0647543	0.0193898	0.110119	0.00517265	0.00663843	-0.0319329	0.0452097	0.735731	0.00216378	-0.0366875	0.0410151	0.913028	green	0.306877	N
homovanillate (HVA)	Amino Acid	Tyrosine Metabolism	-0.00183162	-0.0475095	0.0438462	0.937322	0.0071828	-0.0383258	0.0526914	0.756929	0.00657809	-0.0320159	0.0451721	0.738189	0.0063554	-0.0321187	0.0448295	0.74598	turquoise	0.370172	N
hydantoin-5-propionate	Amino Acid	Histidine Metabolism	-0.102644	-0.148129	-0.057158	1.02006e-05	-0.0797215	-0.125895	-0.033548	0.000724111	-0.0312437	-0.0706409	0.00815357	0.120025	-0.0287996	-0.0684135	0.0108144	0.154071	turquoise	0.405099	N
hydroquinone sulfate	Xenobiotics	Drug - Topical Agents	-0.0382815	-0.0838683	0.00730526	0.0997329	-0.0327859	-0.0780543	0.0124825	0.155639	-0.0427016	-0.0809696	-0.0044335	0.0287625	-0.0353289	-0.073798	0.00314012	0.0718385	green	0.249924	N
hydroxy-CMPF*	Lipid	Fatty Acid, Dicarboxylate	0.200251	0.154608	0.245895	0	0.178308	0.131183	0.225433	1.8141e-13	0.0535531	0.011574	0.0955322	0.0124389	0.0355757	-0.00764406	0.0787955	0.10661	yellow	0.234985	N
hydroxy-N6,N6,N6-trimethyllysine*	Amino Acid	Lysine Metabolism	-0.0699373	-0.115934	-0.0239402	0.00290229	-0.0560156	-0.101972	-0.0100594	0.0169247	-0.0431675	-0.0820764	-0.0042585	0.029691	-0.0420836	-0.0809506	-0.00321654	0.0338416	turquoise	0.521498	N
hydroxyasparagine	Amino Acid	Alanine and Aspartate Metabolism	-0.127666	-0.172772	-0.0825603	3.27622e-08	-0.0942791	-0.142443	-0.046115	0.000127871	-0.0570285	-0.0977833	-0.0162737	0.00612348	-0.0486412	-0.089746	-0.0075365	0.0204066	turquoise	0.732089	Y
hydroxypalmitoyl sphingomyelin (d18:1/16:0(OH))	Lipid	Sphingolipid Metabolism	0.0750961	0.0274878	0.122704	0.002008	0.0433742	-0.009626	0.0963744	0.108651	0.00730963	-0.0376036	0.0522229	0.749604	0.000594796	-0.0450798	0.0462693	0.979625	greenyellow	0.695779	N
hydroxyproline	Amino Acid	Urea cycle; Arginine and Proline Metabolism	-0.0744929	-0.120409	-0.0285767	0.00148858	-0.0619738	-0.10778	-0.0161675	0.00803681	-0.0215585	-0.0603587	0.0172416	0.275959	-0.0143426	-0.0535148	0.0248296	0.472768	turquoise	0.23044	N
hyocholate	Lipid	Secondary Bile Acid Metabolism	-0.0599723	-0.106121	-0.0138237	0.0108936	-0.0618973	-0.107658	-0.0161363	0.00805238	-0.0277805	-0.0667374	0.0111765	0.162094	-0.0227724	-0.0618241	0.0162793	0.252887	grey	0.375187	N
hypotaurine	Amino Acid	Methionine, Cysteine, SAM and Taurine Metabolism	-0.0446486	-0.0923651	0.00306794	0.0666429	-0.0707861	-0.118911	-0.0226609	0.00396421	-0.0353047	-0.0762189	0.00560954	0.0907432	-0.0319391	-0.072852	0.00897384	0.125915	grey	0.160649	N
hypoxanthine	Nucleotide	Purine Metabolism, (Hypo)Xanthine/Inosine containing	-0.0904238	-0.137371	-0.0434764	0.000163669	-0.0719244	-0.119091	-0.0247576	0.00282154	-0.00364705	-0.0442228	0.0369287	0.860084	0.0069044	-0.0338964	0.0477052	0.739997	blue	0.14462	N
imidazole lactate	Amino Acid	Histidine Metabolism	0.0030965	-0.0443666	0.0505596	0.898197	0.00142626	-0.045665	0.0485175	0.952638	0.00287175	-0.0367033	0.0424468	0.88684	-0.00556235	-0.0453881	0.0342634	0.784164	grey	0.198442	N
imidazole propionate	Amino Acid	Histidine Metabolism	-0.138061	-0.184645	-0.0914764	7.30231e-09	-0.114593	-0.162067	-0.0671191	2.37754e-06	-0.0782647	-0.1186	-0.0379293	0.000146503	-0.0691646	-0.10985	-0.0284794	0.00087396	turquoise	0.370756	N
iminodiacetate (IDA)	Xenobiotics	Chemical	0.0449819	-0.00173667	0.0917004	0.0591358	0.0266706	-0.0201756	0.0735167	0.264306	0.0183098	-0.0214485	0.0580682	0.36651	0.0141526	-0.0255417	0.053847	0.484452	salmon	0.181792	N
indole-3-carboxylate	Amino Acid	Tryptophan Metabolism	-0.0843446	-0.129691	-0.0389978	0.000272057	-0.08127	-0.126262	-0.0362784	0.000406369	-0.0435498	-0.0817169	-0.00538269	0.0253523	-0.0461359	-0.0846582	-0.00761353	0.0189385	pink	0.369178	N
indoleacetate	Amino Acid	Tryptophan Metabolism	-0.0115494	-0.0575667	0.0344679	0.6226	-0.0114324	-0.0571223	0.0342576	0.623659	-0.00560443	-0.0441239	0.032915	0.775394	-0.0110381	-0.0495276	0.0274514	0.573858	pink	0.48396	N
indoleacetoylcarnitine*	Amino Acid	Tryptophan Metabolism	-0.0518286	-0.0984398	-0.00521747	0.0293266	-0.0409836	-0.0873977	0.00543056	0.0834775	0.00258868	-0.0369794	0.0421568	0.89791	0.00250335	-0.0372024	0.0422091	0.901598	pink	0.293082	N
indoleacetylglutamine	Amino Acid	Tryptophan Metabolism	-0.0587135	-0.104939	-0.0124883	0.0128239	-0.0392874	-0.0857446	0.00716985	0.0973697	-0.00656928	-0.0459377	0.0327992	0.74349	-0.00637326	-0.0456623	0.0329158	0.750399	pink	0.386088	N
indolelactate	Amino Acid	Tryptophan Metabolism	-0.00671356	-0.0562536	0.0428265	0.790428	0.001002	-0.0482148	0.0502188	0.968153	-0.024464	-0.0660806	0.0171527	0.249082	-0.0247795	-0.0664229	0.0168639	0.243335	brown	0.323719	N
indolepropionate	Amino Acid	Tryptophan Metabolism	0.124913	0.0795544	0.170271	7.53221e-08	0.104976	0.0591094	0.150842	7.62974e-06	0.0438172	0.00461039	0.0830241	0.0285149	0.0344565	-0.00559434	0.0745074	0.0917092	green	0.255608	N
inosine	Nucleotide	Purine Metabolism, (Hypo)Xanthine/Inosine containing	-0.118659	-0.166245	-0.0710723	1.09815e-06	-0.107469	-0.154903	-0.0600353	9.40275e-06	-0.025303	-0.0663338	0.0157279	0.226624	-0.0147569	-0.0560725	0.0265586	0.483674	blue	0.121675	N
isobutyrylcarnitine (C4)	Amino Acid	Leucine, Isoleucine and Valine Metabolism	0.01846	-0.0271209	0.064041	0.427111	0.0200339	-0.0253584	0.0654263	0.386809	0.0069363	-0.0315336	0.0454062	0.723647	0.00159077	-0.0370422	0.0402238	0.935639	pink	0.569674	N
isobutyrylglycine (C4)	Amino Acid	Leucine, Isoleucine and Valine Metabolism	0.0452502	-0.000927799	0.0914281	0.0547787	0.0364205	-0.00950858	0.0823495	0.120061	-0.00725845	-0.046156	0.0316391	0.714411	-0.0160318	-0.0552744	0.0232108	0.42308	pink	0.421169	N
isoleucine	Amino Acid	Leucine, Isoleucine and Valine Metabolism	-0.0361042	-0.0879302	0.0157217	0.172006	0.00524952	-0.0483246	0.0588237	0.847621	0.00751298	-0.0377265	0.0527524	0.74467	0.0104478	-0.0348338	0.0557294	0.650931	turquoise	0.358715	N
isoleucylglycine	Peptide	Dipeptide	0.0517221	0.00541505	0.0980292	0.0286072	0.0365839	-0.00969791	0.0828657	0.121239	0.0106957	-0.0284918	0.0498832	0.592489	0.0118777	-0.0272735	0.0510288	0.551892	grey	0.211222	N
isoursodeoxycholate	Lipid	Secondary Bile Acid Metabolism	-0.0410947	-0.0867841	0.00459474	0.0778924	-0.0290872	-0.0747035	0.0165292	0.211234	0.0143225	-0.0242912	0.0529362	0.467016	0.0230763	-0.0157281	0.0618806	0.24362	grey	0.0927493	N
isovalerate (C5)	Amino Acid	Leucine, Isoleucine and Valine Metabolism	-0.0442936	-0.0919104	0.00332327	0.0682563	-0.0250048	-0.0728047	0.0227951	0.305033	-0.017327	-0.0576348	0.0229809	0.399277	-0.0193129	-0.0596959	0.02107	0.348368	turquoise	0.186666	N
isovalerylcarnitine (C5)	Amino Acid	Leucine, Isoleucine and Valine Metabolism	-0.0204555	-0.068731	0.0278201	0.406052	0.0163949	-0.0332496	0.0660394	0.51725	0.00218197	-0.039603	0.043967	0.918435	-0.000806876	-0.0427988	0.041185	0.969941	turquoise	0.354403	N
isovalerylglycine	Amino Acid	Leucine, Isoleucine and Valine Metabolism	0.0364151	-0.00969924	0.0825294	0.121611	0.0311554	-0.0146315	0.0769423	0.182189	-0.000361773	-0.0391285	0.038405	0.985399	-0.00788045	-0.046853	0.0310921	0.691712	pink	0.382407	N
kynurenate	Amino Acid	Tryptophan Metabolism	-0.114018	-0.160625	-0.067411	1.73904e-06	-0.0825336	-0.131008	-0.0340589	0.000857487	-0.0446045	-0.0857962	-0.00341283	0.0338258	-0.0460941	-0.0873397	-0.00484854	0.0285206	turquoise	0.579654	N
kynurenine	Amino Acid	Tryptophan Metabolism	-0.00107417	-0.0471301	0.0449817	0.963519	0.0271169	-0.0195851	0.073819	0.254934	0.00292651	-0.0366791	0.0425321	0.884784	0.00385856	-0.0356838	0.0434009	0.84824	turquoise	0.546528	N
lactate	Carbohydrate	Glycolysis, Gluconeogenesis, and Pyruvate Metabolism	-0.0929509	-0.140331	-0.0455704	0.000123544	-0.0653979	-0.113837	-0.0169584	0.00817084	-0.0153214	-0.0566264	0.0259836	0.466994	-0.0036739	-0.0452692	0.0379214	0.862483	brown	0.460335	N
lactosyl-N-nervonoyl-sphingosine (d18:1/24:1)*	Lipid	Ceramides	0.0250302	-0.0208874	0.0709478	0.285152	-0.0231117	-0.073319	0.0270956	0.366729	-0.0233172	-0.0658325	0.0191981	0.282213	-0.0250041	-0.0677183	0.0177101	0.251064	greenyellow	0.776191	N
lactosyl-N-palmitoyl-sphingosine (d18:1/16:0)	Lipid	Ceramides	0.0361977	-0.00958088	0.0819763	0.12112	-0.00379643	-0.0536939	0.046101	0.881391	-0.00976425	-0.051925	0.0323965	0.649709	-0.0133359	-0.0558318	0.0291601	0.538298	greenyellow	0.749504	N
laurate (12:0)	Lipid	Medium Chain Fatty Acid	-0.0838436	-0.130395	-0.037292	0.000422395	-0.0825307	-0.128799	-0.0362627	0.000479671	-0.0484186	-0.0878963	-0.00894089	0.0162547	-0.040818	-0.0809159	-0.000720165	0.0460295	blue	0.66421	N
laurylcarnitine (C12)	Lipid	Fatty Acid Metabolism (Acyl Carnitine)	-0.022698	-0.0684272	0.0230311	0.330428	-0.0347391	-0.0802663	0.0107882	0.134686	-0.0194532	-0.0579677	0.0190613	0.32199	-0.0139902	-0.0526459	0.0246654	0.477885	purple	0.888974	N
leucine	Amino Acid	Leucine, Isoleucine and Valine Metabolism	-0.0384489	-0.0913832	0.0144854	0.154447	0.00222664	-0.0524026	0.0568559	0.936292	0.0112538	-0.0347313	0.0572389	0.631289	0.00995901	-0.0360316	0.0559496	0.671091	turquoise	0.332552	N
leucylalanine	Peptide	Dipeptide	-0.0677278	-0.113478	-0.0219774	0.00373678	-0.0529952	-0.098732	-0.00725845	0.0231725	-0.0298312	-0.0685986	0.00893625	0.13142	-0.0279196	-0.0665727	0.0107335	0.156747	magenta	0.423595	N
lignoceroyl sphingomyelin (d18:1/24:0)	Lipid	Sphingolipid Metabolism	0.019489	-0.0262133	0.0651914	0.403056	-0.0125202	-0.0607022	0.0356617	0.610355	0.00376827	-0.0369599	0.0444965	0.856019	0.00239556	-0.0383489	0.04314	0.908206	yellow	0.561507	N
lignoceroylcarnitine (C24)*	Lipid	Fatty Acid Metabolism (Acyl Carnitine)	0.0829199	0.0372289	0.128611	0.000381712	0.0777926	0.0319137	0.123672	0.000900602	0.0515919	0.0127506	0.0904331	0.00926186	0.0510281	0.0121419	0.0899143	0.0101442	yellow	0.415113	N
linoleate (18:2n6)	Lipid	Long Chain Polyunsaturated Fatty Acid (n3 and n6)	-0.0304675	-0.0767577	0.0158227	0.196903	-0.0198021	-0.0659441	0.0263398	0.40006	-0.0176443	-0.0568557	0.0215671	0.377589	-0.0133571	-0.0528927	0.0261784	0.507641	blue	0.846187	N
linolenate (18:3n3 or 3n6)	Lipid	Long Chain Polyunsaturated Fatty Acid (n3 and n6)	-0.0801554	-0.126535	-0.0337755	0.000715558	-0.0674532	-0.113801	-0.021105	0.00436262	-0.0371354	-0.0767088	0.0024381	0.0658653	-0.0307993	-0.0707856	0.00918688	0.131039	blue	0.819765	N
linolenoylcarnitine (C18:3)*	Lipid	Fatty Acid Metabolism (Acyl Carnitine)	-0.043406	-0.0903732	0.00356122	0.0700636	-0.0436536	-0.0902296	0.00292231	0.066193	0.0051532	-0.0346374	0.0449438	0.799513	0.00368158	-0.0360163	0.0433795	0.855682	purple	0.641985	N
linoleoyl ethanolamide	Lipid	Endocannabinoid	-0.0706968	-0.118833	-0.0225604	0.00401851	-0.0630409	-0.110975	-0.0151066	0.00997756	-0.00858061	-0.0494474	0.0322862	0.680523	-0.000265252	-0.0413527	0.0408222	0.989899	blue	0.46763	N
linoleoyl-arachidonoyl-glycerol (18:2/20:4) [1]*	Lipid	Diacylglycerol	-0.0333625	-0.0789406	0.0122157	0.151278	-0.0094615	-0.0558141	0.0368911	0.688949	0.0123929	-0.0268839	0.0516698	0.536087	0.0120067	-0.0272111	0.0512245	0.548264	brown	0.513515	N
linoleoyl-arachidonoyl-glycerol (18:2/20:4) [2]*	Lipid	Diacylglycerol	-0.0398637	-0.0853553	0.00562792	0.0858492	-0.0154434	-0.0618943	0.0310075	0.514435	0.00779982	-0.0314371	0.0470367	0.696661	0.00631932	-0.032955	0.0455936	0.752351	brown	0.460815	N
linoleoyl-docosahexaenoyl-glycerol (18:2/22:6) [1]*	Lipid	Diacylglycerol	0.091637	0.0461792	0.137095	8.00221e-05	0.100188	0.0549993	0.145376	1.45076e-05	0.0258334	-0.0130382	0.0647049	0.192582	0.012201	-0.0272102	0.0516122	0.543792	black	0.0223523	N
linoleoyl-linolenoyl-glycerol (18:2/18:3) [1]*	Lipid	Diacylglycerol	-0.0264189	-0.0722089	0.0193711	0.257956	-0.0154527	-0.0611015	0.0301961	0.506819	-0.00343087	-0.042013	0.0351512	0.861561	-0.00495076	-0.043503	0.0336014	0.801167	brown	0.397071	N
linoleoylcarnitine (C18:2)*	Lipid	Fatty Acid Metabolism (Acyl Carnitine)	0.0101854	-0.038689	0.0590597	0.682781	0.00518302	-0.043319	0.053685	0.83401	0.017589	-0.0236454	0.0588235	0.402903	0.0130944	-0.0281306	0.0543194	0.533365	purple	0.642948	N
linoleoylcholine*	Lipid	Fatty Acid Metabolism (Acyl Choline)	0.0424475	-0.0038095	0.0887045	0.0720648	0.00935488	-0.0386668	0.0573766	0.70245	0.00354107	-0.0370557	0.0441378	0.86418	-0.000171052	-0.0408103	0.0404682	0.993414	black	0.70596	N
lithocholate sulfate (1)	Lipid	Secondary Bile Acid Metabolism	-0.0166281	-0.0623075	0.0290514	0.475348	-0.000831944	-0.0464807	0.0448169	0.97149	-0.00502396	-0.0435453	0.0334974	0.798134	-0.0109431	-0.0495386	0.0276523	0.578202	grey	0.115904	N
lysine	Amino Acid	Lysine Metabolism	0.00307377	-0.0429082	0.0490557	0.895703	0.0170412	-0.0288497	0.0629321	0.466513	0.00282959	-0.0358575	0.0415166	0.885948	-0.00120556	-0.0398617	0.0374506	0.951232	turquoise	0.171245	N
malate	Energy	TCA Cycle	-0.0196972	-0.0661492	0.0267548	0.405709	-0.0151114	-0.0612181	0.0309952	0.520421	-0.0081185	-0.0473482	0.0311112	0.684859	-0.00416638	-0.0435284	0.0351956	0.835555	blue	0.443655	N
maleate	Lipid	Fatty Acid, Dicarboxylate	-0.0646801	-0.110979	-0.0183813	0.00620678	-0.0387757	-0.0859897	0.0084383	0.107406	-0.0294601	-0.0692534	0.0103332	0.146671	-0.0190436	-0.0590447	0.0209576	0.350558	brown	0.291106	N
malonate	Lipid	Fatty Acid Synthesis	0.00228324	-0.0431968	0.0477633	0.921574	0.00184176	-0.0432579	0.0469414	0.93617	0.00413859	-0.033972	0.0422492	0.831357	-0.000416968	-0.038623	0.037789	0.982924	blue	0.0884095	N
mannitol/sorbitol	Carbohydrate	Fructose, Mannose and Galactose Metabolism	-0.0296821	-0.0753185	0.0159543	0.202246	-0.0166567	-0.0622491	0.0289356	0.473744	-0.016826	-0.0554744	0.0218223	0.393275	-0.0164099	-0.0549805	0.0221607	0.404133	turquoise	0.252388	N
mannonate*	Xenobiotics	Food Component/Plant	-0.120223	-0.166013	-0.0744329	2.90985e-07	-0.0834981	-0.132614	-0.0343821	0.000873214	-0.0501692	-0.0920565	-0.00828183	0.0189315	-0.0429476	-0.0850035	-0.000891844	0.0453412	brown	0.261665	N
mannose	Carbohydrate	Fructose, Mannose and Galactose Metabolism	-0.0464866	-0.0930477	7.45104e-05	0.0503673	0.00146899	-0.0481613	0.0510993	0.953713	-0.00745791	-0.0495068	0.034591	0.727974	-0.00406989	-0.0460499	0.0379102	0.849211	brown	0.0231214	N
margarate (17:0)	Lipid	Long Chain Fatty Acids	-0.0316046	-0.0772641	0.0140549	0.174768	-0.0199431	-0.0654262	0.02554	0.389911	-0.0369437	-0.0755486	0.00166121	0.0606943	-0.0306675	-0.0696969	0.00836184	0.123465	blue	0.846532	N
margaroylcarnitine (C17)*	Lipid	Fatty Acid Metabolism (Acyl Carnitine)	0.0387456	-0.00730416	0.0847954	0.0990753	0.0303939	-0.015481	0.0762688	0.193958	-0.023207	-0.0621461	0.015732	0.242589	-0.0203495	-0.059421	0.018722	0.307144	yellow	0.461506	N
metabolonic lactone sulfate	Partially Characterized Molecules	Partially Characterized Molecules	-0.0356138	-0.0817979	0.0105704	0.130606	0.00830825	-0.0409456	0.0575621	0.740803	-0.00378297	-0.0452061	0.0376401	0.857863	0.000254142	-0.0412368	0.0417451	0.990416	brown	0.415473	N
methionine	Amino Acid	Methionine, Cysteine, SAM and Taurine Metabolism	-0.00422046	-0.0535342	0.0450933	0.866714	0.00439614	-0.0448021	0.0535944	0.860898	0.00208641	-0.0394947	0.0436675	0.921614	0.00147774	-0.0400507	0.0430062	0.944366	turquoise	0.211912	N
methionine sulfone	Amino Acid	Methionine, Cysteine, SAM and Taurine Metabolism	-0.000557737	-0.0478491	0.0467337	0.981548	-0.00185332	-0.048752	0.0450454	0.938229	-0.0228004	-0.0624546	0.0168538	0.259584	-0.0256988	-0.0653662	0.0139686	0.204013	turquoise	0.35053	N
methionine sulfoxide	Amino Acid	Methionine, Cysteine, SAM and Taurine Metabolism	0.0332182	-0.0130454	0.0794817	0.159228	0.0457087	-0.000391861	0.0918092	0.0519772	0.0136006	-0.0254579	0.052659	0.494717	0.00602033	-0.0331726	0.0452132	0.763234	turquoise	0.227916	N
methyl glucopyranoside (alpha + beta)	Xenobiotics	Food Component/Plant	0.131705	0.0855355	0.177874	2.56059e-08	0.114696	0.0682987	0.161093	1.35559e-06	0.0246023	-0.0155357	0.0647402	0.229449	0.00990612	-0.0310252	0.0508375	0.635063	cyan	0.618366	N
methyl indole-3-acetate	Xenobiotics	Food Component/Plant	-0.097193	-0.143056	-0.0513303	3.38966e-05	-0.0786359	-0.124776	-0.0324957	0.000847476	-0.0419728	-0.0811024	-0.00284312	0.0355364	-0.0433792	-0.0824124	-0.0043459	0.0294142	pink	0.385439	N
methyl-4-hydroxybenzoate sulfate	Xenobiotics	Benzoate Metabolism	0.059893	0.0083226	0.111463	0.0228563	0.0427829	-0.00897397	0.0945398	0.105143	0.0372517	-0.00646074	0.0809642	0.0948123	0.0282508	-0.0156459	0.0721475	0.207017	grey	0.0923897	N
methylmalonate (MMA)	Lipid	Fatty Acid Metabolism (also BCAA Metabolism)	-0.102622	-0.147962	-0.0572822	9.59668e-06	-0.0985362	-0.143561	-0.0535112	1.86606e-05	-0.0501077	-0.0885411	-0.0116744	0.0106405	-0.0484638	-0.0868237	-0.0101039	0.0133105	turquoise	0.297917	N
methylsuccinate	Amino Acid	Leucine, Isoleucine and Valine Metabolism	0.00538212	-0.0401657	0.0509299	0.816752	0.000181839	-0.0450592	0.0454229	0.993711	-0.0235511	-0.0617916	0.0146894	0.227236	-0.0284276	-0.0668943	0.0100391	0.147384	green	0.335621	N
myo-inositol	Lipid	Inositol Metabolism	0.0402005	-0.00524915	0.0856502	0.0829517	0.0379467	-0.00714078	0.0830341	0.0989798	-0.0178811	-0.0563061	0.0205439	0.361513	-0.0253081	-0.0637719	0.0131557	0.19704	turquoise	0.298463	N
myristate (14:0)	Lipid	Long Chain Fatty Acids	-0.0319263	-0.0785018	0.0146491	0.17898	-0.0163833	-0.0630456	0.030279	0.491146	-0.0371579	-0.0768201	0.00250438	0.0663079	-0.027118	-0.0673637	0.0131277	0.18648	blue	0.86862	N
myristoleate (14:1n5)	Lipid	Long Chain Fatty Acids	-0.0750454	-0.124928	-0.0251628	0.00321308	-0.0600248	-0.110153	-0.00989716	0.0189572	-0.0571749	-0.0997877	-0.014562	0.00857549	-0.0450562	-0.0883937	-0.00171858	0.0415908	blue	0.792493	N
myristoleoylcarnitine (C14:1)*	Lipid	Fatty Acid Metabolism (Acyl Carnitine)	-0.0555427	-0.101075	-0.0100099	0.0168394	-0.0578327	-0.103003	-0.0126622	0.0121248	-0.0269312	-0.0653229	0.0114604	0.169042	-0.0219629	-0.060411	0.0164853	0.262698	purple	0.898988	N
myristoyl dihydrosphingomyelin (d18:0/14:0)*	Lipid	Sphingolipid Metabolism	0.0757677	0.0276955	0.12384	0.00202458	0.05753	0.00744062	0.107619	0.0244039	0.00243005	-0.0402491	0.0451092	0.911093	0.00195397	-0.0408101	0.044718	0.9286	yellow	0.717926	N
myristoyl-linoleoyl-glycerol (14:0/18:2) [1]*	Lipid	Diacylglycerol	-0.064156	-0.109839	-0.0184731	0.0059406	-0.0361514	-0.0829842	0.0106813	0.130207	-0.0194313	-0.0589557	0.0200932	0.335052	-0.00710003	-0.0469477	0.0327476	0.726774	brown	0.826223	N
myristoyl-linoleoyl-glycerol (14:0/18:2) [2]*	Lipid	Diacylglycerol	-0.063475	-0.109134	-0.0178163	0.00646247	-0.0361603	-0.0828759	0.0105552	0.129152	-0.0181615	-0.0575852	0.0212621	0.366359	-0.00521903	-0.0451569	0.0347189	0.797742	brown	0.865	N
myristoylcarnitine (C14)	Lipid	Fatty Acid Metabolism (Acyl Carnitine)	0.00303421	-0.0440111	0.0500795	0.899353	0.00236971	-0.0442838	0.0490232	0.920654	0.000705573	-0.0388023	0.0402134	0.972061	0.00561653	-0.0339063	0.0451394	0.780486	purple	0.776006	N
N-acetyl-1-methylhistidine*	Amino Acid	Histidine Metabolism	-0.0632943	-0.108664	-0.0179249	0.00627823	-0.053399	-0.0985606	-0.0082373	0.020507	-0.0306951	-0.0689649	0.00757459	0.115868	-0.028326	-0.0669307	0.0102787	0.150293	turquoise	0.351702	N
N-acetyl-2-aminooctanoate*	Lipid	Fatty Acid, Amino	-0.0157642	-0.0641947	0.0326664	0.523288	-0.0138902	-0.0620287	0.0342483	0.571511	-0.00898993	-0.0495264	0.0315465	0.663632	-0.0126149	-0.0531946	0.0279647	0.542122	tan	0.509126	N
N-acetyl-beta-alanine	Nucleotide	Pyrimidine Metabolism, Uracil containing	0.00134455	-0.046509	0.0491981	0.956059	0.0139543	-0.0337001	0.0616088	0.565822	0.00644169	-0.0339349	0.0468183	0.75438	0.009435	-0.0310573	0.0499273	0.647714	turquoise	0.421985	N
N-acetyl-isoputreanine	Amino Acid	Polyamine Metabolism	0.00195278	-0.043606	0.0475116	0.933012	3.89521e-05	-0.0451437	0.0452216	0.998651	0.00973189	-0.0284279	0.0478917	0.616994	0.00958973	-0.0285467	0.0477262	0.621931	turquoise	0.313944	N
N-acetylalanine	Amino Acid	Alanine and Aspartate Metabolism	-0.0995178	-0.144948	-0.0540876	1.83225e-05	-0.0741757	-0.120537	-0.0278142	0.00172961	-0.0426038	-0.0818236	-0.00338408	0.0332658	-0.0396206	-0.0789318	-0.00030933	0.0482264	turquoise	0.781676	Y
N-acetylarginine	Amino Acid	Urea cycle; Arginine and Proline Metabolism	-0.0577605	-0.103229	-0.012292	0.0128113	-0.0579359	-0.10304	-0.0128322	0.0118469	-0.020335	-0.0586453	0.0179754	0.297982	-0.0154287	-0.053774	0.0229167	0.430116	turquoise	0.297721	N
N-acetylaspartate (NAA)	Amino Acid	Alanine and Aspartate Metabolism	0.119809	0.073766	0.165852	3.69947e-07	0.099891	0.053404	0.146378	2.63262e-05	0.049674	0.0095145	0.0898334	0.0153702	0.0399782	-0.000539624	0.0804961	0.0531264	cyan	0.500168	N
N-acetylcarnosine	Amino Acid	Histidine Metabolism	-0.0100434	-0.0701207	0.0500338	0.743036	0.0218686	-0.0387272	0.0824643	0.479144	-0.00940461	-0.0605664	0.0417572	0.718488	-0.012459	-0.0638529	0.0389349	0.634506	turquoise	0.479679	N
N-acetylcitrulline	Amino Acid	Urea cycle; Arginine and Proline Metabolism	-0.0968754	-0.142477	-0.0512741	3.24349e-05	-0.077946	-0.123858	-0.0320339	0.000887371	-0.0329069	-0.0719534	0.00613958	0.0985226	-0.0266633	-0.0657348	0.0124081	0.180915	turquoise	0.447072	N
N-acetylglucosamine/N-acetylgalactosamine	Carbohydrate	Aminosugar Metabolism	-0.110619	-0.155925	-0.0653142	1.82016e-06	-0.0869394	-0.133154	-0.0407252	0.000231457	-0.0470503	-0.0865975	-0.00750321	0.0197398	-0.0395857	-0.0792912	0.000119742	0.0506941	turquoise	0.412062	N
N-acetylglutamate	Amino Acid	Glutamate Metabolism	-0.0665018	-0.112137	-0.0208664	0.00431231	-0.044003	-0.0902686	0.00226261	0.062292	-0.0165054	-0.055857	0.0228462	0.410813	-0.0105619	-0.0500022	0.0288784	0.59948	turquoise	0.433847	N
N-acetylglutamine	Amino Acid	Glutamate Metabolism	-0.0619731	-0.107443	-0.0165029	0.00758426	-0.0623511	-0.107442	-0.0172604	0.00675166	-0.0365865	-0.0749899	0.00181697	0.0618551	-0.0309201	-0.0693051	0.00746484	0.114307	turquoise	0.251963	N
N-acetylglycine	Amino Acid	Glycine, Serine and Threonine Metabolism	0.0585909	0.0120698	0.105112	0.0135996	0.0223069	-0.0259621	0.0705758	0.364847	-0.0117882	-0.052973	0.0293966	0.574599	-0.0184346	-0.0596626	0.0227934	0.380605	blue	0.240592	N
N-acetylhistidine	Amino Acid	Histidine Metabolism	-0.0456557	-0.0911276	-0.000183836	0.049082	-0.0545047	-0.099677	-0.00933238	0.018065	-0.0241338	-0.0624989	0.0142313	0.217442	-0.0224756	-0.0608476	0.0158965	0.250785	turquoise	0.414238	N
N-acetylleucine	Amino Acid	Leucine, Isoleucine and Valine Metabolism	-0.0811276	-0.128779	-0.033476	0.000858043	-0.0543604	-0.102989	-0.00573158	0.0284758	-0.037868	-0.0790267	0.00329077	0.0713227	-0.0343071	-0.0754111	0.00679685	0.101807	turquoise	0.499245	N
N-acetylmethionine	Amino Acid	Methionine, Cysteine, SAM and Taurine Metabolism	-0.102579	-0.148167	-0.0569905	1.08134e-05	-0.0877347	-0.133372	-0.0420971	0.000168392	-0.0491379	-0.0877491	-0.0105267	0.0126513	-0.0464156	-0.0851594	-0.00767185	0.0189009	turquoise	0.627427	N
N-acetylneuraminate	Carbohydrate	Aminosugar Metabolism	-0.10922	-0.155369	-0.0630715	3.7125e-06	-0.0941423	-0.140354	-0.0479309	6.72281e-05	-0.0369739	-0.0764299	0.00248199	0.0662395	-0.02945	-0.0694084	0.0105084	0.148484	turquoise	0.487184	N
N-acetylphenylalanine	Amino Acid	Phenylalanine Metabolism	-0.113526	-0.162308	-0.0647444	5.36108e-06	-0.0904758	-0.140012	-0.0409398	0.00035	-0.0501441	-0.0921968	-0.00809135	0.0194642	-0.0408062	-0.0836587	0.00204637	0.0619758	turquoise	0.502239	N
N-acetylputrescine	Amino Acid	Polyamine Metabolism	-0.0411101	-0.0867307	0.0045105	0.0773343	-0.0319379	-0.0774186	0.0135428	0.168595	-0.011642	-0.0500288	0.0267447	0.552024	-0.00490663	-0.0436176	0.0338043	0.803695	turquoise	0.349892	N
N-acetylserine	Amino Acid	Glycine, Serine and Threonine Metabolism	-0.117809	-0.163027	-0.0725905	3.57927e-07	-0.10143	-0.146832	-0.0560279	1.24838e-05	-0.06911	-0.107518	-0.0307022	0.000427974	-0.0684014	-0.106843	-0.0299602	0.000495516	turquoise	0.684653	Y
N-acetyltaurine	Amino Acid	Methionine, Cysteine, SAM and Taurine Metabolism	-0.104207	-0.149828	-0.0585859	7.95103e-06	-0.0992474	-0.144551	-0.053944	1.82976e-05	-0.0560302	-0.0945867	-0.0174738	0.0044217	-0.0482311	-0.0870391	-0.00942307	0.0148878	turquoise	0.521696	N
N-acetylthreonine	Amino Acid	Glycine, Serine and Threonine Metabolism	-0.0429402	-0.0888411	0.00296063	0.0667026	-0.0306135	-0.0763701	0.0151431	0.189615	-0.0220948	-0.0609041	0.0167146	0.264303	-0.021661	-0.0604247	0.0171026	0.273225	turquoise	0.605926	N
N-acetyltryptophan	Amino Acid	Tryptophan Metabolism	-0.0285322	-0.0789766	0.0219121	0.267426	-0.00577847	-0.0565757	0.0450188	0.823474	-0.0124904	-0.0553626	0.0303819	0.567788	-0.00363459	-0.047371	0.0401018	0.870541	turquoise	0.439054	N
N-acetyltyrosine	Amino Acid	Tyrosine Metabolism	-0.0544652	-0.100531	-0.0083991	0.0205143	-0.0356223	-0.0821078	0.0108633	0.133024	-0.0215922	-0.060937	0.0177527	0.281906	-0.0171333	-0.0568096	0.0225429	0.397125	turquoise	0.369508	N
N-acetylvaline	Amino Acid	Leucine, Isoleucine and Valine Metabolism	-0.0734617	-0.119441	-0.0274828	0.00175528	-0.0484501	-0.0952252	-0.00167492	0.0423501	-0.0387187	-0.0782932	0.000855867	0.0551587	-0.0353699	-0.0749164	0.00417662	0.0795727	turquoise	0.758399	N
N-behenoyl-sphingadienine (d18:2/22:0)*	Lipid	Ceramides	0.01129	-0.0346899	0.05727	0.630157	0.0181162	-0.0278575	0.0640899	0.439701	0.0166683	-0.0222141	0.0555508	0.400571	0.0245506	-0.0144778	0.063579	0.217449	yellow	0.506903	N
N-carbamoylvaline	Amino Acid	Leucine, Isoleucine and Valine Metabolism	-0.125008	-0.170827	-0.079188	9.91415e-08	-0.113969	-0.159692	-0.0682456	1.10865e-06	-0.0678944	-0.106804	-0.0289847	0.000635557	-0.0678261	-0.106736	-0.0289164	0.00064365	turquoise	0.446245	N
N-delta-acetylornithine	Amino Acid	Urea cycle; Arginine and Proline Metabolism	0.0591726	0.0137249	0.10462	0.0107452	0.0523319	0.00718051	0.0974833	0.0231332	0.0223817	-0.0159955	0.0607589	0.252836	0.0156558	-0.0230265	0.0543382	0.427404	turquoise	0.24889	N
N-formylanthranilic acid	Amino Acid	Tryptophan Metabolism	0.0105491	-0.0352707	0.0563688	0.651643	0.00315167	-0.0425333	0.0488367	0.892385	-0.0138258	-0.0526289	0.0249774	0.484739	-0.0179378	-0.0567406	0.0208651	0.364689	pink	0.45109	N
N-formylmethionine	Amino Acid	Methionine, Cysteine, SAM and Taurine Metabolism	-0.0974057	-0.143186	-0.0516257	3.15387e-05	-0.0842224	-0.129948	-0.0384968	0.000311816	-0.0524481	-0.0909772	-0.013919	0.00765922	-0.048156	-0.0867689	-0.009543	0.0145421	turquoise	0.622	N
N-formylphenylalanine	Amino Acid	Tyrosine Metabolism	-0.0318733	-0.0777719	0.0140253	0.173373	-0.0211201	-0.0668268	0.0245866	0.364907	-0.030882	-0.0695588	0.00779481	0.117516	-0.0338872	-0.0725995	0.00482511	0.0861787	blue	0.136629	N
N-methylpipecolate	Xenobiotics	Bacterial/Fungal	-0.0238183	-0.0693822	0.0217455	0.305374	-0.0142127	-0.0595513	0.0311259	0.538743	-0.0221138	-0.0603702	0.0161426	0.257057	-0.0244682	-0.0626481	0.0137116	0.208935	grey	0.295682	N
N-methylproline	Amino Acid	Urea cycle; Arginine and Proline Metabolism	0.120548	0.0752671	0.165829	1.9892e-07	0.109637	0.0644821	0.154792	2.07534e-06	0.0383133	-0.000552287	0.077179	0.0533417	0.0266116	-0.0127622	0.0659855	0.185136	cyan	0.626665	N
N-oleoylserine	Lipid	Endocannabinoid	-0.00814383	-0.0539418	0.0376541	0.727307	-0.00640447	-0.0518347	0.0390258	0.782199	-0.00577749	-0.0441429	0.0325879	0.76775	0.000411988	-0.0379582	0.0387822	0.9832	blue	0.469212	N
N-oleoyltaurine	Lipid	Endocannabinoid	-0.0856129	-0.131089	-0.0401368	0.000229049	-0.0773823	-0.122613	-0.0321519	0.000809239	-0.0424476	-0.0808899	-0.00400544	0.0304715	-0.0339776	-0.0726499	0.00469466	0.0850221	blue	0.652496	N
N-palmitoyl-heptadecasphingosine (d17:1/16:0)*	Lipid	Ceramides	0.0404486	-0.00562222	0.0865195	0.0852507	0.0337344	-0.0126529	0.0801217	0.153948	-0.00548065	-0.0448238	0.0338624	0.784712	-0.0032651	-0.0427939	0.0362637	0.871316	yellow	0.668259	N
N-palmitoyl-sphingadienine (d18:2/16:0)*	Lipid	Ceramides	0.0278303	-0.0183116	0.0739722	0.236982	0.0353803	-0.0106803	0.0814408	0.132108	0.0269674	-0.011958	0.0658927	0.174381	0.0282657	-0.0106203	0.0671518	0.154141	yellow	0.369012	N
N-palmitoyl-sphinganine (d18:0/16:0)	Lipid	Sphingolipid Metabolism	-0.0255719	-0.0711127	0.0199688	0.270909	-0.0154914	-0.061243	0.0302602	0.506712	-0.0112107	-0.0498921	0.0274706	0.569804	-0.00246467	-0.0413665	0.0364371	0.90112	brown	0.441969	N
N-palmitoyl-sphingosine (d18:1/16:0)	Lipid	Ceramides	-0.0206525	-0.0663714	0.0250664	0.375746	-0.0226511	-0.0685273	0.023225	0.332979	-0.0048395	-0.04365	0.0339711	0.806816	0.00583243	-0.0331658	0.0448307	0.769301	yellow	0.396065	N
N-palmitoylglycine	Lipid	Fatty Acid Metabolism (Acyl Glycine)	-0.0302443	-0.0758845	0.015396	0.193873	-0.0294956	-0.0747561	0.0157648	0.201358	-0.0195296	-0.0577543	0.0186951	0.31644	-0.0143095	-0.0525953	0.0239762	0.463612	blue	0.601969	N
N-palmitoylserine	Lipid	Endocannabinoid	-0.00948252	-0.0559875	0.0370224	0.689262	-0.0143747	-0.0605197	0.0317704	0.541294	-0.0190234	-0.0580731	0.0200263	0.339459	-0.0176021	-0.056598	0.0213937	0.376097	grey	0.289574	N
N-stearoyl-sphingadienine (d18:2/18:0)*	Lipid	Ceramides	-0.0305931	-0.07682	0.0156337	0.194452	-0.00182712	-0.0488597	0.0452055	0.939274	-0.0181828	-0.0579385	0.0215728	0.369812	-0.00611157	-0.0461746	0.0339515	0.764818	yellow	0.278947	N
N-stearoyl-sphinganine (d18:0/18:0)*	Lipid	Sphingolipid Metabolism	-0.0549379	-0.100729	-0.00914677	0.0187284	-0.00846893	-0.0573839	0.040446	0.734216	-0.0214239	-0.0627694	0.0199217	0.309624	-0.00889593	-0.0510461	0.0332542	0.678956	brown	0.51404	N
N-stearoyl-sphingosine (d18:1/18:0)*	Lipid	Ceramides	-0.0170185	-0.0627508	0.0287138	0.465564	0.0195442	-0.0275895	0.0666779	0.416171	-0.00247843	-0.0422861	0.0373292	0.902822	0.0115109	-0.0287825	0.0518043	0.575333	yellow	0.383675	N
N-stearoyltaurine	Lipid	Endocannabinoid	-0.0143517	-0.0602266	0.0315232	0.539565	-0.018021	-0.0635316	0.0274896	0.437478	-0.0246155	-0.0630837	0.0138526	0.209626	-0.0177373	-0.0563059	0.0208312	0.367173	blue	0.45192	N
N,N-dimethylalanine	Amino Acid	Alanine and Aspartate Metabolism	-0.012502	-0.0579616	0.0329575	0.589683	-0.021024	-0.0661964	0.0241483	0.361452	-0.0127239	-0.0508674	0.0254197	0.513025	-0.00967793	-0.0479215	0.0285657	0.619714	grey	0.103491	N
N,N,N-trimethyl-5-aminovalerate	Amino Acid	Lysine Metabolism	-0.0724481	-0.118531	-0.0263648	0.00207858	-0.0533474	-0.100097	-0.00659747	0.0253398	-0.0247581	-0.0643131	0.0147969	0.219748	-0.0221138	-0.0617787	0.0175512	0.274332	brown	0.23678	N
N,N,N-trimethyl-alanylproline betaine (TMAP)	Amino Acid	Urea cycle; Arginine and Proline Metabolism	-0.0574988	-0.108704	-0.0062938	0.0277678	-0.0456458	-0.0966349	0.00534334	0.0792993	-0.0293988	-0.0725501	0.0137526	0.181641	-0.0324499	-0.0757278	0.0108281	0.141574	turquoise	0.65681	N
N1-Methyl-2-pyridone-5-carboxamide	Cofactors and Vitamins	Nicotinate and Nicotinamide Metabolism	-0.0284738	-0.0739843	0.0170368	0.219946	-0.00700325	-0.0528618	0.0388553	0.764576	-0.00499573	-0.0437721	0.0337806	0.800537	-0.00911355	-0.0480668	0.0298397	0.646374	turquoise	0.385351	N
N1-methylinosine	Nucleotide	Purine Metabolism, (Hypo)Xanthine/Inosine containing	-0.141983	-0.188562	-0.095404	2.72846e-09	-0.113913	-0.162181	-0.0656443	3.95366e-06	-0.0471963	-0.0883994	-0.00599308	0.024791	-0.0369375	-0.078441	0.004566	0.0810635	turquoise	0.679051	Y
N2-acetyl,N6-methyllysine	Amino Acid	Lysine Metabolism	0.0155573	-0.0299304	0.061045	0.502437	0.0112526	-0.0338858	0.0563911	0.624942	0.00979991	-0.0283234	0.0479233	0.614195	0.00877713	-0.0293038	0.0468581	0.651275	grey	0.199229	N
N2-acetyl,N6,N6-dimethyllysine	Amino Acid	Lysine Metabolism	-0.023967	-0.0694185	0.0214846	0.301174	-0.0241379	-0.0692143	0.0209384	0.293737	-0.0118084	-0.0500436	0.0264268	0.544765	-0.0126332	-0.0507369	0.0254705	0.515593	grey	0.224599	N
N2,N2-dimethylguanosine	Nucleotide	Purine Metabolism, Guanine containing	-0.102545	-0.148341	-0.0567492	1.19239e-05	-0.0684869	-0.11646	-0.0205139	0.0051666	-0.0390287	-0.0796145	0.00155697	0.0594493	-0.0286977	-0.069575	0.0121797	0.168703	turquoise	0.731173	Y
N2,N5-diacetylornithine	Amino Acid	Urea cycle; Arginine and Proline Metabolism	0.025875	-0.0196322	0.0713822	0.264919	0.0172456	-0.0280031	0.0624942	0.45485	0.00448898	-0.0337846	0.0427625	0.818086	0.000819766	-0.0379145	0.0395541	0.966894	turquoise	0.40517	N
N4-acetylcytidine	Nucleotide	Pyrimidine Metabolism, Cytidine containing	-0.0895488	-0.135032	-0.0440654	0.000116832	-0.0620329	-0.108627	-0.0154385	0.00910056	-0.0484033	-0.0877705	-0.00903616	0.0159902	-0.0415805	-0.0810639	-0.0020971	0.039024	turquoise	0.472393	N
N6-acetyllysine	Amino Acid	Lysine Metabolism	-0.0118942	-0.0575636	0.0337753	0.609548	-0.00180258	-0.0472362	0.043631	0.937983	0.0085238	-0.0299057	0.0469533	0.663588	0.00457125	-0.0338421	0.0429846	0.815473	turquoise	0.551578	N
N6-carbamoylthreonyladenosine	Nucleotide	Purine Metabolism, Adenine containing	-0.131358	-0.177845	-0.0848706	3.45035e-08	-0.10295	-0.151025	-0.054874	2.80492e-05	-0.0599722	-0.100697	-0.0192473	0.00392215	-0.0546056	-0.0953876	-0.0138236	0.00871289	turquoise	0.719287	Y
N6-methyllysine	Amino Acid	Lysine Metabolism	0.0171836	-0.0283257	0.0626929	0.459055	0.0170476	-0.028084	0.0621791	0.45888	0.00327818	-0.034771	0.0413273	0.865829	0.00136176	-0.0365749	0.0392984	0.94388	grey	0.221354	N
N6-succinyladenosine	Nucleotide	Purine Metabolism, Adenine containing	-0.0675043	-0.112949	-0.0220597	0.00362103	-0.0593209	-0.104553	-0.0140888	0.0101868	-0.0369903	-0.0752817	0.00130107	0.0582992	-0.0317069	-0.0700516	0.00663779	0.105022	turquoise	0.575218	N
N6,N6-dimethyllysine	Amino Acid	Lysine Metabolism	-0.00766669	-0.0532306	0.0378972	0.741425	-0.00460369	-0.0498065	0.0405991	0.841697	-0.0121933	-0.0503692	0.0259826	0.531099	-0.0147851	-0.0528459	0.0232756	0.446214	grey	0.293224	N
N6,N6,N6-trimethyllysine	Amino Acid	Lysine Metabolism	-0.00331106	-0.0498606	0.0432385	0.889064	0.00591485	-0.0403684	0.0521981	0.802112	-0.013901	-0.053094	0.025292	0.486736	-0.0155747	-0.0547462	0.0235969	0.43559	turquoise	0.461467	N
nervonoylcarnitine (C24:1)*	Lipid	Fatty Acid Metabolism (Acyl Carnitine)	0.0940055	0.0485899	0.139421	5.13168e-05	0.0864542	0.0411882	0.13172	0.000185589	0.0403813	0.00182849	0.0789342	0.0400913	0.0361267	-0.00251885	0.0747723	0.0668992	yellow	0.395032	N
nicotinamide	Cofactors and Vitamins	Nicotinate and Nicotinamide Metabolism	0.000501586	-0.0489527	0.0499559	0.984131	0.00698772	-0.0421229	0.0560984	0.780225	0.0145772	-0.0268826	0.056037	0.490533	0.0177344	-0.023722	0.0591909	0.401562	brown	0.199679	N
nisinate (24:6n3)	Lipid	Long Chain Polyunsaturated Fatty Acid (n3 and n6)	-0.00464104	-0.0501293	0.0408472	0.841418	0.0102223	-0.0352949	0.0557396	0.659644	-0.00815887	-0.0465954	0.0302777	0.677216	-0.00459826	-0.0437511	0.0345546	0.817846	blue	0.540981	N
nonadecanoate (19:0)	Lipid	Long Chain Fatty Acids	0.0372944	-0.0084616	0.0830504	0.110086	0.0233725	-0.0222959	0.0690409	0.315622	-0.00797016	-0.0467395	0.0307992	0.686839	-0.00595436	-0.0449231	0.0330144	0.764446	blue	0.765065	N
nonadecenamide (19:1)*	Lipid	Fatty Acid, Amide	0.0520387	-0.00175313	0.10583	0.0579397	0.0420438	-0.0114727	0.0955604	0.123531	-0.00849272	-0.0540841	0.0370987	0.714884	-0.00758165	-0.0532555	0.0380922	0.744779	grey	0.0854546	N
nonanoylcarnitine (C9)	Lipid	Fatty Acid Metabolism (Acyl Carnitine)	-0.0107296	-0.0562806	0.0348213	0.644141	-0.0209278	-0.066277	0.0244214	0.365527	-0.0370258	-0.075221	0.00116942	0.0574303	-0.0339246	-0.0720564	0.00420713	0.0811719	purple	0.638048	N
O-acetylhomoserine	Amino Acid	Glycine, Serine and Threonine Metabolism	0.0313904	-0.0142863	0.0770671	0.17787	0.0315794	-0.0137144	0.0768732	0.171656	0.0288676	-0.00944238	0.0671776	0.139608	0.028847	-0.00942769	0.0671218	0.139524	grey	0.160798	N
o-cresol sulfate	Xenobiotics	Benzoate Metabolism	-0.115092	-0.160364	-0.069821	6.77324e-07	-0.122269	-0.167291	-0.0772473	1.13244e-07	-0.0695116	-0.108127	-0.0308956	0.000425807	-0.0592166	-0.101184	-0.0172489	0.00571249	green	0.295828	N
O-sulfo-L-tyrosine	Xenobiotics	Chemical	-0.0357748	-0.0815044	0.00995483	0.12512	-0.0267457	-0.0722202	0.0187289	0.248843	-0.0163385	-0.0547961	0.022119	0.404801	-0.0135016	-0.051936	0.0249329	0.49091	turquoise	0.502044	N
octadecadienedioate (C18:2-DC)*	Lipid	Fatty Acid, Dicarboxylate	0.0383851	-0.00742508	0.0841954	0.100474	0.0202359	-0.0256891	0.0661609	0.387585	-0.00922399	-0.0481873	0.0297394	0.642471	-0.0154857	-0.0544903	0.0235189	0.436255	magenta	0.21589	N
octadecanedioate (C18)	Lipid	Fatty Acid, Dicarboxylate	-0.00140768	-0.0475292	0.0447139	0.952272	-0.0104515	-0.0563077	0.0354047	0.654912	-0.0357771	-0.0744789	0.00292464	0.0699856	-0.0332162	-0.0718226	0.00539012	0.0916857	blue	0.462446	N
octadecanedioylcarnitine (C18-DC)*	Lipid	Fatty Acid Metabolism (Acyl Carnitine)	0.0395254	-0.00730327	0.0863541	0.0980142	0.0387622	-0.00777466	0.085299	0.102511	-0.00769475	-0.0469826	0.0315931	0.700919	-0.00683599	-0.0461041	0.0324322	0.732811	magenta	0.491767	N
octadecenedioate (C18:1-DC)*	Lipid	Fatty Acid, Dicarboxylate	-0.00190412	-0.0479289	0.0441207	0.935337	-0.0159664	-0.0618832	0.0299504	0.495327	-0.0476778	-0.0864554	-0.00890008	0.015992	-0.0485504	-0.0872983	-0.0098025	0.0140889	magenta	0.447035	N
octadecenedioylcarnitine (C18:1-DC)*	Lipid	Fatty Acid Metabolism (Acyl Carnitine)	-0.0232093	-0.0697918	0.0233732	0.328598	-0.020521	-0.0667913	0.0257492	0.384497	-0.0364076	-0.0754386	0.00262345	0.0674952	-0.0335796	-0.0725922	0.00543295	0.0915517	magenta	0.640149	N
octanoylcarnitine (C8)	Lipid	Fatty Acid Metabolism (Acyl Carnitine)	-0.0130871	-0.0586492	0.0324751	0.573259	-0.0199971	-0.0653104	0.0253162	0.386856	-0.0158507	-0.0541222	0.0224208	0.416715	-0.0126526	-0.0509198	0.0256146	0.516744	purple	0.795467	N
oleate/vaccenate (18:1)	Lipid	Long Chain Fatty Acids	-0.0636163	-0.109686	-0.017547	0.006828	-0.0414395	-0.0879726	0.00509352	0.0808758	-0.0294141	-0.0690637	0.0102355	0.145841	-0.0196009	-0.0597164	0.0205146	0.338018	blue	0.875223	N
oleoyl ethanolamide	Lipid	Endocannabinoid	-0.10725	-0.155873	-0.0586259	1.60422e-05	-0.0947067	-0.14322	-0.0461934	0.00013332	-0.0333884	-0.0749054	0.00812871	0.114902	-0.0231512	-0.0649755	0.0186731	0.277769	blue	0.648221	N
oleoyl-arachidonoyl-glycerol (18:1/20:4) [1]*	Lipid	Diacylglycerol	-0.0919882	-0.137406	-0.0465705	7.40575e-05	-0.0635608	-0.111299	-0.0158226	0.00909495	-0.0149645	-0.0555545	0.0256255	0.469713	-0.00983783	-0.0505681	0.0308924	0.635743	brown	0.710643	Y
oleoyl-arachidonoyl-glycerol (18:1/20:4) [2]*	Lipid	Diacylglycerol	-0.0803872	-0.12582	-0.0349542	0.00053263	-0.0511324	-0.0987681	-0.00349672	0.0354083	0.00143302	-0.0391175	0.0419836	0.944749	0.00883166	-0.031992	0.0496553	0.671387	brown	0.707386	N
oleoyl-linolenoyl-glycerol (18:1/18:3) [2]*	Lipid	Diacylglycerol	-0.0537836	-0.0993019	-0.00826528	0.0205939	-0.0381453	-0.0837816	0.00749099	0.101313	-0.0107516	-0.0494602	0.0279571	0.585974	-0.00623198	-0.0449641	0.0325001	0.752355	brown	0.578038	N
oleoyl-linoleoyl-glycerol (18:1/18:2) [1]	Lipid	Diacylglycerol	-0.0509094	-0.097002	-0.00481673	0.0304246	-0.030599	-0.0769552	0.0157572	0.195614	-0.00919645	-0.0483995	0.0300066	0.645496	-0.00693718	-0.0460564	0.0321821	0.728017	brown	0.575424	N
oleoyl-linoleoyl-glycerol (18:1/18:2) [2]	Lipid	Diacylglycerol	-0.0541663	-0.100106	-0.00822698	0.0208627	-0.0341194	-0.0803273	0.0120885	0.147734	-0.00872495	-0.0478612	0.0304113	0.661975	-0.00538486	-0.04449	0.0337203	0.787125	brown	0.57338	N
oleoyl-oleoyl-glycerol (18:1/18:1) [1]*	Lipid	Diacylglycerol	-0.0861678	-0.131911	-0.0404244	0.00022708	-0.0571014	-0.104088	-0.0101144	0.0172547	-0.0246998	-0.0645466	0.015147	0.224232	-0.0157657	-0.0560051	0.0244737	0.442313	brown	0.734585	N
oleoyl-oleoyl-glycerol (18:1/18:1) [2]*	Lipid	Diacylglycerol	-0.0860463	-0.131749	-0.0403438	0.000228773	-0.0572397	-0.104146	-0.0103334	0.0167985	-0.0227409	-0.0625382	0.0170565	0.262547	-0.0131912	-0.0534531	0.0270708	0.520557	brown	0.757499	N
oleoylcarnitine (C18)	Lipid	Fatty Acid Metabolism (Acyl Carnitine)	-0.0405287	-0.0870677	0.00601042	0.0878094	-0.0318329	-0.0781029	0.0144371	0.177397	0.00100975	-0.038579	0.0405985	0.960106	0.00561688	-0.0340943	0.045328	0.781483	purple	0.805159	N
oleoylcholine	Lipid	Fatty Acid Metabolism (Acyl Choline)	0.00992139	-0.0362465	0.0560893	0.673452	-0.0159632	-0.062725	0.0307985	0.503234	-0.00805458	-0.0475356	0.0314264	0.689101	-0.00777158	-0.0472958	0.0317527	0.699794	black	0.728262	N
ornithine	Amino Acid	Urea cycle; Arginine and Proline Metabolism	-0.0851985	-0.131284	-0.0391125	0.000296311	-0.0830592	-0.12879	-0.0373283	0.000377601	-0.045959	-0.0847207	-0.00719734	0.0201602	-0.0368652	-0.0759573	0.0022269	0.0645397	turquoise	0.170055	N
orotate	Nucleotide	Pyrimidine Metabolism, Orotate containing	-0.0417736	-0.0877957	0.00424851	0.0752062	-0.0328317	-0.0786121	0.0129487	0.15973	-0.0105715	-0.0492582	0.0281151	0.592052	-0.00657653	-0.0452493	0.0320962	0.738765	purple	0.238986	N
orotidine	Nucleotide	Pyrimidine Metabolism, Orotate containing	-0.0938642	-0.140133	-0.0475959	7.20806e-05	-0.0671889	-0.114445	-0.0199331	0.00535074	-0.0419373	-0.0818148	-0.00205971	0.039296	-0.0392309	-0.0790779	0.000616079	0.0536447	turquoise	0.568334	N
oxalate (ethanedioate)	Cofactors and Vitamins	Ascorbate and Aldarate Metabolism	0.180078	0.132664	0.227493	1.4766e-13	0.164856	0.11729	0.212422	1.45977e-11	0.0709879	0.0298528	0.112123	0.000728648	0.0499286	0.00679306	0.0930642	0.0233187	cyan	0.754108	Y
p-cresol glucuronide*	Amino Acid	Tyrosine Metabolism	-0.0333268	-0.0788137	0.0121601	0.150897	-0.0347851	-0.0801541	0.0105838	0.132818	-0.0125534	-0.0508089	0.0257021	0.51991	-0.0140589	-0.0524475	0.0243296	0.472664	pink	0.75594	N
p-cresol sulfate	Xenobiotics	Benzoate Metabolism	0.0123679	-0.0331976	0.0579335	0.594538	0.00360847	-0.0418235	0.0490404	0.876224	-0.000914236	-0.039178	0.0373495	0.962628	-0.00703745	-0.045579	0.0315041	0.720287	pink	0.829405	N
palmitate (16:0)	Lipid	Long Chain Fatty Acids	-0.0648699	-0.110551	-0.0191887	0.00540761	-0.043087	-0.0892328	0.00305882	0.0672236	-0.0287386	-0.0680464	0.0105691	0.151757	-0.0176631	-0.0576564	0.0223303	0.386477	blue	0.900836	N
palmitoleate (16:1n7)	Lipid	Long Chain Fatty Acids	-0.0645958	-0.112488	-0.0167033	0.00823373	-0.0407949	-0.0893173	0.00772752	0.0993331	-0.0364625	-0.0777519	0.0048269	0.0834417	-0.0245078	-0.0668307	0.0178151	0.256209	blue	0.817078	N
palmitoleoyl-linoleoyl-glycerol (16:1/18:2) [1]*	Lipid	Diacylglycerol	-0.0826647	-0.12832	-0.0370095	0.000393662	-0.0557644	-0.102506	-0.009023	0.0193993	-0.0274658	-0.0671142	0.0121827	0.174421	-0.0185022	-0.0585068	0.0215024	0.364457	brown	0.74013	N
palmitoleoyl-oleoyl-glycerol (16:1/18:1) [2]*	Lipid	Diacylglycerol	-0.0835329	-0.129101	-0.0379648	0.000332975	-0.0609925	-0.10718	-0.0148054	0.00967687	-0.0321841	-0.0712491	0.00688095	0.106304	-0.021466	-0.0615167	0.0185847	0.293294	brown	0.614817	N
palmitoleoylcarnitine (C16:1)*	Lipid	Fatty Acid Metabolism (Acyl Carnitine)	-0.0480514	-0.0943679	-0.00173488	0.042023	-0.0394506	-0.0855004	0.00659914	0.0930857	-0.0119065	-0.0510798	0.0272669	0.551156	-0.00626436	-0.0455144	0.0329857	0.754287	purple	0.845962	N
palmitoyl dihydrosphingomyelin (d18:0/16:0)*	Lipid	Sphingolipid Metabolism	0.0594474	0.0121785	0.106716	0.0137343	0.0258316	-0.0259228	0.077586	0.327746	0.0149707	-0.0286864	0.0586279	0.501303	0.0121233	-0.031563	0.0558096	0.586309	yellow	0.655463	N
palmitoyl ethanolamide	Lipid	Endocannabinoid	-0.0770056	-0.126041	-0.0279697	0.00210215	-0.0591526	-0.108389	-0.00991613	0.0185668	-0.0148912	-0.05682	0.0270377	0.486156	-0.00364832	-0.0458968	0.0386001	0.865523	blue	0.611665	N
palmitoyl sphingomyelin (d18:1/16:0)	Lipid	Sphingolipid Metabolism	0.0485364	0.00196443	0.0951083	0.0410981	0.00191869	-0.0498676	0.0537049	0.942079	-0.00265413	-0.04636	0.0410517	0.905203	-0.00574583	-0.0500274	0.0385358	0.799137	greenyellow	0.828651	N
palmitoyl-arachidonoyl-glycerol (16:0/20:4) [1]*	Lipid	Diacylglycerol	-0.063833	-0.109664	-0.0180015	0.00636483	-0.0345735	-0.0815507	0.0124037	0.149068	-0.00475654	-0.0444773	0.0349642	0.814335	0.00531074	-0.0347811	0.0454026	0.795039	brown	0.731653	N
palmitoyl-arachidonoyl-glycerol (16:0/20:4) [2]*	Lipid	Diacylglycerol	-0.067012	-0.112683	-0.0213415	0.00405311	-0.0343256	-0.0816003	0.0129492	0.154597	0.00946078	-0.03071	0.0496315	0.64419	0.0194322	-0.0210289	0.0598932	0.346332	brown	0.770041	N
palmitoyl-docosahexaenoyl-glycerol (16:0/22:6) [1]*	Lipid	Diacylglycerol	0.0668023	0.0213165	0.112288	0.00401944	0.0849011	0.0394812	0.130321	0.000253602	0.0169582	-0.0218533	0.0557697	0.391568	0.0131716	-0.0257437	0.0520868	0.506868	black	0.102338	N
palmitoyl-linoleoyl-glycerol (16:0/18:2) [1]*	Lipid	Diacylglycerol	-0.0306133	-0.0772559	0.0160292	0.198161	-0.0185243	-0.0651164	0.0280678	0.435616	-0.0077187	-0.0469834	0.031546	0.699864	-0.00368217	-0.0429878	0.0356234	0.854237	brown	0.423911	N
palmitoyl-linoleoyl-glycerol (16:0/18:2) [2]*	Lipid	Diacylglycerol	-0.0293348	-0.0750837	0.0164141	0.208694	-0.00844142	-0.0545844	0.0377015	0.719782	-0.00154841	-0.0408439	0.0377471	0.938403	0.00671837	-0.0327196	0.0461563	0.738318	brown	0.725576	N
palmitoyl-myristoyl-glycerol (16:0/14:0) [1]*	Lipid	Diacylglycerol	-0.0402923	-0.0863932	0.00580867	0.0866692	-0.0113115	-0.0584027	0.0357798	0.637614	-0.005736	-0.0455624	0.0340904	0.777604	0.00775415	-0.0324837	0.047992	0.705497	brown	0.805548	N
palmitoyl-myristoyl-glycerol (16:0/14:0) [2]	Lipid	Diacylglycerol	-0.0578701	-0.103803	-0.0119371	0.0135675	-0.0304653	-0.077399	0.0164684	0.203143	-0.0234158	-0.0631124	0.0162808	0.247454	-0.0111215	-0.0511782	0.0289351	0.586122	brown	0.788664	N
palmitoyl-oleoyl-glycerol (16:0/18:1) [1]*	Lipid	Diacylglycerol	-0.0864973	-0.132599	-0.0403953	0.000240491	-0.0534392	-0.101316	-0.0055625	0.0287147	-0.0219499	-0.062527	0.0186272	0.288845	-0.00896862	-0.050169	0.0322318	0.669461	brown	0.866837	N
palmitoyl-oleoyl-glycerol (16:0/18:1) [2]*	Lipid	Diacylglycerol	-0.0840739	-0.130115	-0.0380327	0.00035106	-0.050793	-0.0986415	-0.00294458	0.0374859	-0.0197575	-0.0603147	0.0207996	0.339467	-0.0060165	-0.0472945	0.0352615	0.775001	brown	0.884092	N
palmitoyl-palmitoyl-glycerol (16:0/16:0) [1]*	Lipid	Diacylglycerol	-0.0665665	-0.112875	-0.0202582	0.0048669	-0.0349802	-0.0827897	0.0128293	0.15146	-0.0174748	-0.0579517	0.0230022	0.397244	-0.00468328	-0.0456402	0.0362737	0.822569	brown	0.840952	N
palmitoyl-palmitoyl-glycerol (16:0/16:0) [2]*	Lipid	Diacylglycerol	-0.0596641	-0.105847	-0.0134816	0.011368	-0.0273808	-0.0751597	0.0203981	0.261173	-0.00972208	-0.0501092	0.030665	0.636884	0.00299522	-0.0378896	0.04388	0.885762	brown	0.862365	N
palmitoyl-sphingosine-phosphoethanolamine (d18:1/16:0)	Lipid	Ceramide PEs	0.0206416	-0.0261049	0.0673881	0.386579	-0.0293702	-0.0800273	0.021287	0.255632	-0.00234205	-0.0452789	0.0405949	0.914813	-0.000127695	-0.0433399	0.0430845	0.995376	greenyellow	0.772285	N
palmitoylcarnitine (C16)	Lipid	Fatty Acid Metabolism (Acyl Carnitine)	-0.00899508	-0.057134	0.0391439	0.714045	0.000675856	-0.0472649	0.0486167	0.977944	0.0121298	-0.0284721	0.0527318	0.557978	0.0193463	-0.021606	0.0602986	0.354278	purple	0.725064	Y
palmitoylcholine	Lipid	Fatty Acid Metabolism (Acyl Choline)	0.0377014	-0.00845677	0.0838595	0.109339	0.0113984	-0.0355775	0.0583744	0.634201	0.00932562	-0.0304265	0.0490778	0.645483	0.00614963	-0.0336701	0.0459694	0.761994	black	0.729519	N
pantoate	Cofactors and Vitamins	Pantothenate and CoA Metabolism	-0.0529521	-0.098866	-0.00703813	0.0238218	-0.0480314	-0.0936113	-0.00245145	0.0388993	-0.04488	-0.0833712	-0.0063888	0.0223238	-0.0477368	-0.0863699	-0.00910356	0.0154746	turquoise	0.422158	N
pantothenate (Vitamin B5)	Cofactors and Vitamins	Pantothenate and CoA Metabolism	-0.00993255	-0.0555726	0.0357075	0.669548	0.014501	-0.0315715	0.0605736	0.537107	0.0149259	-0.0238852	0.053737	0.450774	0.0133387	-0.025572	0.0522493	0.501444	brown	0.252294	N
paraxanthine	Xenobiotics	Xanthine Metabolism	0.0426814	-0.00294062	0.0883034	0.0666897	0.0498942	0.00459269	0.0951958	0.030896	0.0316797	-0.00659894	0.0699583	0.104723	0.0314642	-0.00678965	0.0697181	0.106877	green	0.622324	N
pelargonate (9:0)	Lipid	Medium Chain Fatty Acid	-0.00272275	-0.0505758	0.0451303	0.911156	-0.00575883	-0.0532541	0.0417364	0.812054	-0.0107541	-0.0509278	0.0294196	0.599622	-0.00881387	-0.0489113	0.0312836	0.666425	blue	0.126415	N
pentadecanoate (15:0)	Lipid	Long Chain Fatty Acids	0.00187082	-0.0442675	0.0480091	0.936621	0.013745	-0.0322837	0.0597736	0.558161	-0.0316934	-0.0709238	0.00753699	0.113255	-0.0247159	-0.0642487	0.0148169	0.220273	blue	0.801503	N
pentose acid*	Partially Characterized Molecules	Partially Characterized Molecules	0.106562	0.0610395	0.152085	4.7248e-06	0.0961884	0.0507597	0.141617	3.44404e-05	0.00468436	-0.0346437	0.0440124	0.815309	-0.00873427	-0.0486806	0.0312121	0.668081	grey	0.396658	N
perfluorooctanesulfonate (PFOS)	Xenobiotics	Chemical	0.0240269	-0.0233266	0.0713803	0.319792	0.0116027	-0.0357645	0.0589699	0.630978	-0.0157773	-0.0558089	0.0242544	0.439621	-0.020756	-0.0610393	0.0195273	0.312351	grey	0.0783515	N
perfluorooctanoate (PFOA)	Xenobiotics	Chemical	0.0650223	0.0174893	0.112555	0.0073662	0.0548442	0.00742904	0.102259	0.023413	-0.0117734	-0.0523106	0.0287638	0.568989	-0.0156163	-0.0561681	0.0249354	0.45016	grey	0.0785712	N
phenol sulfate	Amino Acid	Tyrosine Metabolism	0.0119093	-0.0336261	0.0574448	0.60804	0.0203203	-0.0249513	0.0655919	0.378791	0.00271713	-0.0354878	0.040922	0.889077	0.00229221	-0.0358859	0.0404703	0.906271	turquoise	0.231086	N
phenylacetate	Amino Acid	Phenylalanine Metabolism	0.0418327	-0.00387535	0.0875408	0.072821	0.028744	-0.0171154	0.0746033	0.219112	0.0082933	-0.030471	0.0470576	0.674816	0.00487436	-0.0340722	0.043821	0.806117	pink	0.646357	N
phenylacetylcarnitine	Peptide	Acetylated Peptides	-0.0112539	-0.0566913	0.0341835	0.627183	-0.00541757	-0.0506325	0.0397974	0.814234	-0.00880561	-0.0470489	0.0294377	0.651605	-0.0126057	-0.0508341	0.0256227	0.517873	pink	0.684364	N
phenylacetylglutamate	Peptide	Acetylated Peptides	-0.0619206	-0.108018	-0.0158228	0.00849998	-0.0587167	-0.10477	-0.0126636	0.0124881	-0.0351689	-0.0741842	0.00384636	0.0772398	-0.0397582	-0.0790302	-0.000486156	0.0472338	pink	0.774656	N
phenylacetylglutamine	Peptide	Acetylated Peptides	-0.0205229	-0.0659967	0.0249509	0.376185	-0.0208616	-0.0660773	0.0243542	0.365634	-0.0219355	-0.0601151	0.016244	0.259952	-0.0278842	-0.0663703	0.010602	0.155481	pink	0.891374	N
phenylalanine	Amino Acid	Phenylalanine Metabolism	-0.0624304	-0.109413	-0.0154478	0.00923338	-0.0382018	-0.0857385	0.00933496	0.115167	-0.0243784	-0.0644707	0.0157138	0.233182	-0.021192	-0.0612307	0.0188467	0.299357	turquoise	0.419535	N
phenyllactate (PLA)	Amino Acid	Phenylalanine Metabolism	-0.0446101	-0.0961431	0.0069229	0.0897155	-0.02847	-0.0799353	0.0229953	0.278077	-0.031387	-0.0748865	0.0121126	0.157187	-0.0312432	-0.0748028	0.0123163	0.159669	brown	0.270434	N
phenylpyruvate	Amino Acid	Phenylalanine Metabolism	0.0188992	-0.0291845	0.066983	0.440871	0.0276172	-0.0202831	0.0755176	0.258287	-0.0170691	-0.0577563	0.0236181	0.410716	-0.0188214	-0.0596959	0.0220531	0.36657	turquoise	0.210919	N
phosphate	Energy	Oxidative Phosphorylation	0.0170398	-0.0293656	0.0634452	0.471505	0.0142364	-0.0318928	0.0603657	0.545053	0.00600993	-0.0330427	0.0450626	0.762809	0.0055142	-0.0336319	0.0446603	0.782362	grey	0.182459	N
phosphocholine	Lipid	Phospholipid Metabolism	0.0743232	0.0262791	0.122367	0.0024481	0.0550184	0.00675935	0.103277	0.0254757	0.0302592	-0.0106637	0.0711821	0.147167	0.0271556	-0.0136648	0.0679759	0.192139	grey	0.246723	N
phosphoethanolamine (PE)	Lipid	Phospholipid Metabolism	0.0322733	-0.0183024	0.082849	0.210897	0.0171496	-0.0333677	0.0676669	0.505606	0.0107856	-0.0320597	0.0536309	0.62155	0.00843547	-0.0343377	0.0512087	0.698943	grey	0.201989	N
phytanate	Xenobiotics	Food Component/Plant	0.0476213	0.00186411	0.0933785	0.0413785	0.027504	-0.0185086	0.0735167	0.241202	-0.0446556	-0.0839783	-0.00533287	0.0260543	-0.0432567	-0.0827982	-0.00371515	0.0320433	blue	0.408596	N
picolinate	Amino Acid	Tryptophan Metabolism	-0.000849768	-0.0484803	0.0467808	0.97209	0.00062465	-0.0468109	0.0480602	0.979398	-0.0226226	-0.0628288	0.0175835	0.269922	-0.023577	-0.0637535	0.0165995	0.24989	grey	0.26561	N
picolinoylglycine	Lipid	Fatty Acid Metabolism (Acyl Glycine)	-0.0821775	-0.130133	-0.0342223	0.000793513	-0.044591	-0.0947645	0.00558243	0.0814915	-0.043106	-0.0856092	-0.000602852	0.0468415	-0.0415998	-0.084138	0.000938423	0.0552666	turquoise	0.626062	N
pimeloylcarnitine/3-methyladipoylcarnitine (C7-DC)	Lipid	Fatty Acid Metabolism (Acyl Carnitine)	0.02396	-0.0220463	0.0699664	0.307179	0.00911878	-0.0368209	0.0550585	0.697091	-0.0244837	-0.0634852	0.0145178	0.21839	-0.0330018	-0.072276	0.00627242	0.0995121	grey	0.0857406	N
pipecolate	Amino Acid	Lysine Metabolism	0.0281548	-0.0179418	0.0742514	0.231104	0.0207056	-0.0251359	0.0665471	0.375798	0.00821221	-0.0305897	0.0470141	0.67811	0.00163259	-0.0372126	0.0404778	0.934312	grey	0.200494	N
piperine	Xenobiotics	Food Component/Plant	0.0639697	0.0183522	0.109587	0.0060144	0.0720545	0.0267639	0.117345	0.00183615	0.0482051	0.00965786	0.0867523	0.0142769	0.0434432	0.00440269	0.0824838	0.0292068	grey	0.30237	N
pregnanediol-3-glucuronide	Lipid	Progestin Steroids	-0.0232037	-0.0688545	0.0224471	0.318942	-0.040478	-0.0861504	0.00519438	0.0823409	-0.0240802	-0.0626362	0.0144758	0.220754	-0.0237701	-0.0622776	0.0147374	0.226169	red	0.639106	N
pregnen-diol disulfate*	Lipid	Pregnenolone Steroids	-0.0360512	-0.0897224	0.0176201	0.187866	-0.0420607	-0.0954873	0.0113659	0.12275	-0.0257538	-0.070866	0.0193584	0.262995	-0.0196521	-0.0651481	0.0258438	0.396989	red	0.805844	N
pregnenediol sulfate (C21H34O5S)*	Lipid	Pregnenolone Steroids	-0.0270721	-0.0788664	0.0247221	0.305429	-0.0456083	-0.0975121	0.00629541	0.0849866	-0.015993	-0.0599099	0.0279239	0.475162	-0.0154099	-0.0592837	0.0284639	0.490981	red	0.795271	N
pregnenetriol disulfate*	Lipid	Pregnenolone Steroids	-0.0182174	-0.07015	0.0337153	0.491536	-0.013223	-0.065039	0.038593	0.616774	-0.0108922	-0.0547141	0.0329297	0.625959	-0.00349304	-0.0476449	0.0406588	0.876703	red	0.792731	N
pregnenetriol sulfate*	Lipid	Pregnenolone Steroids	-0.0141919	-0.0673265	0.0389427	0.600442	-0.0157365	-0.0689242	0.0374512	0.561791	-0.0072853	-0.05228	0.0377094	0.750847	-0.00266331	-0.047716	0.0423894	0.907708	red	0.811601	N
pregnenolone sulfate	Lipid	Pregnenolone Steroids	-0.0201734	-0.0687629	0.0284161	0.415581	-0.0369757	-0.0855328	0.0115814	0.135479	-0.0264321	-0.0674344	0.0145703	0.206263	-0.0197118	-0.0607061	0.0212824	0.345756	red	0.711107	N
pristanate	Lipid	Fatty Acid, Branched	0.0506169	0.00487372	0.09636	0.0301192	0.0276325	-0.0185889	0.0738539	0.24114	-0.025319	-0.0647274	0.0140894	0.207792	-0.0216527	-0.0613055	0.0180001	0.28431	blue	0.503075	N
proline	Amino Acid	Urea cycle; Arginine and Proline Metabolism	-0.0694899	-0.117829	-0.0211505	0.00486468	-0.0413377	-0.090634	0.00795866	0.100216	-0.0110752	-0.0529611	0.0308107	0.604094	-0.0053439	-0.047287	0.0365992	0.802696	brown	0.330581	N
prolylhydroxyproline	Amino Acid	Urea cycle; Arginine and Proline Metabolism	-0.0668474	-0.112909	-0.0207863	0.00447325	-0.0667843	-0.11247	-0.0210982	0.00419281	-0.0483804	-0.0870344	-0.00972646	0.0141926	-0.0486379	-0.0873489	-0.00992701	0.013826	grey	0.294567	N
propionylcarnitine (C3)	Lipid	Fatty Acid Metabolism (also BCAA Metabolism)	-0.0556957	-0.103007	-0.00838489	0.0210641	-0.021516	-0.0702656	0.0272337	0.386803	-0.0197573	-0.0611043	0.0215897	0.348773	-0.0183445	-0.0596684	0.0229795	0.384042	turquoise	0.46836	N
propionylglycine (C3)	Lipid	Fatty Acid Metabolism (also BCAA Metabolism)	0.0121249	-0.0344578	0.0587076	0.609758	-0.00520816	-0.0518612	0.0414449	0.82671	-0.0352799	-0.0746913	0.00413152	0.0793109	-0.0411847	-0.0808136	-0.00155591	0.0416679	pink	0.260572	N
pseudouridine	Nucleotide	Pyrimidine Metabolism, Uracil containing	-0.0980169	-0.143382	-0.0526513	2.37765e-05	-0.0806626	-0.126234	-0.0350917	0.00053	-0.042429	-0.0810941	-0.00376385	0.0315154	-0.0385818	-0.0772553	9.1723e-05	0.0505452	turquoise	0.672854	Y
pyridoxate	Cofactors and Vitamins	Vitamin B6 Metabolism	0.00570302	-0.039867	0.051273	0.806131	0.00631048	-0.038883	0.051504	0.78422	-0.0107619	-0.0489597	0.0274359	0.58061	-0.0191176	-0.0574149	0.0191796	0.327671	turquoise	0.285167	N
pyroglutamine*	Amino Acid	Glutamate Metabolism	-0.0357699	-0.0917403	0.0202005	0.210207	-0.040453	-0.0960128	0.0151068	0.153459	-0.0147121	-0.0616443	0.0322202	0.538743	-0.0123754	-0.0595561	0.0348054	0.606994	turquoise	0.320853	N
pyrraline	Xenobiotics	Food Component/Plant	-0.0427879	-0.0886074	0.00303157	0.0671877	-0.0353278	-0.0808635	0.010208	0.128278	-0.00889194	-0.0474304	0.0296465	0.650933	-0.00781276	-0.0463582	0.0307327	0.69101	turquoise	0.169778	N
pyruvate	Carbohydrate	Glycolysis, Gluconeogenesis, and Pyruvate Metabolism	0.0535863	0.00473796	0.102435	0.0315691	0.0881942	0.0386529	0.137735	0.000492203	0.0221107	-0.0202011	0.0644225	0.305534	0.0213239	-0.0209739	0.0636218	0.3229	brown	0.40087	N
quinate	Xenobiotics	Food Component/Plant	0.0634931	0.01787	0.109116	0.006406	0.0622475	0.0169709	0.107524	0.00707526	-0.00474761	-0.0434588	0.0339635	0.809935	-0.00539179	-0.0443473	0.0335638	0.78606	green	0.602381	N
quinolinate	Cofactors and Vitamins	Nicotinate and Nicotinamide Metabolism	-0.0670663	-0.112478	-0.021655	0.00381941	-0.035307	-0.0821768	0.0115628	0.13973	-0.0316641	-0.0713816	0.00805341	0.118081	-0.0297376	-0.0694708	0.00999554	0.142301	turquoise	0.584613	N
retinal	Cofactors and Vitamins	Vitamin A Metabolism	0.00211973	-0.0434845	0.047724	0.927372	0.00117123	-0.0440877	0.0464301	0.959525	-0.00864509	-0.0468849	0.0295947	0.657519	-0.00902489	-0.047409	0.0293592	0.644741	brown	0.378718	N
retinol (Vitamin A)	Cofactors and Vitamins	Vitamin A Metabolism	0.00638759	-0.0395392	0.0523143	0.78505	0.00410329	-0.0415362	0.0497428	0.86005	-0.0109954	-0.049634	0.0276432	0.576818	-0.0126205	-0.051394	0.026153	0.52329	brown	0.372904	N
ribitol	Carbohydrate	Pentose Metabolism	-0.113131	-0.158719	-0.0675434	1.23458e-06	-0.0836395	-0.130843	-0.0364362	0.000522917	-0.0372887	-0.0774496	0.00287225	0.068769	-0.0251777	-0.0656799	0.0153245	0.222911	brown	0.450316	N
ribulonate/xylulonate/lyxonate*	Carbohydrate	Pentose Metabolism	0.0600517	0.014325	0.105778	0.0100841	0.0572073	0.0118392	0.102575	0.0134877	0.014699	-0.0236606	0.0530587	0.452411	0.00923827	-0.0292247	0.0477012	0.637633	grey	0.297613	N
S-1-pyrroline-5-carboxylate	Amino Acid	Glutamate Metabolism	0.0366399	-0.0091293	0.0824091	0.11657	0.0276038	-0.0180245	0.0732321	0.235567	-0.00305319	-0.0418212	0.0357148	0.877258	-0.00539846	-0.0441464	0.0333495	0.784683	grey	0.185912	N
S-adenosylhomocysteine (SAH)	Amino Acid	Methionine, Cysteine, SAM and Taurine Metabolism	-0.115567	-0.163551	-0.0675818	2.50336e-06	-0.0858128	-0.135256	-0.0363697	0.00067907	-0.0317486	-0.0738175	0.0103202	0.139002	-0.0272711	-0.0693978	0.0148556	0.204359	turquoise	0.597956	N
S-methylcysteine	Amino Acid	Methionine, Cysteine, SAM and Taurine Metabolism	-0.021638	-0.0672185	0.0239426	0.35194	-0.0412995	-0.0869628	0.0043638	0.0762552	-0.0301207	-0.0686272	0.00838587	0.125161	-0.0327167	-0.0713159	0.00588259	0.0966067	grey	0.168867	N
S-methylcysteine sulfoxide	Amino Acid	Methionine, Cysteine, SAM and Taurine Metabolism	0.0187908	-0.0272266	0.0648082	0.423302	-0.00061184	-0.0467678	0.0455442	0.979261	-0.014995	-0.0538941	0.0239041	0.449708	-0.0216878	-0.0608068	0.0174312	0.277016	grey	0.159682	N
salicylate	Xenobiotics	Drug - Topical Agents	-0.00978288	-0.0552877	0.035722	0.673326	0.00444915	-0.042119	0.0510173	0.851379	-0.012114	-0.051503	0.027275	0.546445	-0.0155804	-0.0549656	0.0238049	0.437913	grey	0.123483	N
sarcosine	Amino Acid	Glycine, Serine and Threonine Metabolism	-0.0210493	-0.0680812	0.0259825	0.380171	-0.026684	-0.0733879	0.0200199	0.262614	-0.0199537	-0.059576	0.0196686	0.323416	-0.0212899	-0.0607728	0.0181929	0.290381	grey	0.259553	N
sebacate (C10-DC)	Lipid	Fatty Acid, Dicarboxylate	-0.0709003	-0.11726	-0.024541	0.002742	-0.0699307	-0.115925	-0.0239365	0.00290319	-0.036299	-0.0753443	0.0027462	0.0684165	-0.0288871	-0.0682214	0.0104473	0.149931	blue	0.405759	N
serine	Amino Acid	Glycine, Serine and Threonine Metabolism	0.080301	0.0348951	0.125707	0.000535899	0.0633334	0.0177217	0.108945	0.00652674	0.0327484	-0.00586394	0.0713607	0.0963974	0.0302855	-0.00828754	0.0688586	0.123756	grey	0.12299	N
spermidine	Amino Acid	Polyamine Metabolism	0.0140277	-0.0345171	0.0625725	0.570954	0.00288166	-0.0454212	0.0511845	0.906866	0.0123761	-0.0283714	0.0531236	0.55144	0.00841934	-0.0324978	0.0493365	0.686567	blue	0.0574455	N
sphingadienine	Lipid	Sphingolipid Metabolism	-0.0451232	-0.0962936	0.00604708	0.0838883	-0.0404116	-0.0912042	0.0103809	0.118829	-0.0384366	-0.0813416	0.00446847	0.0790823	-0.0341894	-0.077114	0.00873514	0.11842	grey	0.269296	N
sphinganine	Lipid	Sphingolipid Metabolism	-0.0733659	-0.120938	-0.025794	0.00252467	-0.0621103	-0.109705	-0.0145157	0.0105661	-0.0157004	-0.056226	0.0248253	0.447433	-0.00541771	-0.0461913	0.0353558	0.794419	brown	0.321855	N
sphinganine-1-phosphate	Lipid	Sphingolipid Metabolism	-0.0482761	-0.0967944	0.000242092	0.0511529	-0.0501116	-0.0982506	-0.00197265	0.0413319	-0.0164548	-0.0573129	0.0244032	0.429691	-0.00851155	-0.0494828	0.0324597	0.683716	purple	0.233764	N
sphingomyelin (d17:1/14:0, d16:1/15:0)*	Lipid	Sphingolipid Metabolism	0.121942	0.0710568	0.172828	2.80568e-06	0.100987	0.0484547	0.153519	0.00016845	0.00581686	-0.0393962	0.0510299	0.80081	0.00175133	-0.0435972	0.0470999	0.939629	yellow	0.758286	Y
sphingomyelin (d17:1/16:0, d18:1/15:0, d16:1/17:0)*	Lipid	Sphingolipid Metabolism	0.102088	0.0534576	0.150719	4.01318e-05	0.0783573	0.0262106	0.130504	0.00324996	0.000921198	-0.0436777	0.0455201	0.967689	-0.00167467	-0.0465915	0.0432421	0.941713	yellow	0.869213	Y
sphingomyelin (d17:2/16:0, d18:2/15:0)*	Lipid	Sphingolipid Metabolism	0.0667895	0.0133475	0.120231	0.0143367	0.0664097	0.0119968	0.120823	0.0167824	-0.00901833	-0.055739	0.0377024	0.705032	-0.012536	-0.0593936	0.0343216	0.59983	yellow	0.726238	N
sphingomyelin (d18:0/18:0, d19:0/17:0)*	Lipid	Sphingolipid Metabolism	-0.00163423	-0.0477162	0.0444478	0.944555	0.0305864	-0.016909	0.0780818	0.206733	0.00590708	-0.0343387	0.0461528	0.773473	0.0125731	-0.0282256	0.0533717	0.545625	brown	0.345457	N
sphingomyelin (d18:0/20:0, d16:0/22:0)*	Lipid	Sphingolipid Metabolism	0.027363	-0.0186362	0.0733621	0.243485	0.0398016	-0.00692101	0.0865242	0.0949412	0.0182566	-0.0213449	0.0578581	0.366016	0.0208423	-0.0190347	0.0607193	0.305442	brown	0.325369	N
sphingomyelin (d18:1/14:0, d16:1/16:0)*	Lipid	Sphingolipid Metabolism	0.0785626	0.0301428	0.126982	0.00148692	0.0623799	0.0115784	0.113181	0.0161287	0.0120987	-0.0311508	0.0553481	0.5833	0.0114627	-0.031718	0.0546435	0.602667	yellow	0.831426	N
sphingomyelin (d18:1/17:0, d17:1/18:0, d19:1/16:0)	Lipid	Sphingolipid Metabolism	0.119472	0.0701598	0.168783	2.18202e-06	0.101322	0.0505372	0.152107	9.46493e-05	-0.00109805	-0.0448185	0.0426224	0.960718	-0.00338608	-0.047434	0.0406618	0.880169	yellow	0.856104	Y
sphingomyelin (d18:1/18:1, d18:2/18:0)	Lipid	Sphingolipid Metabolism	0.0303439	-0.0209832	0.081671	0.246406	0.054833	0.00313523	0.106531	0.0376466	-0.00244871	-0.046406	0.0415085	0.913008	-0.00179225	-0.0462813	0.0426968	0.93703	yellow	0.512421	N
sphingomyelin (d18:1/19:0, d19:1/18:0)*	Lipid	Sphingolipid Metabolism	0.108181	0.0578666	0.158496	2.60307e-05	0.104101	0.0536319	0.154569	5.44901e-05	0.00790096	-0.0355595	0.0513614	0.721458	0.00701636	-0.0366586	0.0506913	0.752728	yellow	0.842978	Y
sphingomyelin (d18:1/20:0, d16:1/22:0)*	Lipid	Sphingolipid Metabolism	0.0714299	0.0244827	0.118377	0.00288344	0.0614077	0.0141225	0.108693	0.0109475	0.0197264	-0.0203497	0.0598025	0.334465	0.0173602	-0.0229775	0.0576978	0.398719	yellow	0.770965	N
sphingomyelin (d18:1/20:1, d18:2/20:0)*	Lipid	Sphingolipid Metabolism	0.0609603	0.00874048	0.11318	0.0221632	0.0561748	0.00422618	0.108124	0.0340724	0.0131586	-0.0310342	0.0573514	0.55929	0.00638828	-0.0392239	0.0520004	0.783572	yellow	0.507359	N
sphingomyelin (d18:1/20:2, d18:2/20:1, d16:1/22:2)*	Lipid	Sphingolipid Metabolism	0.0313456	-0.0199769	0.082668	0.23112	0.0331235	-0.0181601	0.0844071	0.205395	-0.0123643	-0.0557928	0.0310643	0.576638	-0.017122	-0.0607766	0.0265325	0.44183	yellow	0.475145	N
sphingomyelin (d18:1/21:0, d17:1/22:0, d16:1/23:0)*	Lipid	Sphingolipid Metabolism	0.10843	0.0591357	0.157725	1.6922e-05	0.0922382	0.0412887	0.143188	0.000394397	0.0258848	-0.0176498	0.0694194	0.243701	0.0219731	-0.0217303	0.0656765	0.324206	yellow	0.867656	Y
sphingomyelin (d18:1/22:1, d18:2/22:0, d16:1/24:1)*	Lipid	Sphingolipid Metabolism	0.0785707	0.0290353	0.128106	0.00189518	0.0659116	0.015038	0.116785	0.0111372	0.0378806	-0.0051713	0.0809325	0.0845709	0.0348715	-0.00819	0.077933	0.112398	yellow	0.732545	N
sphingomyelin (d18:1/22:2, d18:2/22:1, d16:1/24:2)*	Lipid	Sphingolipid Metabolism	0.0724821	0.0197084	0.125256	0.00713256	0.0540516	-0.000996447	0.1091	0.0542889	-0.00159949	-0.048428	0.045229	0.946595	-0.00913426	-0.0561834	0.0379149	0.703408	yellow	0.67024	N
sphingomyelin (d18:1/24:1, d18:2/24:0)*	Lipid	Sphingolipid Metabolism	0.0140435	-0.0338525	0.0619396	0.565311	-0.0282401	-0.0798457	0.0233654	0.283284	-0.012605	-0.0562196	0.0310097	0.570889	-0.0122053	-0.0558102	0.0313995	0.583074	greenyellow	0.751376	N
sphingomyelin (d18:1/25:0, d19:0/24:1, d20:1/23:0, d19:1/24:0)*	Lipid	Sphingolipid Metabolism	0.109674	0.0642087	0.15514	2.41311e-06	0.0940052	0.0478261	0.140184	6.80843e-05	-0.00668019	-0.046543	0.0331826	0.742434	-0.0118342	-0.0517974	0.0281291	0.56144	yellow	0.661956	Y
sphingomyelin (d18:2/14:0, d18:1/14:1)*	Lipid	Sphingolipid Metabolism	0.065145	0.00441614	0.125874	0.0355257	0.0742254	0.0109276	0.137523	0.0215704	0.00308901	-0.0508754	0.0570534	0.910621	0.00279873	-0.0512332	0.0568307	0.91909	yellow	0.755121	N
sphingomyelin (d18:2/16:0, d18:1/16:1)*	Lipid	Sphingolipid Metabolism	-0.00593119	-0.0564089	0.0445465	0.817762	-0.0219809	-0.0754395	0.0314777	0.420091	0.00145722	-0.0438051	0.0467195	0.949657	0.00541271	-0.0401785	0.0510039	0.815897	yellow	0.653998	N
sphingomyelin (d18:2/18:1)*	Lipid	Sphingolipid Metabolism	0.0137795	-0.037636	0.0651951	0.599203	0.0019433	-0.0505506	0.0544372	0.942126	-0.0207932	-0.0650856	0.0234991	0.357299	-0.0178599	-0.0628383	0.0271184	0.436192	yellow	0.627316	N
sphingomyelin (d18:2/21:0, d16:2/23:0)*	Lipid	Sphingolipid Metabolism	0.109017	0.0531402	0.164893	0.000134537	0.101936	0.0452948	0.158578	0.00042682	0.0111448	-0.0374358	0.0597254	0.6528	0.00967799	-0.0393654	0.0587214	0.698767	yellow	0.839572	Y
sphingomyelin (d18:2/23:0, d18:1/23:1, d17:1/24:1)*	Lipid	Sphingolipid Metabolism	0.102048	0.0499954	0.154102	0.00012485	0.0722121	0.0162994	0.128125	0.0113938	0.00698279	-0.040699	0.0546646	0.773968	0.0024953	-0.0454066	0.0503973	0.918632	yellow	0.886513	N
sphingomyelin (d18:2/23:1)*	Lipid	Sphingolipid Metabolism	0.0878022	0.0330318	0.142573	0.00169367	0.066447	0.00908541	0.123809	0.0232095	-0.0205537	-0.0695855	0.0284781	0.411085	-0.0216829	-0.070858	0.0274921	0.38725	yellow	0.846254	N
sphingomyelin (d18:2/24:1, d18:1/24:2)*	Lipid	Sphingolipid Metabolism	0.02252	-0.0290881	0.0741281	0.392194	-0.0167877	-0.0714974	0.037922	0.547361	-0.0110716	-0.0574642	0.035321	0.639783	-0.0164945	-0.0630927	0.0301038	0.487604	greenyellow	0.770098	N
sphingomyelin (d18:2/24:2)*	Lipid	Sphingolipid Metabolism	0.0420671	-0.00976491	0.0938992	0.111606	0.0110413	-0.0439629	0.0660455	0.693843	-0.015136	-0.0617213	0.0314493	0.524035	-0.0246465	-0.0720129	0.0227199	0.307595	greenyellow	0.674129	N
sphingosine	Lipid	Sphingolipid Metabolism	-0.060085	-0.107061	-0.0131088	0.0122101	-0.0514755	-0.0981854	-0.00476555	0.0307982	-0.00671456	-0.0465341	0.0331049	0.740883	0.00428799	-0.0358271	0.0444031	0.83396	grey	0.220729	N
sphingosine 1-phosphate	Lipid	Sphingolipid Metabolism	-0.0663728	-0.11485	-0.0178959	0.00731373	-0.070151	-0.118262	-0.0220401	0.0042894	-0.0226436	-0.0636298	0.0183427	0.278697	-0.0134932	-0.0546713	0.027685	0.520502	purple	0.227949	N
stachydrine	Xenobiotics	Food Component/Plant	0.16159	0.116466	0.206713	3.0953e-12	0.152366	0.107367	0.197366	4.16231e-11	0.0488321	0.00937043	0.0882937	0.0153244	0.0322112	-0.00828996	0.0727123	0.118966	cyan	0.671513	Y
stearamide (18:0)	Lipid	Fatty Acid, Amide	0.0167969	-0.0357123	0.069306	0.530479	0.00911278	-0.0430569	0.0612824	0.731942	-0.00778149	-0.0518997	0.0363368	0.729429	-0.00629092	-0.0503629	0.037781	0.779534	grey	0.191724	N
stearate (18:0)	Lipid	Long Chain Fatty Acids	-0.0340607	-0.0799108	0.0117893	0.145292	-0.025656	-0.0712338	0.0199217	0.269725	-0.0166038	-0.0552285	0.0220208	0.399265	-0.0089716	-0.0480745	0.0301313	0.65276	blue	0.852889	N
stearidonate (18:4n3)	Lipid	Long Chain Polyunsaturated Fatty Acid (n3 and n6)	-0.00440797	-0.0519623	0.0431464	0.855759	0.00131376	-0.0458869	0.0485144	0.956471	-0.00814629	-0.0481119	0.0318193	0.689359	-0.00885305	-0.049257	0.0315509	0.66742	blue	0.636704	N
stearoyl sphingomyelin (d18:1/18:0)	Lipid	Sphingolipid Metabolism	0.0685761	0.0207006	0.116452	0.00501943	0.0754525	0.027809	0.123096	0.00192626	0.0094862	-0.031213	0.0501854	0.647615	0.006214	-0.0347904	0.0472184	0.766321	yellow	0.549895	N
stearoyl-arachidonoyl-glycerol (18:0/20:4) [1]*	Lipid	Diacylglycerol	-0.102741	-0.148352	-0.0571306	1.05775e-05	-0.0872915	-0.134845	-0.0397379	0.000326806	-0.031735	-0.072366	0.00889593	0.125723	-0.0238048	-0.0649944	0.0173849	0.257142	brown	0.588087	N
stearoyl-arachidonoyl-glycerol (18:0/20:4) [2]*	Lipid	Diacylglycerol	-0.0094329	-0.0560852	0.0372194	0.69173	-0.00221655	-0.0486377	0.0442046	0.925397	0.00396196	-0.0353074	0.0432313	0.843157	0.00608585	-0.0333448	0.0455165	0.762134	brown	0.463093	N
stearoylcarnitine (C18)	Lipid	Fatty Acid Metabolism (Acyl Carnitine)	0.0397686	-0.00767792	0.087215	0.100369	0.0186426	-0.0292224	0.0665076	0.445027	0.00249215	-0.0379954	0.0429797	0.903919	0.00832043	-0.0324503	0.0490912	0.689002	yellow	0.508645	N
stearoylcholine*	Lipid	Fatty Acid Metabolism (Acyl Choline)	0.0367201	-0.00959616	0.0830363	0.120136	0.0165117	-0.0301626	0.0631861	0.487869	0.00980834	-0.0296596	0.0492763	0.626017	0.00540256	-0.034105	0.0449101	0.788566	black	0.655893	N
succinate	Energy	TCA Cycle	-0.051007	-0.096599	-0.00541499	0.0283475	-0.0539205	-0.0991686	-0.00867242	0.0195396	-0.0157513	-0.0543241	0.0228214	0.423274	-0.0146279	-0.0531394	0.0238837	0.456371	purple	0.334469	N
succinimide	Xenobiotics	Chemical	0.012027	-0.0354666	0.0595205	0.61948	0.00293499	-0.0442876	0.0501576	0.902991	-0.0105289	-0.0503747	0.0293169	0.604333	-0.0152814	-0.0551282	0.0245655	0.452038	salmon	0.870845	N
succinylcarnitine (C4)	Energy	TCA Cycle	-0.102745	-0.149354	-0.0561349	1.62334e-05	-0.0724674	-0.120681	-0.0242535	0.00324161	-0.0243222	-0.0654915	0.0168472	0.246719	-0.0187697	-0.0599181	0.0223787	0.371085	turquoise	0.500077	N
sulfate of piperine metabolite C16H19NO3 (2)*	Xenobiotics	Food Component/Plant	-0.00286495	-0.0490141	0.0432842	0.903103	0.00151397	-0.0443479	0.0473758	0.948383	0.0053096	-0.0336983	0.0443175	0.789518	0.00249029	-0.0367608	0.0417414	0.900979	grey	0.347861	N
sulfate of piperine metabolite C16H19NO3 (3)*	Xenobiotics	Food Component/Plant	-0.023371	-0.0697513	0.0230092	0.323134	-0.0170117	-0.0631055	0.0290822	0.469247	-0.00256231	-0.0417892	0.0366646	0.89807	-0.00325986	-0.0427075	0.0361877	0.871257	grey	0.332538	N
sulfate of piperine metabolite C18H21NO3 (1)*	Xenobiotics	Food Component/Plant	-0.0550254	-0.101411	-0.00864005	0.020098	-0.0497721	-0.0958206	-0.0037236	0.0341536	-0.0233389	-0.0625252	0.0158475	0.242904	-0.0237483	-0.0630223	0.0155257	0.235783	grey	0.269389	N
sulfate*	Xenobiotics	Chemical	-0.0396614	-0.085302	0.00597914	0.0884875	-0.0212318	-0.0672127	0.0247491	0.365246	-0.0375154	-0.0763684	0.00133757	0.058416	-0.0366084	-0.0754921	0.00227529	0.0649798	turquoise	0.614174	N
tartarate	Xenobiotics	Food Component/Plant	-0.00281221	-0.0484683	0.0428439	0.903856	-0.0111051	-0.0564792	0.034269	0.631267	-0.032286	-0.0706845	0.00611241	0.0993022	-0.0399784	-0.0786103	-0.00134654	0.0425402	grey	0.198812	N
tartronate (hydroxymalonate)	Xenobiotics	Food Component/Plant	0.170075	0.123825	0.216325	8.18901e-13	0.150716	0.103872	0.197559	3.52691e-10	0.0689143	0.0285169	0.109312	0.000838201	0.0517286	0.00995964	0.0934975	0.0152431	cyan	0.672186	Y
taurine	Amino Acid	Methionine, Cysteine, SAM and Taurine Metabolism	0.0161501	-0.0328371	0.0651372	0.517968	0.000901557	-0.0479997	0.0498028	0.971159	-0.0169361	-0.0583867	0.0245145	0.423017	-0.0164217	-0.0578352	0.0249917	0.436824	grey	0.288198	N
taurochenodeoxycholate	Lipid	Primary Bile Acid Metabolism	-0.0325773	-0.0784731	0.0133185	0.164048	-0.0254504	-0.0710873	0.0201864	0.274202	-0.00431532	-0.0430149	0.0343843	0.826902	0.00599026	-0.032875	0.0448555	0.762454	grey	0.368016	N
taurocholate	Lipid	Primary Bile Acid Metabolism	-0.0462224	-0.0917227	-0.00072208	0.0464773	-0.0379969	-0.0832371	0.00724325	0.0996752	-0.022491	-0.0607747	0.0157927	0.24937	-0.0164235	-0.0548047	0.0219578	0.401427	grey	0.252261	N
taurocholenate sulfate*	Lipid	Secondary Bile Acid Metabolism	-0.0406546	-0.0864865	0.00517734	0.082076	-0.0327271	-0.0783258	0.0128716	0.159402	-0.0241605	-0.0626205	0.0142994	0.218071	-0.0143188	-0.053155	0.0245174	0.469683	blue	0.193537	N
taurolithocholate 3-sulfate	Lipid	Secondary Bile Acid Metabolism	0.0384047	-0.00721083	0.0840202	0.0988606	0.0363765	-0.00893151	0.0816845	0.115508	0.00631668	-0.0320624	0.0446957	0.746874	0.00524758	-0.0330666	0.0435618	0.788243	grey	0.205595	N
tetradecadienedioate (C14:2-DC)*	Lipid	Fatty Acid, Dicarboxylate	-0.0764275	-0.121968	-0.0308875	0.00101622	-0.06739	-0.112713	-0.0220668	0.00358816	-0.0175557	-0.0563145	0.0212031	0.374452	-0.00997602	-0.0489221	0.0289701	0.615445	blue	0.576082	N
tetradecadienoate (14:2)*	Lipid	Long Chain Polyunsaturated Fatty Acid (n3 and n6)	-0.0701214	-0.116775	-0.0234677	0.00324205	-0.0734654	-0.119742	-0.0271884	0.0018782	-0.0363558	-0.0757614	0.00304966	0.0705392	-0.0320269	-0.071674	0.00762019	0.113291	blue	0.766707	N
tetradecanedioate (C14)	Lipid	Fatty Acid, Dicarboxylate	-0.0631417	-0.108782	-0.0175019	0.00672436	-0.0688495	-0.114129	-0.0235695	0.00290127	-0.0498799	-0.0883588	-0.011401	0.0110951	-0.0430076	-0.0818765	-0.00413865	0.0301305	blue	0.676297	N
theobromine	Xenobiotics	Xanthine Metabolism	0.071896	0.0264257	0.117366	0.00195856	0.0771395	0.0320121	0.122267	0.000817701	0.0374697	-0.000855209	0.0757946	0.0553299	0.0377632	-0.000639166	0.0761656	0.0539324	green	0.421089	N
theophylline	Xenobiotics	Xanthine Metabolism	0.035921	-0.00960078	0.0814427	0.121882	0.0443227	-0.000896281	0.0895416	0.0547118	0.0255529	-0.0127316	0.0638375	0.190674	0.0260949	-0.01228	0.0644697	0.182469	green	0.549423	N
thioproline	Xenobiotics	Chemical	-0.00202105	-0.0495762	0.0455341	0.933579	0.0168193	-0.030962	0.0646006	0.490034	-0.00292568	-0.0432815	0.0374301	0.886944	-0.00141812	-0.0416972	0.0388609	0.944954	brown	0.0619175	N
threonate	Cofactors and Vitamins	Ascorbate and Aldarate Metabolism	0.143512	0.0952138	0.19181	6.68289e-09	0.133245	0.0851308	0.18136	6.37914e-08	0.0649505	0.0239322	0.105969	0.0019296	0.047409	0.00493895	0.0898791	0.0287	cyan	0.624151	N
threonine	Amino Acid	Glycine, Serine and Threonine Metabolism	-0.0207167	-0.0667687	0.0253354	0.377729	-0.0245009	-0.0705267	0.0215249	0.296595	-0.0265783	-0.0656156	0.0124591	0.181931	-0.0251821	-0.0641914	0.0138272	0.205635	turquoise	0.106531	N
thymol sulfate	Xenobiotics	Food Component/Plant	0.0896134	0.044168	0.135059	0.000114011	0.0801808	0.0349203	0.125441	0.000524278	0.0209839	-0.0175489	0.0595166	0.285624	0.0157407	-0.0229591	0.0544405	0.425114	grey	0.223861	N
thyroxine	Amino Acid	Tyrosine Metabolism	-0.0611504	-0.107447	-0.014854	0.00966077	-0.052385	-0.0984265	-0.00634338	0.0257718	-0.0382677	-0.0772166	0.000681185	0.0541389	-0.0302799	-0.0695879	0.00902811	0.131002	blue	0.23369	N
tiglyl carnitine (C5)	Amino Acid	Leucine, Isoleucine and Valine Metabolism	0.0277164	-0.0180862	0.073519	0.235447	0.0322145	-0.0133176	0.0777465	0.165417	0.00499258	-0.0335422	0.0435274	0.799437	0.000243457	-0.0382387	0.0387256	0.990101	turquoise	0.434049	N
trans-2-hexenoylglycine	Lipid	Fatty Acid Metabolism (Acyl Glycine)	-0.0587773	-0.105662	-0.0118931	0.014035	-0.067543	-0.114104	-0.0209822	0.00449076	-0.0226587	-0.0623638	0.0170465	0.263168	-0.0237987	-0.0637189	0.0161216	0.242452	magenta	0.639759	N
trans-urocanate	Amino Acid	Histidine Metabolism	-0.022249	-0.0679694	0.0234715	0.339991	-0.0191382	-0.0644958	0.0262195	0.408031	-0.00973536	-0.0481863	0.0287156	0.619534	-0.0100076	-0.0483234	0.0283083	0.608517	grey	0.0164201	N
tricosanoyl sphingomyelin (d18:1/23:0)*	Lipid	Sphingolipid Metabolism	0.0926464	0.0441381	0.141155	0.000185589	0.0687225	0.0173171	0.120128	0.00881679	0.0166407	-0.0269872	0.0602686	0.454496	0.0132462	-0.0305659	0.0570583	0.553255	yellow	0.803754	N
tridecenedioate (C13:1-DC)*	Lipid	Fatty Acid, Dicarboxylate	0.0269307	-0.0190121	0.0728734	0.250429	0.0226926	-0.0228985	0.0682838	0.329082	-0.0327908	-0.0716531	0.00607148	0.0981208	-0.0308825	-0.0700428	0.00827782	0.122104	blue	0.4829	N
trigonelline (N'-methylnicotinate)	Cofactors and Vitamins	Nicotinate and Nicotinamide Metabolism	0.0593947	0.0135953	0.105194	0.0110597	0.0544355	0.00890781	0.0999631	0.0191353	-0.00362706	-0.0424958	0.0352417	0.854799	-0.00423931	-0.0433095	0.0348308	0.831493	green	0.672203	N
trimethylamine N-oxide	Lipid	Phospholipid Metabolism	0.00732928	-0.0383353	0.0529938	0.752951	0.019164	-0.026301	0.0646289	0.408507	-0.00407409	-0.0424911	0.0343429	0.835252	-0.007426	-0.045805	0.030953	0.704357	pink	0.317924	N
tryptophan	Amino Acid	Tryptophan Metabolism	0.071758	0.0247292	0.118787	0.00280472	0.0740582	0.0274013	0.120715	0.00188095	0.0251618	-0.0146092	0.0649329	0.214817	0.0248098	-0.0149447	0.0645643	0.221105	brown	0.255712	N
tryptophan betaine	Amino Acid	Tryptophan Metabolism	0.0749938	0.0291483	0.120839	0.0013595	0.0690473	0.0234991	0.114595	0.0029877	0.00577084	-0.0332158	0.0447575	0.771603	-0.00190109	-0.0412736	0.0374715	0.92456	grey	0.0408697	N
tyramine O-sulfate	Amino Acid	Tyrosine Metabolism	-0.0419105	-0.0879416	0.00412062	0.074313	-0.0344982	-0.0802463	0.0112498	0.139315	-0.0273268	-0.0660298	0.0113761	0.166278	-0.0214162	-0.0601785	0.0173462	0.278669	turquoise	0.283287	N
tyrosine	Amino Acid	Tyrosine Metabolism	-0.0078912	-0.0544974	0.038715	0.739864	0.0282034	-0.0196738	0.0760806	0.248093	0.0199968	-0.0204117	0.0604052	0.331879	0.0241382	-0.016508	0.0647844	0.24427	brown	0.341797	N
undecanedioate (C11-DC)	Lipid	Fatty Acid, Dicarboxylate	-0.0502036	-0.0965347	-0.00387257	0.0337051	-0.0498655	-0.0958341	-0.00389685	0.0335112	-0.0274948	-0.0663885	0.011399	0.165767	-0.0233047	-0.0621475	0.0155381	0.23945	grey	0.3261	N
undecenoylcarnitine (C11:1)	Lipid	Fatty Acid Metabolism (Acyl Carnitine)	0.011852	-0.0338658	0.0575697	0.611195	0.00909348	-0.0363157	0.0545027	0.694537	-0.0292529	-0.0675644	0.00905849	0.13442	-0.0274593	-0.0657033	0.0107847	0.159235	purple	0.447379	N
uracil	Nucleotide	Pyrimidine Metabolism, Uracil containing	0.0352297	-0.0102276	0.080687	0.128682	0.0321839	-0.0129455	0.0773133	0.162076	0.0237222	-0.0143319	0.0617763	0.221621	0.0180144	-0.0201454	0.0561741	0.35462	grey	0.0697497	N
urate	Nucleotide	Purine Metabolism, (Hypo)Xanthine/Inosine containing	-0.0164359	-0.0658081	0.0329364	0.513893	0.0242756	-0.0267619	0.0753131	0.351005	0.00194122	-0.0411327	0.0450151	0.929574	0.00169519	-0.0413972	0.0447875	0.938507	turquoise	0.567074	N
urea	Amino Acid	Urea cycle; Arginine and Proline Metabolism	-0.0341912	-0.0798169	0.0114346	0.1418	-0.027772	-0.073122	0.0175779	0.229872	-0.0319136	-0.0702435	0.00641638	0.102647	-0.0352548	-0.0737371	0.00322747	0.0725344	turquoise	0.47722	N
uridine	Nucleotide	Pyrimidine Metabolism, Uracil containing	0.0183899	-0.0278298	0.0646097	0.435276	0.0200233	-0.0258132	0.0658598	0.391677	0.0062068	-0.0324342	0.0448478	0.752763	-0.00171696	-0.0406297	0.0371958	0.931045	grey	-0.0524871	N
ursodeoxycholate	Lipid	Secondary Bile Acid Metabolism	-0.0212562	-0.0668408	0.0243285	0.360543	-0.0203367	-0.0656281	0.0249547	0.378615	0.0182523	-0.0200451	0.0565498	0.350035	0.0233325	-0.0149628	0.0616277	0.232245	grey	0.2585	N
valine	Amino Acid	Leucine, Isoleucine and Valine Metabolism	-0.011119	-0.0603164	0.0380784	0.657621	0.030172	-0.0206256	0.0809697	0.244193	0.0078136	-0.0350932	0.0507204	0.721004	0.007754	-0.0352489	0.0507569	0.723636	turquoise	0.399315	N
vanillactate	Amino Acid	Tyrosine Metabolism	-0.0983584	-0.144026	-0.0526904	2.52205e-05	-0.080786	-0.126704	-0.034868	0.000572618	-0.0474703	-0.0864399	-0.00850073	0.0169938	-0.0415777	-0.0806914	-0.00246401	0.037226	turquoise	0.626982	N
vanillylmandelate (VMA)	Amino Acid	Tyrosine Metabolism	-0.00970163	-0.0555748	0.0361715	0.67834	-0.0115847	-0.0571007	0.0339312	0.617701	0.000664351	-0.0378239	0.0391526	0.972996	0.00361058	-0.0350545	0.0422756	0.854697	turquoise	0.464809	N
X - 10458	Unknown	Unknown	-0.0446421	-0.0908486	0.00156434	0.0582677	-0.0374364	-0.0834537	0.00858096	0.11076	-0.0333174	-0.0722201	0.00558518	0.0931847	-0.0295595	-0.0684448	0.0093258	0.136153	brown	0.234866	N
X - 11261	Unknown	Unknown	-0.0825981	-0.128147	-0.037049	0.000385724	-0.0562079	-0.102715	-0.00970131	0.0178745	-0.0029527	-0.0426651	0.0367597	0.88407	-0.00133699	-0.0410529	0.0383789	0.947363	tan	0.808621	N
X - 11299	Unknown	Unknown	0.0983652	0.0525954	0.144135	2.62488e-05	0.0952458	0.0498274	0.140664	4.08779e-05	0.0283202	-0.0107034	0.0673439	0.154801	0.0229313	-0.0162642	0.0621268	0.25133	grey	0.163577	N
X - 11308	Unknown	Unknown	-0.125078	-0.171954	-0.0782015	1.86776e-07	-0.117791	-0.16451	-0.0710711	8.35507e-07	-0.0406977	-0.080977	-0.000418314	0.0476704	-0.0362671	-0.0773456	0.00481152	0.08352	blue	0.082218	N
X - 11315	Unknown	Unknown	0.179153	0.133824	0.224482	1.53211e-14	0.158303	0.112065	0.204542	2.54645e-11	0.0443145	0.00378051	0.0848484	0.0321512	0.0321411	-0.00940967	0.073692	0.129402	cyan	0.448573	N
X - 11372	Unknown	Unknown	-0.160341	-0.207065	-0.113617	2.29101e-11	-0.14578	-0.192591	-0.0989681	1.24398e-09	-0.0197225	-0.060914	0.021469	0.34781	-0.0119586	-0.0537747	0.0298575	0.574927	blue	0.164911	N
X - 11381	Unknown	Unknown	-0.0984016	-0.144329	-0.0524745	2.77721e-05	-0.0905065	-0.136181	-0.0448324	0.000105531	-0.0149232	-0.0540285	0.024182	0.454265	-0.007673	-0.0470656	0.0317196	0.702475	turquoise	0.186824	N
X - 11441	Unknown	Unknown	-0.0186896	-0.0653443	0.0279651	0.432151	-0.0199783	-0.066244	0.0262873	0.397146	-0.0207313	-0.0597589	0.0182963	0.297618	-0.0212709	-0.060266	0.0177241	0.284822	salmon	0.910481	N
X - 11442	Unknown	Unknown	-0.0197172	-0.0663215	0.0268872	0.406769	-0.0207279	-0.066943	0.0254873	0.379157	-0.0212282	-0.0602098	0.0177533	0.285624	-0.0218429	-0.0607963	0.0171106	0.271562	salmon	0.913131	N
X - 11444	Unknown	Unknown	-0.0718473	-0.119219	-0.0244752	0.0029736	-0.0488644	-0.0967229	-0.00100587	0.0453805	-0.0256309	-0.0662948	0.0150331	0.216529	-0.0253934	-0.0663436	0.0155568	0.224054	red	0.283723	N
X - 11470	Unknown	Unknown	-0.0386461	-0.0854514	0.00815925	0.105537	-0.0420141	-0.0884396	0.00441149	0.0760795	-0.0201525	-0.0594551	0.0191501	0.314703	-0.0214691	-0.0608556	0.0179173	0.285163	red	0.321843	N
X - 11478	Unknown	Unknown	-0.0324879	-0.078161	0.0131852	0.163157	-0.0217519	-0.0673079	0.0238041	0.349151	0.00182138	-0.0370302	0.040673	0.926747	0.00102598	-0.0377516	0.0398036	0.958618	tan	0.824156	N
X - 11483	Unknown	Unknown	0.0653421	0.019351	0.111333	0.00538496	0.065417	0.0198057	0.111028	0.00496367	0.0178991	-0.0209831	0.0567813	0.366703	0.0143151	-0.0245547	0.0531849	0.470179	grey	0.158482	N
X - 11522	Unknown	Unknown	0.000216989	-0.0471104	0.0475444	0.992826	-0.00495224	-0.0519348	0.0420304	0.83624	-0.00622229	-0.0459993	0.0335547	0.759018	-0.00952558	-0.0493406	0.0302894	0.638946	salmon	0.931097	N
X - 11530	Unknown	Unknown	-0.00725101	-0.0547485	0.0402465	0.764656	-0.0129641	-0.0601215	0.0341934	0.589823	-0.0123639	-0.0522743	0.0275464	0.543519	-0.0148326	-0.0547742	0.0251091	0.466484	salmon	0.939839	N
X - 11632	Unknown	Unknown	-0.0602278	-0.106304	-0.014152	0.0104387	-0.0532889	-0.0991532	-0.00742452	0.0227982	-0.0378622	-0.0765542	0.000829838	0.0551143	-0.0355813	-0.0743936	0.00323108	0.0723414	salmon	0.415977	N
X - 11787	Unknown	Unknown	-0.0343314	-0.0812103	0.0125475	0.151078	-0.0184041	-0.0652619	0.0284537	0.4412	-0.0139987	-0.0538334	0.0258359	0.490745	-0.0170898	-0.0573437	0.023164	0.405118	turquoise	0.286746	N
X - 11795	Unknown	Unknown	-0.00585866	-0.0527466	0.0410293	0.806431	-0.00404054	-0.0505985	0.0425174	0.864861	-0.000268246	-0.0395722	0.0390357	0.989321	0.00322085	-0.0372136	0.0436553	0.875864	grey	0.17608	N
X - 11843	Unknown	Unknown	-0.0197552	-0.0653083	0.0257979	0.395121	-0.0305808	-0.0759834	0.0148218	0.186658	-0.00590411	-0.0443017	0.0324935	0.763004	-0.0111237	-0.0495882	0.0273407	0.570637	pink	0.462672	N
X - 11850	Unknown	Unknown	-0.0331013	-0.0785494	0.0123468	0.153328	-0.0506349	-0.0961545	-0.00511529	0.0292628	-0.0189059	-0.0574397	0.019628	0.336033	-0.0256627	-0.0644067	0.0130813	0.194069	pink	0.491366	N
X - 11852	Unknown	Unknown	0.0164836	-0.0291402	0.0621074	0.478656	0.0190995	-0.0261542	0.0643532	0.407904	0.00363044	-0.0346388	0.0418997	0.852414	-0.000575257	-0.0388167	0.0376662	0.976466	grey	0.0358323	N
X - 11880	Unknown	Unknown	-0.140877	-0.187371	-0.0943826	3.38116e-09	-0.116936	-0.164564	-0.0693082	1.59669e-06	-0.00817361	-0.0496797	0.0333325	0.699363	0.00215564	-0.0399905	0.0443018	0.920103	blue	0.173162	N
X - 12007	Unknown	Unknown	-0.0657382	-0.112345	-0.0191311	0.00572793	-0.0530892	-0.0995799	-0.00659848	0.0252364	-0.0381095	-0.0772886	0.00106958	0.0565833	-0.0341971	-0.0734217	0.00502756	0.0874538	turquoise	0.435898	N
X - 12026	Unknown	Unknown	-0.0672472	-0.112759	-0.0217356	0.00380237	-0.0485402	-0.0943388	-0.00274166	0.0377876	-0.0449473	-0.0834567	-0.00643797	0.0221865	-0.0489163	-0.0879707	-0.00986186	0.0141245	turquoise	0.522514	N
X - 12100	Unknown	Unknown	-0.0710706	-0.116448	-0.0256929	0.00216057	-0.0484755	-0.0943838	-0.00256721	0.0385054	-0.0395964	-0.0782606	-0.000932211	0.0447322	-0.0366917	-0.0753823	0.00199898	0.0630543	turquoise	0.564723	N
X - 12101	Unknown	Unknown	-0.0536717	-0.0995121	-0.00783129	0.0217717	-0.0439041	-0.0895646	0.00175647	0.0594775	-0.0132259	-0.0520269	0.0255752	0.503863	-0.0109281	-0.049688	0.0278319	0.580335	magenta	0.624855	N
X - 12112	Unknown	Unknown	-0.00918976	-0.0546812	0.0363017	0.691998	0.00434644	-0.0410305	0.0497234	0.851003	0.0079915	-0.0304058	0.0463888	0.683167	0.0123927	-0.0260776	0.050863	0.52758	grey	0.226055	N
X - 12117	Unknown	Unknown	-0.151906	-0.196897	-0.106914	4.71316e-11	-0.123125	-0.17052	-0.0757302	3.86411e-07	-0.077166	-0.117505	-0.0368273	0.000181396	-0.06862	-0.109395	-0.0278453	0.000984458	turquoise	0.570422	N
X - 12126	Unknown	Unknown	-0.0292068	-0.0746636	0.0162501	0.207771	-0.0348889	-0.0803085	0.0105307	0.132098	-0.0228663	-0.0612764	0.0155438	0.243113	-0.0240426	-0.0623955	0.0143103	0.219037	pink	0.486662	N
X - 12193	Unknown	Unknown	-0.0157338	-0.0616628	0.0301952	0.501743	-0.0218182	-0.0674159	0.0237795	0.348125	-0.0253601	-0.0639167	0.0131964	0.197202	-0.0296578	-0.068162	0.00884649	0.13104	tan	0.329522	N
X - 12216	Unknown	Unknown	0.0355746	-0.0100605	0.0812096	0.12646	0.019386	-0.0262707	0.0650428	0.405077	-0.00955734	-0.0480434	0.0289287	0.626271	-0.0177641	-0.0564763	0.020948	0.368233	pink	0.69599	N
X - 12283	Unknown	Unknown	0.0127574	-0.0330783	0.0585931	0.585206	0.014789	-0.0306904	0.0602685	0.523695	0.00912309	-0.0294294	0.0476756	0.642605	0.00721532	-0.0318823	0.0463129	0.717419	green	0.264438	N
X - 12306	Unknown	Unknown	0.0639259	0.0184269	0.109425	0.00591867	0.0432972	-0.00254087	0.0891353	0.0641075	0.00168277	-0.0371553	0.0405208	0.932286	-0.00555585	-0.044955	0.0338433	0.782131	green	0.214895	N
X - 12410	Unknown	Unknown	0.0102577	-0.0352454	0.0557608	0.658442	0.0134513	-0.0316837	0.0585863	0.558943	-0.00928653	-0.0474768	0.0289037	0.633467	-0.0160442	-0.054605	0.0225165	0.414562	turquoise	0.217362	N
X - 12411	Unknown	Unknown	-0.0625593	-0.108648	-0.016471	0.00783332	-0.0534309	-0.0992779	-0.00758401	0.0223876	-0.0350712	-0.0739962	0.00385382	0.0773777	-0.0297919	-0.068762	0.00917819	0.133946	grey	0.410939	N
X - 12456	Unknown	Unknown	-0.039958	-0.0859385	0.00602257	0.0884786	0.000926645	-0.0475711	0.0494244	0.97011	-0.005061	-0.0459537	0.0358317	0.808232	-0.00541321	-0.0463473	0.0355209	0.795375	brown	0.314477	N
X - 12462	Unknown	Unknown	-0.0358106	-0.0814768	0.00985568	0.124221	-0.0357656	-0.0810919	0.00956068	0.121894	-0.0309179	-0.0691837	0.00734785	0.113211	-0.0245724	-0.0628456	0.0137009	0.208113	brown	0.0867796	N
X - 12524	Unknown	Unknown	0.0205338	-0.0253801	0.0664477	0.380523	0.00491696	-0.0411846	0.0510185	0.834327	0.0104008	-0.0285459	0.0493475	0.600496	0.0165102	-0.02268	0.0557004	0.408751	black	0.51186	N
X - 12544	Unknown	Unknown	0.0322518	-0.0136681	0.0781717	0.168523	0.0259791	-0.0196412	0.0715994	0.264188	-0.00957006	-0.0481738	0.0290337	0.626863	-0.0217759	-0.0607113	0.0171594	0.27281	grey	0.024322	N
X - 12680	Unknown	Unknown	-0.0540184	-0.0998038	-0.00823298	0.0207835	-0.048309	-0.0937744	-0.00284373	0.0373055	-0.0301411	-0.0686291	0.00834691	0.124724	-0.0314812	-0.0701528	0.00719029	0.110521	turquoise	0.310767	N
X - 12707	Unknown	Unknown	-0.0142816	-0.0598819	0.0313188	0.539117	-0.0256462	-0.0710338	0.0197413	0.267906	-0.0268529	-0.0651609	0.011455	0.169352	-0.0288847	-0.0677431	0.00997371	0.145038	turquoise	0.296345	N
X - 12718	Unknown	Unknown	-0.0109554	-0.0563555	0.0344448	0.63607	0.0220578	-0.0244188	0.0685344	0.35206	-0.00203167	-0.0413161	0.0372528	0.919216	-0.00488347	-0.0442117	0.0344447	0.807609	pink	0.668114	N
X - 12729	Unknown	Unknown	-0.0240992	-0.069666	0.0214676	0.299739	-0.0248958	-0.0700892	0.0202976	0.280094	-0.0109057	-0.0489745	0.0271631	0.574273	-0.0135667	-0.0515723	0.024439	0.483936	grey	0.135166	N
X - 12798	Unknown	Unknown	-0.0256446	-0.0730073	0.021718	0.288396	-0.0168458	-0.0639385	0.030247	0.483024	0.0115363	-0.0282811	0.0513537	0.569929	0.0108843	-0.029054	0.0508226	0.593045	brown	0.0899869	N
X - 12812	Unknown	Unknown	0.0276624	-0.0184247	0.0737494	0.239264	0.0247942	-0.0210131	0.0706016	0.288558	0.0118061	-0.026896	0.0505081	0.549708	0.00655105	-0.0321648	0.0452669	0.740019	grey	0.139206	N
X - 12822	Unknown	Unknown	-0.00541369	-0.0520022	0.0411748	0.819742	0.00170623	-0.0446337	0.0480461	0.942438	-0.00630302	-0.045376	0.0327699	0.75174	-0.00482712	-0.0438838	0.0342295	0.80849	turquoise	0.440103	N
X - 12844	Unknown	Unknown	-0.0354652	-0.0809158	0.00998549	0.126093	-0.0328515	-0.0785754	0.0128725	0.158965	-0.028257	-0.0668724	0.0103584	0.151403	-0.0246625	-0.0634203	0.0140953	0.212177	red	0.325953	N
X - 12847	Unknown	Unknown	0.0198613	-0.0259782	0.0657008	0.39555	0.0200987	-0.0253833	0.0655808	0.386213	0.0147576	-0.0236482	0.0531634	0.451153	0.0179693	-0.0205378	0.0564764	0.360175	grey	0.24332	N
X - 12849	Unknown	Unknown	-0.00181081	-0.047315	0.0436933	0.937797	-0.00452131	-0.0497218	0.0406791	0.844485	0.0153263	-0.0229098	0.0535625	0.431871	0.0215544	-0.0167724	0.0598811	0.270163	grey	0.162292	N
X - 13431	Unknown	Unknown	0.00587301	-0.0398769	0.0516229	0.80124	-0.00211236	-0.0476006	0.0433759	0.92744	-0.045173	-0.0838233	-0.00652264	0.0220068	-0.0435923	-0.0821695	-0.00501503	0.0268007	purple	0.172175	N
X - 13507	Unknown	Unknown	-0.0250838	-0.0710267	0.020859	0.284386	-0.0319721	-0.0777011	0.013757	0.170461	-0.00681959	-0.045501	0.0318618	0.72954	-0.00894691	-0.0477137	0.0298199	0.650847	turquoise	0.254294	N
X - 13553	Unknown	Unknown	-0.0457414	-0.0913117	-0.000171108	0.0491469	-0.036222	-0.081577	0.00913293	0.11744	-0.0101093	-0.0484007	0.0281821	0.604651	-0.00549385	-0.0438767	0.032889	0.778945	turquoise	0.516085	N
X - 13684	Unknown	Unknown	-0.0407787	-0.0893422	0.00778485	0.0997541	-0.000109627	-0.050587	0.0503678	0.996602	-0.00406138	-0.0465561	0.0384333	0.851326	-0.00212256	-0.0450803	0.0408352	0.922807	brown	0.3434	N
X - 13728	Unknown	Unknown	0.0031864	-0.0423939	0.0487667	0.890958	0.0095483	-0.035704	0.0548006	0.679039	-0.00529532	-0.0434331	0.0328424	0.785401	-0.00182858	-0.040103	0.0364458	0.925354	green	0.395613	N
X - 13729	Unknown	Unknown	-0.00562723	-0.0512446	0.0399901	0.808851	-0.00814551	-0.0533932	0.0371022	0.72407	-0.0161175	-0.0543782	0.0221432	0.408784	-0.0211959	-0.0599477	0.0175559	0.283509	pink	0.662215	N
X - 13835	Unknown	Unknown	0.0450452	-0.000383313	0.0904738	0.0519625	0.0568046	0.0115952	0.102014	0.0138219	0.0121218	-0.0262516	0.0504952	0.535618	0.00624223	-0.032196	0.0446805	0.750129	turquoise	0.340582	N
X - 13844	Unknown	Unknown	-0.000771507	-0.0467333	0.0451902	0.97374	0.000695949	-0.0448851	0.046277	0.976113	-0.0192192	-0.0579808	0.0195423	0.330933	-0.0199043	-0.0588109	0.0190022	0.315794	green	0.557525	N
X - 13866	Unknown	Unknown	0.0998208	0.0540879	0.145554	1.9627e-05	0.101317	0.0559362	0.146697	1.26446e-05	0.0142775	-0.0248529	0.0534078	0.474307	0.000906501	-0.0386365	0.0404495	0.964141	yellow	0.0859507	N
X - 14056	Unknown	Unknown	0.0227702	-0.0242519	0.0697923	0.342363	0.058598	0.0105553	0.106641	0.0168515	0.00636219	-0.0345558	0.0472802	0.760429	0.00751755	-0.0333262	0.0483613	0.71814	brown	0.345628	N
X - 14939	Unknown	Unknown	0.0200454	-0.0258766	0.0659675	0.392037	0.0312236	-0.0145232	0.0769703	0.180853	0.0306141	-0.00809379	0.0693219	0.121028	0.0310161	-0.00781261	0.0698448	0.117364	tan	0.698018	N
X - 15461	Unknown	Unknown	-0.0539582	-0.0998068	-0.00810953	0.0211027	-0.0322973	-0.0785167	0.013922	0.170693	0.00809737	-0.0311614	0.0473561	0.68586	0.0134487	-0.0260894	0.0529869	0.50476	turquoise	0.356625	N
X - 15469	Unknown	Unknown	0.0110332	-0.0365681	0.0586346	0.649449	-0.000670149	-0.0480558	0.0467155	0.977874	-0.00278073	-0.0428388	0.0372773	0.891715	-0.00125668	-0.0414028	0.0388894	0.95105	purple	0.781677	N
X - 15486	Unknown	Unknown	-0.0792211	-0.125181	-0.0332612	0.000738966	-0.0607527	-0.10693	-0.0145757	0.00994956	-0.0182574	-0.0576284	0.0211135	0.363185	-0.0169264	-0.0563422	0.0224895	0.399746	tan	0.865828	N
X - 15492	Unknown	Unknown	-0.124936	-0.172319	-0.0775522	2.59296e-07	-0.0962329	-0.145116	-0.0473497	0.000117016	-0.0805472	-0.121864	-0.0392302	0.000136294	-0.0722291	-0.113829	-0.0306291	0.000676143	red	0.365908	N
X - 15503	Unknown	Unknown	-0.0566661	-0.102172	-0.0111599	0.0146922	-0.0174423	-0.0651084	0.0302239	0.473036	-0.02556	-0.0659221	0.0148021	0.21438	-0.030812	-0.0715327	0.00990865	0.137966	turquoise	0.645061	N
X - 15666	Unknown	Unknown	0.11868	0.0725033	0.164857	5.11958e-07	0.0948993	0.0478465	0.141952	7.93785e-05	0.0449627	0.00457335	0.0853521	0.0291403	0.0354096	-0.005359	0.0761782	0.0886464	cyan	0.452204	N
X - 15674	Unknown	Unknown	0.104868	0.0579611	0.151775	1.23044e-05	0.102263	0.0557264	0.1488	1.7247e-05	0.0322277	-0.0077304	0.0721859	0.113855	0.0255659	-0.0145082	0.0656401	0.211	cyan	0.358125	N
X - 15728	Unknown	Unknown	0.069809	0.0243411	0.115277	0.00263873	0.058289	0.0129694	0.103609	0.0117375	0.0124648	-0.0261492	0.0510788	0.526723	0.0104835	-0.0283565	0.0493236	0.596588	grey	0.121051	N
X - 16087	Unknown	Unknown	0.0445924	-0.00100983	0.0901947	0.0552877	0.0772105	0.0308786	0.123542	0.00110243	-0.000860794	-0.0404941	0.0387725	0.966026	-0.000609864	-0.0404898	0.0392701	0.976075	yellow	0.122348	N
X - 16397	Unknown	Unknown	0.00480657	-0.0409618	0.050575	0.836832	0.025095	-0.0209284	0.0711184	0.285015	0.00194389	-0.0370309	0.0409187	0.922083	0.00276012	-0.0362588	0.041779	0.889668	magenta	0.614456	N
X - 16570	Unknown	Unknown	-0.0302189	-0.0770477	0.0166099	0.205805	-0.0265206	-0.0729807	0.0199394	0.263047	-0.0162185	-0.0555938	0.0231567	0.41927	-0.019092	-0.0584946	0.0203106	0.342063	tan	0.69358	N
X - 16580	Unknown	Unknown	-0.0243464	-0.0701035	0.0214107	0.296823	-0.00371081	-0.0496922	0.0422706	0.874251	-0.00786074	-0.0466808	0.0309593	0.691297	-0.00677079	-0.0457794	0.0322378	0.733566	magenta	0.725064	N
X - 16935	Unknown	Unknown	-0.101562	-0.148099	-0.0550242	1.96828e-05	-0.0880617	-0.134579	-0.0415447	0.000211301	-0.028614	-0.0683701	0.0111421	0.158229	-0.0187261	-0.0588573	0.021405	0.360202	blue	0.0855963	N
X - 16938	Unknown	Unknown	-0.0381813	-0.0837372	0.00737465	0.100392	-0.0342886	-0.0795169	0.0109397	0.137214	-0.0353861	-0.0735583	0.002786	0.0692076	-0.0343925	-0.0725225	0.0037375	0.0770543	salmon	0.486782	N
X - 16944	Unknown	Unknown	-0.0541476	-0.0998537	-0.00844157	0.0202634	-0.0400033	-0.085704	0.00569734	0.0861904	-0.000177605	-0.0390987	0.0387435	0.99286	-0.002303	-0.0411815	0.0365755	0.907519	tan	0.810056	N
X - 16946	Unknown	Unknown	0.00228251	-0.0446521	0.0492171	0.924022	0.000652893	-0.0458935	0.0471992	0.978055	-0.0071016	-0.0464263	0.0322231	0.72323	-0.0108105	-0.0501472	0.0285262	0.589937	salmon	0.971229	N
X - 16964	Unknown	Unknown	-0.0416227	-0.0879513	0.00470586	0.0782269	-0.0352316	-0.0812866	0.0108235	0.133693	-0.0454988	-0.0843103	-0.00668725	0.0216087	-0.0425288	-0.0812412	-0.00381633	0.0313246	brown	0.16799	N
X - 17010	Unknown	Unknown	-0.0407775	-0.087122	0.00556708	0.0845739	-0.0372375	-0.0832351	0.0087601	0.112513	-0.0334045	-0.0722636	0.00545468	0.0919701	-0.03095	-0.0697791	0.00787904	0.11815	grey	0.295112	N
X - 17185	Unknown	Unknown	-0.126742	-0.172055	-0.0814283	4.72358e-08	-0.128265	-0.173254	-0.0832752	2.60842e-08	-0.0799929	-0.118472	-0.0415139	4.76801e-05	-0.0706346	-0.11111	-0.0301596	0.000634924	green	0.476739	N
X - 17325	Unknown	Unknown	0.0319464	-0.0149079	0.0788008	0.181305	0.02833	-0.0181574	0.0748174	0.232147	-0.0106494	-0.0499156	0.0286167	0.594832	-0.0121962	-0.0516248	0.0272324	0.544131	green	0.546445	N
X - 17328	Unknown	Unknown	-0.0320256	-0.0775117	0.0134606	0.167481	-0.0311341	-0.0762475	0.0139793	0.176048	-0.0266663	-0.0646989	0.0113662	0.16925	-0.0294903	-0.0674457	0.00846504	0.127712	grey	0.231062	N
X - 17335	Unknown	Unknown	-0.00526709	-0.0510298	0.0404956	0.821429	-0.00323224	-0.0486596	0.0421952	0.88903	-0.00696405	-0.0453961	0.031468	0.722326	-0.00491864	-0.0435314	0.0336941	0.802733	magenta	0.710871	N
X - 17340	Unknown	Unknown	-0.0565174	-0.103613	-0.00942202	0.0186977	-0.026835	-0.0752777	0.0216078	0.277415	-0.0402641	-0.0811092	0.000581069	0.0533456	-0.0359124	-0.0768448	0.00501993	0.0854647	red	0.369084	N
X - 17351	Unknown	Unknown	0.0074571	-0.0384726	0.0533868	0.750189	0.0110327	-0.0345529	0.0566183	0.635071	0.00239139	-0.0362352	0.041018	0.903365	-0.000661212	-0.0398696	0.0385472	0.973617	green	0.247873	N
X - 17357	Unknown	Unknown	-0.0887022	-0.134692	-0.0427124	0.000160289	-0.0668567	-0.113349	-0.0203648	0.00485025	-0.0375633	-0.0768374	0.00171083	0.0608373	-0.0293094	-0.0687077	0.0100888	0.144718	red	0.339683	N
X - 17367	Unknown	Unknown	0.0393064	-0.00736309	0.0859758	0.0987375	0.0328263	-0.0135204	0.0791729	0.16496	-0.00558011	-0.0449483	0.0337881	0.781039	-0.0052657	-0.0447064	0.034175	0.793458	green	0.476453	N
X - 17612	Unknown	Unknown	-0.0378379	-0.0833954	0.00771951	0.103496	-0.0344094	-0.0796731	0.0108543	0.136143	-0.0196055	-0.0577311	0.0185201	0.313309	-0.021817	-0.059928	0.0162941	0.26168	grey	0.229831	N
X - 17653	Unknown	Unknown	-0.0736176	-0.120603	-0.0266327	0.00215162	-0.0718457	-0.118678	-0.0250137	0.0026597	-0.008534	-0.0485009	0.0314329	0.675411	-0.00618135	-0.0464012	0.0340385	0.763113	purple	0.130553	N
X - 17654	Unknown	Unknown	-0.0829728	-0.131001	-0.0349446	0.000718868	-0.0796676	-0.127462	-0.0318731	0.0010993	-0.0275308	-0.0683129	0.0132513	0.18566	-0.0251832	-0.0661698	0.0158034	0.228325	purple	0.159942	N
X - 17676	Unknown	Unknown	-0.102231	-0.147959	-0.056504	1.23029e-05	-0.0913532	-0.136938	-0.0457686	8.80825e-05	-0.0730827	-0.111583	-0.0345821	0.000203285	-0.0655633	-0.104479	-0.0266476	0.000971975	turquoise	0.520978	N
X - 17685	Unknown	Unknown	-0.0452413	-0.0907311	0.000248501	0.0512633	-0.0418001	-0.0869519	0.00335164	0.0695825	-0.0044287	-0.0426699	0.0338125	0.820338	0.0015097	-0.036761	0.0397804	0.938336	grey	0.0928426	N
X - 17690	Unknown	Unknown	0.0457399	0.000150893	0.091329	0.0492474	0.0407418	-0.0045231	0.0860067	0.0776814	0.0144917	-0.023807	0.0527904	0.458093	0.0112521	-0.0269971	0.0495013	0.564017	grey	0.117014	N
X - 18345	Unknown	Unknown	-0.0300116	-0.0756229	0.0155996	0.197037	-0.0128765	-0.0585394	0.0327864	0.580281	-0.00990754	-0.0485199	0.0287048	0.61484	-0.00649885	-0.0451483	0.0321506	0.741588	turquoise	0.320251	N
X - 18886	Unknown	Unknown	-0.0278017	-0.075753	0.0201497	0.255628	-0.0070924	-0.0552413	0.0410565	0.772686	-0.0194878	-0.0602127	0.021237	0.348086	-0.0146929	-0.0556248	0.0262389	0.48149	magenta	0.757148	N
X - 18887	Unknown	Unknown	-0.031117	-0.0775199	0.0152858	0.188603	-0.0358479	-0.0818986	0.0102029	0.126997	-0.0245358	-0.0633867	0.0143152	0.215637	-0.0252429	-0.0640914	0.0136056	0.202677	grey	0.213685	N
X - 18888	Unknown	Unknown	-0.0672079	-0.112904	-0.0215114	0.00396732	-0.0646756	-0.110116	-0.0192355	0.0053025	-0.0300099	-0.0686892	0.00866939	0.128255	-0.0314809	-0.0702416	0.00727985	0.111347	blue	0.522551	N
X - 18899	Unknown	Unknown	-0.0566631	-0.103269	-0.0100568	0.017207	-0.0523855	-0.0986523	-0.0061186	0.0264994	0.00315992	-0.0362092	0.0425291	0.874927	0.00436293	-0.0349721	0.0436979	0.827805	blue	0.0203858	N
X - 18901	Unknown	Unknown	0.169507	0.124144	0.214869	3.54383e-13	0.149067	0.102913	0.195221	3.02707e-10	0.036326	-0.00413474	0.0767867	0.0784301	0.024053	-0.0171648	0.0652708	0.252542	yellow	0.135809	N
X - 18913	Unknown	Unknown	-0.00865693	-0.0554989	0.0381851	0.71704	-0.0114945	-0.0579614	0.0349724	0.627614	-0.0111594	-0.0503704	0.0280516	0.576779	-0.011633	-0.0507782	0.0275122	0.560054	tan	0.42081	N
X - 18921	Unknown	Unknown	-0.0185403	-0.064268	0.0271874	0.426592	-0.0236116	-0.0689858	0.0217626	0.307572	0.006323	-0.0323002	0.0449462	0.748173	0.0044633	-0.0341345	0.0430611	0.820599	tan	0.74441	N
X - 18922	Unknown	Unknown	-0.0126563	-0.0588251	0.0335126	0.59088	0.000915901	-0.0451531	0.0469849	0.9689	0.00709427	-0.0318435	0.046032	0.720871	0.0120823	-0.0275228	0.0516873	0.549679	tan	0.41036	N
X - 19141	Unknown	Unknown	-0.00547148	-0.0510807	0.0401377	0.814011	-0.0168903	-0.0626365	0.0288558	0.469063	-0.0051796	-0.0440001	0.0336409	0.793586	-0.00229558	-0.0412514	0.0366602	0.907997	grey	0.182732	N
X - 19438	Unknown	Unknown	0.0162617	-0.0310531	0.0635766	0.50034	0.0524361	0.00406127	0.100811	0.0336447	0.0167189	-0.0243648	0.0578026	0.424878	0.0159272	-0.025019	0.0568734	0.445607	brown	0.413965	N
X - 21258	Unknown	Unknown	0.0172922	-0.0283074	0.0628917	0.457115	0.00215227	-0.0434141	0.0477186	0.926199	-0.00893515	-0.0475154	0.0296451	0.649704	-0.0113882	-0.0500344	0.027258	0.563353	grey	0.170362	N
X - 21286	Unknown	Unknown	0.0204883	-0.0251139	0.0660904	0.378334	0.030477	-0.0149352	0.0758893	0.188251	0.00708739	-0.0313435	0.0455183	0.71761	0.00121985	-0.0374127	0.0398523	0.950624	pink	0.705118	N
X - 21310	Unknown	Unknown	0.000868737	-0.0445688	0.0463063	0.970091	0.0109612	-0.0342485	0.0561709	0.634469	-0.0157393	-0.0539385	0.0224598	0.419117	-0.0180408	-0.0562627	0.0201812	0.354697	pink	0.638847	N
X - 21319	Unknown	Unknown	-0.0224426	-0.0680825	0.0231972	0.334953	-0.0189483	-0.06428	0.0263834	0.41243	0.0051139	-0.0334364	0.0436642	0.794748	0.00384613	-0.0347662	0.0424585	0.845123	tan	0.787871	N
X - 21339	Unknown	Unknown	-0.0624541	-0.10886	-0.0160485	0.00837425	-0.0400372	-0.0869127	0.00683835	0.0940736	-0.000274261	-0.0400886	0.0395401	0.989222	0.00343631	-0.0367142	0.0435868	0.866708	blue	0.0990761	N
X - 21342	Unknown	Unknown	0.0101252	-0.0366805	0.0569309	0.671412	0.0128242	-0.0336006	0.059249	0.588031	0.00366882	-0.0355052	0.0428429	0.854278	0.00516427	-0.0341035	0.044432	0.796478	blue	0.225299	N
X - 21353	Unknown	Unknown	-0.0105372	-0.056352	0.0352776	0.651976	-0.0156342	-0.0611099	0.0298414	0.500214	-0.00389408	-0.042391	0.0346029	0.842756	-0.00626549	-0.0450612	0.0325302	0.751463	blue	0.690156	N
X - 21364	Unknown	Unknown	-0.067367	-0.117633	-0.017101	0.00864954	-0.046542	-0.0970442	0.00396012	0.070852	-0.0345171	-0.0771223	0.00808799	0.112241	-0.0290187	-0.0716325	0.0135951	0.181849	red	0.797876	N
X - 21383	Unknown	Unknown	-0.0515601	-0.0974401	-0.00568007	0.0276448	-0.0379651	-0.0837584	0.00782825	0.104121	-0.00736667	-0.0462313	0.031498	0.710108	-0.00782724	-0.0469761	0.0313217	0.694995	turquoise	0.22616	N
X - 21441	Unknown	Unknown	-0.0794701	-0.126724	-0.0322163	0.000991691	-0.0815099	-0.128376	-0.0346438	0.000661752	-0.0392712	-0.079068	0.000525623	0.0531	-0.0320795	-0.0721446	0.00798567	0.1165	red	0.578125	N
X - 21442	Unknown	Unknown	0.0835957	0.0379246	0.129267	0.000339906	0.0730575	0.0275572	0.118558	0.00166511	-0.0014896	-0.0405096	0.0375304	0.940322	-0.0112847	-0.0504104	0.0278409	0.571669	green	0.319259	N
X - 21448	Unknown	Unknown	0.00351408	-0.0435442	0.0505724	0.883573	0.00084626	-0.0458288	0.0475213	0.971637	-0.00968444	-0.0491264	0.0297576	0.630159	-0.0135713	-0.0530186	0.0258759	0.4999	salmon	0.968089	N
X - 21467	Unknown	Unknown	-0.0697724	-0.115332	-0.0242125	0.00270568	-0.0330036	-0.0829943	0.0169871	0.19554	-0.0175	-0.0597617	0.0247618	0.416804	-0.0181241	-0.0603962	0.024148	0.400501	red	0.149134	N
X - 21470	Unknown	Unknown	-0.0579544	-0.106353	-0.00955534	0.0189582	-0.0488641	-0.0970101	-0.000718138	0.046683	-0.0253095	-0.06615	0.015531	0.224347	-0.0180481	-0.0592871	0.0231909	0.390794	red	0.760052	Y
X - 21471	Unknown	Unknown	-0.0464145	-0.0933276	0.000498617	0.0524824	-0.00590122	-0.0581481	0.0463457	0.824705	-0.00249438	-0.0466055	0.0416168	0.9117	0.00238433	-0.041761	0.0465297	0.915646	red	0.219099	N
X - 21607	Unknown	Unknown	0.0352964	-0.0103121	0.080905	0.129228	0.0285314	-0.0167856	0.0738485	0.217054	0.00083789	-0.0375754	0.0392512	0.96588	-0.00234362	-0.0406769	0.0359896	0.904564	blue	0.380102	N
X - 21733	Unknown	Unknown	0.103051	0.0565925	0.14951	1.43781e-05	0.102047	0.0558361	0.148259	1.56842e-05	0.0355969	-0.00400511	0.0751988	0.0780795	0.0198086	-0.0205479	0.060165	0.335821	pink	0.564904	N
X - 21736	Unknown	Unknown	0.0257191	-0.0198549	0.0712932	0.26851	0.0502488	0.00432524	0.0961724	0.0320068	0.00743979	-0.0315261	0.0464057	0.708088	0.0107219	-0.0287473	0.0501911	0.594229	magenta	0.644361	N
X - 21740	Unknown	Unknown	-0.0426417	-0.0886271	0.00334378	0.069127	-0.035075	-0.0807701	0.0106201	0.132379	-0.038777	-0.0774014	-0.00015266	0.0491024	-0.0356877	-0.0742951	0.00291963	0.0700021	brown	0.149198	N
X - 21785	Unknown	Unknown	0.0269867	-0.0185414	0.0725147	0.245161	0.0600377	0.0136968	0.106379	0.0111391	0.03901	-0.000145464	0.0781655	0.0508562	0.0355469	-0.00362993	0.0747236	0.0753145	turquoise	0.468638	N
X - 21796	Unknown	Unknown	-0.0608563	-0.109651	-0.0120621	0.0145367	-0.0518062	-0.100346	-0.00326633	0.0364661	-0.0366318	-0.077737	0.0044734	0.0806594	-0.0368153	-0.0778609	0.0042303	0.0787198	salmon	0.745172	N
X - 21821	Unknown	Unknown	0.0245001	-0.0212706	0.0702708	0.293928	0.0253908	-0.0200051	0.0707867	0.272788	0.0104864	-0.0278777	0.0488506	0.591946	0.00593114	-0.0329489	0.0448112	0.764818	green	0.276782	N
X - 21829	Unknown	Unknown	0.000428808	-0.0458509	0.0467085	0.985503	0.029675	-0.0173466	0.0766965	0.215964	0.00198954	-0.0379028	0.0418819	0.922087	0.00527136	-0.0348574	0.0454001	0.796706	magenta	0.76866	N
X - 21834	Unknown	Unknown	-0.0206313	-0.0661182	0.0248556	0.373807	-0.029628	-0.07483	0.0155741	0.198765	-0.010423	-0.0486581	0.027812	0.592943	-0.00763269	-0.0460692	0.0308038	0.696962	grey	0.160493	N
X - 22162	Unknown	Unknown	-0.0179891	-0.0634676	0.0274895	0.437968	-0.00575398	-0.051097	0.039589	0.803474	-0.0194206	-0.0576871	0.0188459	0.319677	-0.0216717	-0.0600535	0.0167102	0.268251	green	0.254415	N
X - 22519	Unknown	Unknown	0.0267124	-0.0201612	0.073586	0.263837	0.0169071	-0.0297165	0.0635306	0.477033	-0.00121294	-0.0405961	0.0381702	0.951838	-0.00223534	-0.041644	0.0371734	0.911429	purple	0.688737	N
X - 22771	Unknown	Unknown	-0.0327574	-0.079246	0.0137313	0.167144	-0.0291176	-0.0752911	0.0170559	0.216312	-0.038341	-0.0772893	0.000607325	0.0536767	-0.0362802	-0.0751379	0.00257749	0.0672362	brown	0.135739	N
X - 22775	Unknown	Unknown	-0.0297591	-0.0753911	0.0158728	0.201035	-0.0211229	-0.0665064	0.0242606	0.361439	-0.0346445	-0.0729717	0.00368267	0.0764233	-0.034486	-0.0727579	0.00378587	0.0773494	salmon	0.422854	N
X - 22776	Unknown	Unknown	-0.0154287	-0.0617138	0.0308563	0.513331	-0.0169251	-0.0628252	0.0289751	0.469645	-0.0172022	-0.0559393	0.021535	0.383879	-0.0198005	-0.0585492	0.0189482	0.316359	grey	-0.0127552	N
X - 23314	Unknown	Unknown	0.099375	0.0540479	0.144702	1.80307e-05	0.0846082	0.0392305	0.129986	0.000262857	0.0130151	-0.0259382	0.0519685	0.512339	0.00549573	-0.0340763	0.0450677	0.785349	cyan	0.465653	N
X - 23587	Unknown	Unknown	0.0138943	-0.0318158	0.0596044	0.551133	0.0272861	-0.018419	0.0729912	0.24179	0.00671857	-0.0319845	0.0454217	0.733536	0.00649227	-0.0326819	0.0456664	0.745174	grey	0.0725883	N
X - 23590	Unknown	Unknown	-0.0940561	-0.139658	-0.048454	5.45509e-05	-0.0621526	-0.109465	-0.0148404	0.0100615	-0.0104285	-0.0505545	0.0296974	0.610293	-0.000429791	-0.0409391	0.0400795	0.9834	turquoise	0.44706	N
X - 23593	Unknown	Unknown	-0.0549102	-0.100733	-0.00908781	0.018869	-0.0440826	-0.0897182	0.00155285	0.0583124	-0.0281652	-0.0667909	0.0104605	0.152845	-0.0230543	-0.0617748	0.0156662	0.243047	turquoise	0.523116	N
X - 23636	Unknown	Unknown	-0.00342994	-0.0506692	0.0438093	0.886774	-0.00140836	-0.0484924	0.0456757	0.953224	0.00120968	-0.0386147	0.041034	0.952499	0.0067407	-0.0330931	0.0465745	0.74	grey	-0.0225483	N
X - 23639	Unknown	Unknown	0.0132458	-0.032301	0.0587925	0.568487	-0.00817995	-0.0540363	0.0376764	0.72648	-0.020152	-0.0588045	0.0185005	0.30665	-0.0142578	-0.0534008	0.0248853	0.475061	green	0.492303	N
X - 23641	Unknown	Unknown	-0.0436367	-0.09176	0.0044866	0.0755009	-0.0265487	-0.074763	0.0216657	0.280298	-0.0259191	-0.0666816	0.0148434	0.212514	-0.0260748	-0.0669582	0.0148086	0.21113	turquoise	0.285018	N
X - 23644	Unknown	Unknown	0.101542	0.0558875	0.147196	1.36295e-05	0.0916988	0.0462162	0.137181	7.9856e-05	0.0237952	-0.0151292	0.0627197	0.230685	0.0167394	-0.02244	0.0559188	0.402147	grey	0.0791616	N
X - 23659	Unknown	Unknown	-0.0195567	-0.0657353	0.0266218	0.406296	-0.0155404	-0.0614128	0.0303319	0.506489	-0.00530427	-0.0440084	0.0333999	0.788116	-0.0120741	-0.0509098	0.0267615	0.542076	turquoise	0.39236	N
X - 23665	Unknown	Unknown	-0.00484692	-0.0507402	0.0410463	0.835923	0.00932281	-0.0364773	0.0551229	0.689766	-0.0211873	-0.0599239	0.0175493	0.283519	-0.0241296	-0.0627747	0.0145156	0.220873	magenta	0.498695	N
X - 23678	Unknown	Unknown	-0.0138068	-0.0594623	0.0318487	0.553169	-0.0123723	-0.0576713	0.0329267	0.592242	-0.0124975	-0.0509107	0.0259157	0.523479	-0.0106521	-0.0491742	0.0278701	0.587641	magenta	0.744365	N
X - 23680	Unknown	Unknown	-0.090894	-0.136342	-0.0454463	9.10222e-05	-0.0743749	-0.119958	-0.0287914	0.0013985	-0.0212849	-0.0601686	0.0175987	0.283126	-0.0194742	-0.0583418	0.0193933	0.325876	tan	0.730836	Y
X - 23739	Unknown	Unknown	-0.0583334	-0.104815	-0.0118517	0.0139355	-0.0555765	-0.10171	-0.00944319	0.0182472	-0.03963	-0.0788239	-0.000436106	0.0475076	-0.0383164	-0.0775255	0.0008927	0.0554427	turquoise	0.373735	N
X - 23782	Unknown	Unknown	0.086637	0.0395806	0.133693	0.000313632	0.0702404	0.0231067	0.117374	0.0035135	-0.0100072	-0.050254	0.0302395	0.625835	-0.0172158	-0.0579679	0.0235363	0.407456	blue	0.480188	N
X - 23787	Unknown	Unknown	-0.0379623	-0.0842081	0.00828355	0.107575	-0.0313595	-0.0773923	0.0146733	0.181678	-0.0329593	-0.0719672	0.00604871	0.0976573	-0.0247905	-0.0640124	0.0144314	0.215256	red	0.676444	N
X - 23974	Unknown	Unknown	0.0379932	-0.00774511	0.0837315	0.10345	0.025248	-0.0206237	0.0711197	0.280502	-0.0180135	-0.0568795	0.0208525	0.363453	-0.0191509	-0.0580049	0.0197031	0.333807	salmon	0.392407	N
X - 23984	Unknown	Unknown	0.0125943	-0.0383004	0.0634891	0.62749	0.0111409	-0.0393435	0.0616252	0.665194	0.0360505	-0.00650381	0.0786048	0.0967782	0.0358607	-0.00665545	0.0783769	0.0982442	blue	0.0308325	N
X - 23997	Unknown	Unknown	0.00997118	-0.0355121	0.0554544	0.667264	-0.000236692	-0.0455328	0.0450594	0.991824	0.000748856	-0.0373564	0.0388541	0.969257	-0.00458191	-0.0429309	0.0337671	0.814747	pink	0.747037	N
X - 24243	Unknown	Unknown	-0.0253809	-0.0716203	0.0208584	0.281816	-0.0245588	-0.0704141	0.0212965	0.293664	-0.0232407	-0.0619107	0.0154293	0.238649	-0.0198182	-0.0587298	0.0190934	0.317956	turquoise	0.209898	N
X - 24295	Unknown	Unknown	0.046376	-0.00202588	0.0947778	0.0603792	0.0781609	0.029185	0.127137	0.00177667	0.0292226	-0.012523	0.0709681	0.169937	0.0288952	-0.0127272	0.0705176	0.173496	brown	0.379875	N
X - 24306	Unknown	Unknown	0.00362891	-0.0424373	0.0496951	0.877229	-0.000471431	-0.0461892	0.0452463	0.983866	0.00519857	-0.033382	0.0437791	0.791591	0.0060529	-0.0324329	0.0445387	0.757756	salmon	0.195272	N
X - 24307	Unknown	Unknown	-0.0331866	-0.0801458	0.0137726	0.165895	-0.0337343	-0.0803101	0.0128415	0.155621	-0.0160152	-0.0555113	0.0234809	0.426539	-0.0099035	-0.0493018	0.0294948	0.622054	salmon	0.409086	N
X - 24328	Unknown	Unknown	-0.00854065	-0.0630513	0.04597	0.758653	-0.00695488	-0.0620445	0.0481348	0.804464	-0.0282502	-0.0748333	0.0183328	0.234421	-0.0288955	-0.0754149	0.0176238	0.223275	red	0.331447	N
X - 24334	Unknown	Unknown	-0.0643382	-0.112189	-0.0164877	0.0084355	-0.0315802	-0.0807801	0.0176197	0.208225	-0.0287826	-0.0702534	0.0126881	0.173606	-0.0289541	-0.0703837	0.0124755	0.170633	turquoise	0.468038	N
X - 24337	Unknown	Unknown	-0.144893	-0.19115	-0.0986367	9.98617e-10	-0.123239	-0.170246	-0.0762314	3.02727e-07	-0.0670648	-0.107188	-0.0269417	0.00106541	-0.0555298	-0.0962146	-0.014845	0.00750037	turquoise	0.430428	N
X - 24418	Unknown	Unknown	-0.0915789	-0.137247	-0.0459112	8.7161e-05	-0.0992073	-0.144545	-0.0538692	1.87122e-05	-0.0723427	-0.110881	-0.0338046	0.000238936	-0.066326	-0.105043	-0.0276093	0.000797031	blue	0.140624	N
X - 24455	Unknown	Unknown	0.00709956	-0.0387524	0.0529516	0.761403	-0.00441906	-0.0500726	0.0412345	0.84945	-0.00483129	-0.0434738	0.0338112	0.806314	-0.0032845	-0.0418879	0.0353189	0.867483	grey	0.0591573	N
X - 24475	Unknown	Unknown	0.0982088	0.0524387	0.143979	2.70346e-05	0.0876812	0.042064	0.133298	0.000168805	0.020744	-0.0182379	0.059726	0.296758	0.0105904	-0.0292454	0.0504262	0.602129	cyan	0.336264	N
X - 24494	Unknown	Unknown	-0.0530508	-0.0987874	-0.00731425	0.0230281	-0.0709202	-0.116675	-0.0251655	0.00240063	-0.049673	-0.0882892	-0.0110569	0.0117282	-0.0457147	-0.0843546	-0.00707488	0.0204331	red	0.296601	N
X - 24544	Unknown	Unknown	-0.0743397	-0.124467	-0.0242125	0.00367561	-0.0776567	-0.127518	-0.0277952	0.00228746	-0.0433017	-0.0854415	-0.0011619	0.0440157	-0.0365157	-0.0787223	0.00569083	0.0898971	red	0.820765	N
X - 24546	Unknown	Unknown	-0.0284618	-0.0786573	0.0217336	0.266242	-0.031133	-0.0810678	0.0188018	0.221556	-0.0253056	-0.0676462	0.017035	0.241259	-0.0192969	-0.0618035	0.0232097	0.373366	red	0.664921	N
X - 24549	Unknown	Unknown	0.0701551	0.0246534	0.115657	0.00253116	0.0687343	0.0236014	0.113867	0.00285717	0.0352867	-0.00307346	0.0736468	0.071374	0.0313432	-0.00718118	0.0698675	0.110727	brown	0.0468361	N
X - 24556	Unknown	Unknown	0.0768988	0.031061	0.122737	0.00102059	0.0652592	0.0195508	0.110968	0.00516307	-0.00158589	-0.0407547	0.0375829	0.936713	-0.00624498	-0.0454439	0.0329539	0.754715	yellow	0.250983	N
X - 24585	Unknown	Unknown	0.00221691	-0.0441207	0.0485545	0.925251	-0.000551816	-0.0465119	0.0454083	0.981215	0.000368739	-0.0384341	0.0391716	0.985132	0.00122411	-0.037487	0.0399353	0.950553	brown	0.13502	N
X - 24588	Unknown	Unknown	-0.0684909	-0.116597	-0.0203852	0.0052883	-0.0401267	-0.0891606	0.00890718	0.108665	-0.0236366	-0.06513	0.0178567	0.264026	-0.0188271	-0.060846	0.0231918	0.37962	turquoise	0.405114	N
X - 24699	Unknown	Unknown	-0.0956492	-0.145404	-0.0458944	0.000168406	-0.091415	-0.140801	-0.0420293	0.000291104	-0.0478382	-0.0897629	-0.00591348	0.0253498	-0.0502934	-0.0924293	-0.00815744	0.0193441	turquoise	0.637087	N
X - 24748	Unknown	Unknown	-0.0711029	-0.116597	-0.0256092	0.00220737	-0.0612118	-0.106549	-0.0158742	0.00816899	-0.0216659	-0.0602337	0.0169019	0.270691	-0.0169485	-0.0556073	0.0217103	0.389963	blue	0.0721859	N
X - 24757	Unknown	Unknown	0.0481789	0.00199821	0.0943596	0.0408874	0.041241	-0.00463479	0.0871168	0.0780459	0.00415806	-0.0347165	0.0430326	0.833857	0.00139731	-0.0377067	0.0405013	0.944133	green	0.513345	N
X - 24812	Unknown	Unknown	-0.0798376	-0.127681	-0.0319941	0.00108538	-0.0770265	-0.124557	-0.029496	0.0015067	-0.0308265	-0.0714428	0.00978982	0.136773	-0.0194002	-0.0608643	0.0220638	0.358904	grey	0.283688	N
X - 24813	Unknown	Unknown	0.0180979	-0.0273458	0.0635416	0.434851	0.0178175	-0.0272539	0.062889	0.438237	-0.0095252	-0.0476377	0.0285873	0.62406	-0.00927154	-0.0473152	0.0287721	0.632708	blue	0.0907171	N
X - 24849	Unknown	Unknown	-0.000691369	-0.0480223	0.0466396	0.977147	-0.00654036	-0.0535406	0.0404599	0.784938	-0.00969928	-0.0494782	0.0300797	0.632537	-0.0130022	-0.0528206	0.0268161	0.521952	salmon	0.915229	N
X - 24947	Unknown	Unknown	0.000536817	-0.0467131	0.0477867	0.982225	-0.00132731	-0.0481867	0.0455321	0.955702	0.000141287	-0.0394405	0.0397231	0.994415	-0.00109213	-0.0406977	0.0385134	0.956873	red	0.568391	N
X - 24949	Unknown	Unknown	0.0376585	-0.00813	0.083447	0.106907	0.048231	0.00266262	0.0937994	0.038047	0.0185689	-0.0199979	0.0571356	0.345125	0.0172749	-0.0213147	0.0558646	0.380054	tan	0.351994	N
X - 24951	Unknown	Unknown	-0.158005	-0.20444	-0.11157	3.34461e-11	-0.140671	-0.187426	-0.0939151	4.34032e-09	-0.049059	-0.0896602	-0.00845784	0.0179026	-0.0432764	-0.0845294	-0.00202331	0.0397853	blue	0.0591549	N
X - 24953	Unknown	Unknown	-0.178911	-0.227085	-0.130736	4.90052e-13	-0.160307	-0.20892	-0.111695	1.29114e-10	-0.048422	-0.0910669	-0.00577703	0.0260744	-0.0384066	-0.0815406	0.00472749	0.0809213	blue	0.0961917	N
X - 25172	Unknown	Unknown	-0.0400659	-0.0865005	0.00636867	0.0907628	-0.0425239	-0.0886622	0.00361444	0.0708289	0.00819136	-0.0310351	0.0474178	0.682166	0.0145763	-0.0248074	0.05396	0.467984	grey	-0.0481101	N
X - 25265	Unknown	Unknown	-0.0142418	-0.0597382	0.0312546	0.539323	-0.00678717	-0.0519851	0.0384107	0.768392	-0.0128802	-0.051009	0.0252487	0.5077	-0.0105206	-0.0485506	0.0275094	0.587481	brown	0.0723308	N
X - 25267	Unknown	Unknown	-0.0178136	-0.0646036	0.0289765	0.455342	-0.0160199	-0.0624412	0.0304013	0.498587	0.0172302	-0.0221185	0.0565788	0.390543	0.0207626	-0.0185336	0.0600589	0.300202	grey	0.0352522	N
X - 25271	Unknown	Unknown	0.11309	0.0667109	0.159469	1.87847e-06	0.111552	0.0655477	0.157556	2.14009e-06	0.0271655	-0.0123277	0.0666587	0.177474	0.0161254	-0.0238666	0.0561174	0.429135	grey	0.060487	N
X - 25343	Unknown	Unknown	0.0478069	-2.28431e-05	0.0956367	0.0501094	0.0734069	0.0253208	0.121493	0.00279147	0.0227659	-0.0180498	0.0635817	0.274111	0.0249304	-0.0158519	0.0657127	0.230696	brown	0.346791	N
X - 25371	Unknown	Unknown	-0.060267	-0.105892	-0.0146418	0.009657	-0.0342869	-0.0808101	0.0122362	0.148504	-0.0140671	-0.0535748	0.0254405	0.485038	-0.0122447	-0.0522592	0.0277699	0.548453	turquoise	0.581749	N
X - 25419	Unknown	Unknown	0.0948522	0.0489811	0.140723	5.22194e-05	0.096673	0.0511898	0.142156	3.21444e-05	0.0465235	0.00773921	0.0853078	0.0187498	0.0419812	0.00304536	0.0809171	0.0345954	grey	0.09528	N
X - 25420	Unknown	Unknown	-0.0765442	-0.125012	-0.0280765	0.00198298	-0.0840229	-0.132216	-0.0358303	0.000641824	-0.0360756	-0.0771655	0.00501431	0.0852491	-0.0290384	-0.0712349	0.0131582	0.177272	turquoise	0.224367	N
X - 25422	Unknown	Unknown	-0.124147	-0.169691	-0.0786022	1.01732e-07	-0.106536	-0.152405	-0.0606684	5.59124e-06	-0.0480022	-0.0871943	-0.0088101	0.0164012	-0.04322	-0.0827632	-0.00367673	0.0321966	turquoise	0.433233	N
X - 25519	Unknown	Unknown	-0.0409164	-0.0866423	0.00480962	0.0794301	-0.0179391	-0.0641686	0.0282905	0.44671	-0.00919448	-0.0483248	0.0299358	0.644952	-0.00129322	-0.0405531	0.0379666	0.948494	turquoise	0.295533	N
X - 25520	Unknown	Unknown	0.0554277	0.00985363	0.101002	0.0171677	0.0406708	-0.00489437	0.086236	0.0801816	-0.00245341	-0.0412848	0.036378	0.901392	-0.0118102	-0.0511925	0.0275721	0.556477	green	0.202556	N
X - 25617	Unknown	Unknown	0.0324759	-0.0130453	0.077997	0.161913	0.0228325	-0.0225577	0.0682227	0.323973	-0.0139394	-0.0524047	0.0245258	0.477315	-0.0170658	-0.0555557	0.021424	0.384616	grey	0.0773842	N
X - 25790	Unknown	Unknown	-0.00900794	-0.0570176	0.0390017	0.712918	-0.0163686	-0.0641346	0.0313973	0.501597	-0.019388	-0.0596872	0.0209112	0.345498	-0.0235489	-0.0642164	0.0171186	0.256218	turquoise	0.394448	N
X - 25793	Unknown	Unknown	-0.0324629	-0.077882	0.0129562	0.16114	-0.0329345	-0.0779799	0.0121109	0.151749	-0.0419092	-0.0800111	-0.00380728	0.031119	-0.0403203	-0.0782563	-0.00238429	0.037252	salmon	0.231476	N
X - 25810	Unknown	Unknown	0.0287962	-0.0168866	0.0744791	0.216504	0.0357327	-0.00973851	0.0812039	0.123432	-0.00144062	-0.0398946	0.0370134	0.941433	-0.00623971	-0.044866	0.0323866	0.751402	grey	0.228782	N
X - 25828	Unknown	Unknown	0.0157207	-0.0313062	0.0627475	0.512131	-0.00143999	-0.0484711	0.0455911	0.952121	0.00205602	-0.0376974	0.0418095	0.919212	-0.00246976	-0.0422965	0.0373569	0.903205	grey	0.0218805	N
xanthine	Nucleotide	Purine Metabolism, (Hypo)Xanthine/Inosine containing	-0.0018352	-0.0478732	0.0442028	0.93769	0.0273652	-0.0193623	0.0740928	0.250869	0.021908	-0.0174365	0.0612525	0.274927	0.023056	-0.0162065	0.0623184	0.249578	blue	0.155623	N
xanthurenate	Amino Acid	Tryptophan Metabolism	-0.0616003	-0.108961	-0.0142391	0.0108265	-0.0394198	-0.0871692	0.00832956	0.105588	-0.0181323	-0.0586665	0.0224019	0.380397	-0.013105	-0.0538345	0.0276245	0.528064	turquoise	0.427435	N
ximenoylcarnitine (C26:1)*	Lipid	Fatty Acid Metabolism (Acyl Carnitine)	0.0853395	0.03869	0.131989	0.000342478	0.0812411	0.0341021	0.12838	0.000740355	0.052227	0.0121504	0.0923037	0.0106752	0.0487847	0.00875237	0.0888169	0.0169493	yellow	0.358919	N

## Sheet: Short-term memory 69
Metabolite	Family	Pathway	Model 1				Model 2				Model 3				Model 4				Module	kME	Hub
			beta	L95	U95	p	beta	L95	U95	p	beta	L95	U95	p	beta	L95	U95	p
(12 or 13)-methylmyristate (a15:0 or i15:0)	Lipid	Fatty Acid, Branched	0.0190486	-0.0334427	0.0715398	0.476678	0.020297	-0.032109	0.072703	0.44754	-0.0265299	-0.0731183	0.0200586	0.264161	-0.0279853	-0.0749491	0.0189786	0.242633	blue	0.745843	N
(14 or 15)-methylpalmitate (a17:0 or i17:0)	Lipid	Fatty Acid, Branched	0.0351136	-0.0165457	0.0867729	0.182635	0.0389375	-0.0125926	0.0904677	0.138496	-0.00510959	-0.0509133	0.0406941	0.826816	-0.00545115	-0.0516292	0.0407269	0.81691	blue	0.779221	N
(16 or 17)-methylstearate (a19:0 or i19:0)	Lipid	Fatty Acid, Branched	0.0179648	-0.0331456	0.0690752	0.490634	0.016957	-0.0339881	0.0679021	0.513916	-0.0163795	-0.0614839	0.0287249	0.476362	-0.0182468	-0.0639118	0.0274182	0.433272	blue	0.746018	N
(2 or 3)-decenoate (10:1n7 or n8)	Lipid	Medium Chain Fatty Acid	-0.015105	-0.0664596	0.0362496	0.564054	-0.023375	-0.0747512	0.0280012	0.372285	-0.00574765	-0.0512214	0.0397261	0.804217	-0.00834959	-0.0542423	0.0375432	0.721225	blue	0.672985	N
(N(1) + N(8))-acetylspermidine	Amino Acid	Polyamine Metabolism	-0.000735087	-0.053355	0.0518849	0.978142	0.00141896	-0.0510592	0.0538971	0.957708	-0.00317698	-0.0496328	0.0432788	0.893303	-0.0025778	-0.049032	0.0438764	0.913334	turquoise	0.272882	N
(R)-3-hydroxybutyrylcarnitine	Lipid	Fatty Acid Metabolism (Acyl Carnitine)	-9.0945e-06	-0.0511994	0.0511812	0.999722	0.0215085	-0.030834	0.073851	0.420345	0.00229617	-0.0440456	0.0486379	0.922585	0.00216705	-0.0446609	0.048995	0.927681	magenta	0.802554	N
(S)-3-hydroxybutyrylcarnitine	Lipid	Fatty Acid Metabolism (Acyl Carnitine)	-0.0877093	-0.138868	-0.0365502	0.000790788	-0.0715384	-0.123976	-0.0191007	0.00753143	-0.0413117	-0.0878349	0.00521143	0.0817435	-0.0336785	-0.080443	0.0130861	0.157959	magenta	0.751235	Y
1-(1-enyl-oleoyl)-GPE (P-18:1)*	Lipid	Lysoplasmalogen	-0.00535792	-0.0564016	0.0456858	0.836896	-0.0219118	-0.0735696	0.0297461	0.405519	-0.0172173	-0.0633142	0.0288796	0.463875	-0.0170085	-0.0630523	0.0290354	0.468797	black	0.597349	N
1-(1-enyl-palmitoyl)-2-arachidonoyl-GPC (P-16:0/20:4)*	Lipid	Plasmalogen	-0.0384325	-0.0880296	0.0111647	0.128722	-0.0438254	-0.0933268	0.0056759	0.0826564	-0.00568134	-0.049882	0.0385194	0.80097	-0.0079674	-0.0525681	0.0366333	0.726071	greenyellow	0.38784	N
1-(1-enyl-palmitoyl)-2-arachidonoyl-GPE (P-16:0/20:4)*	Lipid	Plasmalogen	-0.0333723	-0.0825133	0.0157687	0.183022	-0.0315203	-0.0805247	0.0174841	0.207252	-0.0193316	-0.062895	0.0242319	0.384181	-0.0222858	-0.0661836	0.0216121	0.319481	greenyellow	0.297166	N
1-(1-enyl-palmitoyl)-2-linoleoyl-GPC (P-16:0/18:2)*	Lipid	Plasmalogen	0.0229678	-0.02767	0.0736057	0.373765	-0.0222838	-0.0797587	0.0351912	0.44706	-0.0112411	-0.0621335	0.0396513	0.664874	-0.0202017	-0.071272	0.0308685	0.437902	greenyellow	0.750583	N
1-(1-enyl-palmitoyl)-2-linoleoyl-GPE (P-16:0/18:2)*	Lipid	Plasmalogen	-0.0437348	-0.0936452	0.00617553	0.0858489	-0.0581321	-0.108614	-0.00765004	0.0240396	-0.0343449	-0.0790952	0.0104053	0.132414	-0.0375956	-0.0825401	0.00734885	0.101041	greenyellow	0.413862	N
1-(1-enyl-palmitoyl)-2-oleoyl-GPC (P-16:0/18:1)*	Lipid	Plasmalogen	0.0273373	-0.0247776	0.0794521	0.303667	-0.0203924	-0.0794982	0.0387133	0.498654	-0.0267379	-0.0789205	0.0254446	0.31501	-0.0306355	-0.0828402	0.0215692	0.249863	greenyellow	0.785767	N
1-(1-enyl-palmitoyl)-2-oleoyl-GPE (P-16:0/18:1)*	Lipid	Plasmalogen	-0.0942819	-0.143593	-0.044971	0.000183321	-0.0983787	-0.14755	-0.0492073	9.08955e-05	-0.0550644	-0.0989713	-0.0111574	0.0140074	-0.0526926	-0.0968659	-0.00851925	0.0194241	greenyellow	0.358878	N
1-(1-enyl-palmitoyl)-2-palmitoleoyl-GPC (P-16:0/16:1)*	Lipid	Plasmalogen	0.0042999	-0.0484319	0.0570317	0.87294	-0.0242234	-0.0794939	0.031047	0.390093	-0.0321295	-0.0809296	0.0166707	0.196736	-0.0319606	-0.0808884	0.0169672	0.200269	greenyellow	0.617168	N
1-(1-enyl-palmitoyl)-2-palmitoyl-GPC (P-16:0/16:0)*	Lipid	Plasmalogen	0.046308	-0.00358539	0.0962014	0.0688682	0.0116095	-0.0451628	0.0683818	0.688385	0.00343858	-0.0467635	0.0536407	0.893136	-7.36598e-05	-0.050226	0.0500786	0.997702	greenyellow	0.838085	N
1-(1-enyl-palmitoyl)-GPC (P-16:0)*	Lipid	Lysoplasmalogen	0.00403796	-0.0461163	0.0541922	0.874535	-0.0255556	-0.0780878	0.0269766	0.340108	-0.0210004	-0.0676481	0.0256473	0.377324	-0.0228682	-0.0694532	0.0237168	0.335732	black	0.722378	N
1-(1-enyl-palmitoyl)-GPE (P-16:0)*	Lipid	Lysoplasmalogen	-0.00490855	-0.0556963	0.0458792	0.849662	-0.0238161	-0.0754615	0.0278294	0.36584	-0.0184764	-0.0645035	0.0275506	0.431146	-0.0191237	-0.0650534	0.0268061	0.414195	black	0.66644	N
1-(1-enyl-stearoyl)-2-arachidonoyl-GPE (P-18:0/20:4)*	Lipid	Plasmalogen	-0.0365828	-0.0860892	0.0129235	0.147408	-0.0392821	-0.088655	0.0100909	0.118817	-0.0151645	-0.0592777	0.0289488	0.500207	-0.0189586	-0.0638783	0.0259611	0.407851	greenyellow	0.372474	N
1-(1-enyl-stearoyl)-2-linoleoyl-GPE (P-18:0/18:2)*	Lipid	Plasmalogen	-0.0390031	-0.0888365	0.0108303	0.124933	-0.06515	-0.116783	-0.0135171	0.0134318	-0.0377686	-0.0835416	0.00800446	0.105756	-0.0385524	-0.0844967	0.00739178	0.0999774	greenyellow	0.540866	N
1-(1-enyl-stearoyl)-2-oleoyl-GPE (P-18:0/18:1)	Lipid	Plasmalogen	-0.0817678	-0.130748	-0.0327876	0.00108248	-0.0871212	-0.136008	-0.0382347	0.000486798	-0.0547325	-0.0983006	-0.0111644	0.0138454	-0.0534498	-0.0976153	-0.0092844	0.017729	greenyellow	0.371213	N
1-(1-enyl-stearoyl)-GPE (P-18:0)*	Lipid	Lysoplasmalogen	0.029383	-0.0214779	0.080244	0.257303	0.0027613	-0.050407	0.0559296	0.91887	-0.0195182	-0.0667061	0.0276697	0.417282	-0.0243928	-0.0717455	0.0229599	0.312429	black	0.541817	N
1-arachidonoyl-GPC* (20:4)*	Lipid	Lysophospholipid	-0.00618522	-0.0567907	0.0444202	0.810555	-0.0105791	-0.0618482	0.04069	0.685712	0.00495377	-0.0404582	0.0503657	0.83059	0.0032903	-0.0422835	0.0488641	0.887396	black	0.497824	N
1-arachidonoyl-GPE (20:4n6)*	Lipid	Lysophospholipid	-0.119613	-0.170537	-0.0686887	4.42914e-06	-0.117192	-0.168485	-0.0659002	7.97564e-06	-0.0521322	-0.0984296	-0.00583481	0.0273434	-0.045028	-0.0925195	0.00246345	0.0631083	brown	0.387335	N
1-arachidonoyl-GPI* (20:4)*	Lipid	Lysophospholipid	-0.0226123	-0.0730385	0.027814	0.379211	-0.0201878	-0.0705283	0.0301528	0.431619	-0.0136788	-0.0582107	0.0308531	0.546904	-0.00819452	-0.0528607	0.0364717	0.718987	black	0.633253	N
1-arachidonylglycerol (20:4)	Lipid	Monoacylglycerol	-0.0335661	-0.0867809	0.0196486	0.216173	-0.0256448	-0.0788855	0.027596	0.344893	-0.00612403	-0.0531965	0.0409484	0.798603	-0.00285603	-0.0502032	0.0444911	0.905824	black	0.566254	N
1-carboxyethylisoleucine	Amino Acid	Leucine, Isoleucine and Valine Metabolism	-0.05387	-0.106718	-0.00102216	0.045736	-0.0218323	-0.0786975	0.035033	0.451505	-0.0284617	-0.0785777	0.0216543	0.265451	-0.0218437	-0.0721308	0.0284433	0.394305	brown	0.56032	N
1-carboxyethylleucine	Amino Acid	Leucine, Isoleucine and Valine Metabolism	-0.0464188	-0.100006	0.00716865	0.0894989	-0.00803427	-0.0668674	0.0507989	0.788834	-0.0210735	-0.0729601	0.0308131	0.425756	-0.0189233	-0.0709794	0.0331327	0.475906	brown	0.590214	N
1-carboxyethylphenylalanine	Amino Acid	Phenylalanine Metabolism	-0.086621	-0.139676	-0.0335661	0.00139107	-0.0577373	-0.115729	0.000254563	0.0510129	-0.0448582	-0.0960315	0.006315	0.0857305	-0.0365956	-0.0881161	0.0149249	0.163725	brown	0.594485	N
1-carboxyethylvaline	Amino Acid	Leucine, Isoleucine and Valine Metabolism	-0.0423331	-0.0941746	0.00950843	0.109415	-0.00668359	-0.0630607	0.0496936	0.816145	-0.0216789	-0.0714561	0.0280982	0.393068	-0.0169467	-0.0668637	0.0329703	0.505537	brown	0.599499	N
1-dihomo-linolenylglycerol (20:3)	Lipid	Monoacylglycerol	-0.0398857	-0.0930596	0.0132881	0.141402	-0.0346314	-0.0880562	0.0187934	0.203735	-0.0221794	-0.069365	0.0250062	0.356657	-0.0151316	-0.0623759	0.0321128	0.529923	black	0.545655	N
1-linolenoyl-GPC (18:3)*	Lipid	Lysophospholipid	-0.0432756	-0.0932567	0.00670556	0.089642	-0.0646446	-0.115541	-0.0137483	0.0128319	-0.0496559	-0.094622	-0.00468968	0.0304599	-0.048699	-0.0938319	-0.00356617	0.0344645	black	0.513848	N
1-linoleoyl-2-arachidonoyl-GPC (18:2/20:4n6)*	Lipid	Phosphatidylcholine (PC)	-0.0228297	-0.0740006	0.0283412	0.381634	-0.0377492	-0.0893871	0.0138887	0.151789	-0.0327946	-0.0786615	0.0130722	0.160967	-0.0385893	-0.0849296	0.00775098	0.102579	black	0.436781	N
1-linoleoyl-2-linolenoyl-GPC (18:2/18:3)*	Lipid	Phosphatidylcholine (PC)	0.001567	-0.0493926	0.0525266	0.95191	-0.0362868	-0.0916495	0.0190758	0.198752	-0.0353059	-0.0842388	0.013627	0.157185	-0.0355029	-0.0843684	0.0133627	0.154316	yellow	0.33739	N
1-linoleoyl-GPC (18:2)	Lipid	Lysophospholipid	0.0456223	-0.0049569	0.0962015	0.0770446	0.00966638	-0.0460426	0.0653754	0.73363	-0.0135102	-0.062912	0.0358916	0.591727	-0.0174949	-0.0669676	0.0319779	0.487992	black	0.593451	N
1-linoleoyl-GPE (18:2)*	Lipid	Lysophospholipid	-0.0405996	-0.0912676	0.0100685	0.116216	-0.067674	-0.120087	-0.0152606	0.0114218	-0.0479156	-0.0942164	-0.00161487	0.042537	-0.0418111	-0.0882763	0.00465418	0.0777536	black	0.459528	N
1-linoleoyl-GPG (18:2)*	Lipid	Lysophospholipid	-0.00343358	-0.0547797	0.0479126	0.895656	-0.000164402	-0.051399	0.0510702	0.994979	-0.0182125	-0.0634105	0.0269855	0.429407	-0.0156316	-0.0608996	0.0296364	0.498277	blue	0.356527	N
1-linoleoyl-GPI* (18:2)*	Lipid	Lysophospholipid	0.0106359	-0.0401991	0.061471	0.681565	-0.00656241	-0.0588823	0.0457575	0.805687	-0.0119511	-0.0582005	0.0342983	0.612308	-0.00647762	-0.0528449	0.0398897	0.784089	black	0.568785	N
1-linoleoylglycerol (18:2)	Lipid	Monoacylglycerol	-0.0111082	-0.0640507	0.0418342	0.680713	-0.00971713	-0.0626155	0.0431813	0.718651	-0.00104397	-0.0477663	0.0456783	0.965046	0.00178809	-0.044837	0.0484132	0.940043	black	0.576983	N
1-methyl-4-imidazoleacetate	Amino Acid	Histidine Metabolism	-0.0612163	-0.111472	-0.0109604	0.0170022	-0.047892	-0.0987027	0.00291869	0.0646727	-0.0396279	-0.0847217	0.00546581	0.0849498	-0.029088	-0.0745257	0.0163497	0.209397	turquoise	0.480096	N
1-methyl-5-imidazoleacetate	Amino Acid	Histidine Metabolism	0.0233813	-0.0273973	0.0741599	0.366557	0.0282499	-0.0224384	0.0789381	0.274468	-0.0142156	-0.0592905	0.0308592	0.536244	-0.0177235	-0.0628532	0.0274063	0.441204	turquoise	0.31197	N
1-methyladenosine	Nucleotide	Purine Metabolism, Adenine containing	-0.0917354	-0.142207	-0.0412635	0.000375114	-0.0765252	-0.127984	-0.0250669	0.00358646	-0.0570947	-0.10269	-0.011499	0.0141543	-0.0516028	-0.0973166	-0.00588912	0.0269633	turquoise	0.545451	N
1-methylhistidine	Amino Acid	Histidine Metabolism	-0.0489854	-0.0988227	0.000851918	0.0540416	-0.0358007	-0.0861385	0.0145372	0.163199	-0.0418268	-0.0865038	0.00285022	0.0664942	-0.0441069	-0.0888564	0.000642563	0.0533771	turquoise	0.639762	N
1-methylnicotinamide	Cofactors and Vitamins	Nicotinate and Nicotinamide Metabolism	-0.02377	-0.0731775	0.0256374	0.345468	-0.0289736	-0.0782867	0.0203395	0.249297	-0.00988171	-0.0535596	0.0337961	0.657256	-0.0107244	-0.0543799	0.032931	0.629954	turquoise	0.056022	N
1-methylurate	Xenobiotics	Xanthine Metabolism	-0.00757197	-0.0579154	0.0427714	0.768009	-0.00462265	-0.0548207	0.0455754	0.856676	0.00910451	-0.0352742	0.0534833	0.687424	0.0164253	-0.0281483	0.060999	0.469884	green	0.7331	N
1-methylxanthine	Xenobiotics	Xanthine Metabolism	0.0139649	-0.0360578	0.0639876	0.584038	0.0110026	-0.0388997	0.060905	0.665444	0.0160434	-0.0279611	0.0600479	0.474616	0.0182918	-0.0257833	0.0623669	0.41572	green	0.621185	N
1-myristoyl-2-arachidonoyl-GPC (14:0/20:4)*	Lipid	Phosphatidylcholine (PC)	-0.0409518	-0.0920164	0.0101127	0.115908	-0.0339414	-0.0850069	0.017124	0.192508	-0.0187688	-0.0638865	0.026349	0.414623	-0.0198564	-0.0656851	0.0259723	0.395511	brown	0.564204	N
1-myristoyl-2-palmitoyl-GPC (14:0/16:0)	Lipid	Phosphatidylcholine (PC)	-0.00270736	-0.0527864	0.0473717	0.91556	-0.00841168	-0.0586663	0.0418429	0.742707	-0.0307166	-0.0751791	0.0137459	0.175577	-0.0278552	-0.0726875	0.0169772	0.223123	brown	0.428564	N
1-oleoyl-2-docosahexaenoyl-GPC (18:1/22:6)*	Lipid	Phosphatidylcholine (PC)	0.0478745	-0.00463259	0.100382	0.0738991	0.0281275	-0.0260282	0.0822831	0.308461	-0.0183778	-0.0664611	0.0297055	0.45353	-0.029396	-0.0781115	0.0193196	0.236732	yellow	0.337885	N
1-oleoyl-2-docosahexaenoyl-GPE (18:1/22:6)*	Lipid	Phosphatidylethanolamine (PE)	0.0143397	-0.0365994	0.0652789	0.580896	0.0263763	-0.0263569	0.0791094	0.32668	-0.011903	-0.0589381	0.0351322	0.619675	-0.0161042	-0.0637906	0.0315821	0.507777	brown	0.360696	N
1-oleoyl-2-linoleoyl-GPE (18:1/18:2)*	Lipid	Phosphatidylethanolamine (PE)	-0.035155	-0.0848616	0.0145516	0.165552	-0.041855	-0.0915097	0.00779978	0.0984519	-0.0422873	-0.0861079	0.00153338	0.058562	-0.0371169	-0.0812896	0.00705579	0.0995122	brown	0.303481	N
1-oleoyl-GPC (18:1)	Lipid	Lysophospholipid	-0.0150177	-0.0653272	0.0352917	0.558271	-0.0465482	-0.0991387	0.0060422	0.0827361	-0.0440308	-0.0905451	0.00248354	0.0635327	-0.0431883	-0.090071	0.00369438	0.0709646	black	0.675134	N
1-oleoyl-GPE (18:1)	Lipid	Lysophospholipid	-0.0731923	-0.123829	-0.0225556	0.00464031	-0.0780142	-0.128704	-0.027324	0.00258024	-0.0372777	-0.0822466	0.00769124	0.104145	-0.0309439	-0.0764772	0.0145894	0.18271	black	0.441245	N
1-oleoyl-GPG (18:1)*	Lipid	Lysophospholipid	-0.0437082	-0.0949571	0.00754066	0.0945487	-0.0365397	-0.0878039	0.0147245	0.162276	-0.0267977	-0.0722299	0.0186346	0.247447	-0.0200997	-0.0660257	0.0258262	0.390745	blue	0.173912	N
1-oleoyl-GPI (18:1)	Lipid	Lysophospholipid	-0.0106711	-0.0610266	0.0396844	0.677698	-0.0263957	-0.0774932	0.0247019	0.311083	-0.0217504	-0.0668088	0.0233079	0.343846	-0.0155911	-0.0608888	0.0297066	0.499671	black	0.61585	N
1-oleoylglycerol (18:1)	Lipid	Monoacylglycerol	-0.0320699	-0.0840108	0.0198711	0.226038	-0.0209027	-0.073094	0.0312885	0.432218	-0.00333866	-0.049516	0.0428387	0.887236	0.00339773	-0.0429746	0.04977	0.885733	black	0.381036	N
1-palmitoleoyl-2-linolenoyl-GPC (16:1/18:3)*	Lipid	Phosphatidylcholine (PC)	-0.0271564	-0.0796245	0.0253116	0.310142	-0.0425046	-0.0958724	0.0108633	0.118435	-0.0323526	-0.0796599	0.0149548	0.179965	-0.0284545	-0.0762292	0.0193203	0.242862	yellow	0.261083	N
1-palmitoleoyl-GPC* (16:1)*	Lipid	Lysophospholipid	-0.0317276	-0.0831961	0.0197409	0.226777	-0.0359881	-0.08748	0.0155039	0.170596	-0.0441696	-0.0896394	0.00130017	0.0569112	-0.0429167	-0.0894599	0.00362643	0.070694	black	0.556578	N
1-palmitoleoylglycerol (16:1)*	Lipid	Monoacylglycerol	-0.0708429	-0.122217	-0.0194686	0.00691079	-0.0563145	-0.108497	-0.00413192	0.0344359	-0.0349098	-0.0810681	0.0112486	0.13814	-0.0272468	-0.0742253	0.0197317	0.255428	brown	0.619504	N
1-palmitoyl-2-arachidonoyl-GPC (16:0/20:4n6)	Lipid	Phosphatidylcholine (PC)	-0.0500774	-0.0998824	-0.000272347	0.0487619	-0.0338113	-0.0849012	0.0172785	0.19443	0.00970348	-0.0357243	0.0551312	0.675273	0.0121359	-0.0342059	0.0584778	0.607531	brown	0.450375	N
1-palmitoyl-2-arachidonoyl-GPE (16:0/20:4)*	Lipid	Phosphatidylethanolamine (PE)	-0.0762303	-0.127124	-0.0253366	0.00335359	-0.0608293	-0.113131	-0.00852807	0.0226656	-0.0242948	-0.0709452	0.0223556	0.30715	-0.0136906	-0.0615143	0.0341331	0.574496	brown	0.658659	N
1-palmitoyl-2-arachidonoyl-GPI (16:0/20:4)*	Lipid	Phosphatidylinositol (PI)	-0.0304216	-0.0813533	0.0205101	0.241525	-0.0215946	-0.07332	0.0301308	0.412959	-0.00284142	-0.0486263	0.0429434	0.903123	0.00058104	-0.0456943	0.0468564	0.980353	brown	0.577629	N
1-palmitoyl-2-dihomo-linolenoyl-GPC (16:0/20:3n3 or 6)*	Lipid	Phosphatidylcholine (PC)	-0.112913	-0.162468	-0.063359	8.43751e-06	-0.104213	-0.155036	-0.0533908	6.05682e-05	-0.0528656	-0.0982772	-0.00745403	0.0225402	-0.0457539	-0.0916179	0.000110228	0.0505524	brown	0.498514	N
1-palmitoyl-2-docosahexaenoyl-GPC (16:0/22:6)	Lipid	Phosphatidylcholine (PC)	0.107229	0.0563348	0.158123	3.78502e-05	0.0956938	0.044324	0.147064	0.000267154	0.0308785	-0.0152293	0.0769863	0.189157	0.0192567	-0.0274302	0.0659436	0.418586	yellow	0.377938	N
1-palmitoyl-2-docosahexaenoyl-GPE (16:0/22:6)*	Lipid	Phosphatidylethanolamine (PE)	0.0407704	-0.0110903	0.0926311	0.123265	0.0513201	-0.00101232	0.103652	0.0545934	0.00454872	-0.0420579	0.0511553	0.848199	0.00357508	-0.0433224	0.0504726	0.881149	brown	0.498872	N
1-palmitoyl-2-linoleoyl-GPC (16:0/18:2)	Lipid	Phosphatidylcholine (PC)	0.0252328	-0.0241472	0.0746127	0.316339	0.0034103	-0.0495425	0.0563631	0.899487	0.00261122	-0.0441861	0.0494086	0.912857	0.00527028	-0.0417749	0.0523155	0.826094	yellow	0.490724	N
1-palmitoyl-2-linoleoyl-GPE (16:0/18:2)	Lipid	Phosphatidylethanolamine (PE)	-0.0340711	-0.0843651	0.016223	0.184105	-0.0310619	-0.0814886	0.0193648	0.227127	-0.0261241	-0.0707574	0.0185092	0.2511	-0.0165959	-0.0618943	0.0287026	0.472453	brown	0.571547	N
1-palmitoyl-2-linoleoyl-GPI (16:0/18:2)	Lipid	Phosphatidylinositol (PI)	-0.0388086	-0.0893956	0.0117785	0.132577	-0.0497483	-0.103376	0.00387907	0.0690094	-0.0240217	-0.07143	0.0233866	0.320416	-0.0190625	-0.0665847	0.0284597	0.431492	yellow	0.0946125	N
1-palmitoyl-2-oleoyl-GPC (16:0/18:1)	Lipid	Phosphatidylcholine (PC)	-0.0508705	-0.101115	-0.000626427	0.0472149	-0.0517443	-0.102046	-0.00144223	0.0437914	-0.0274009	-0.0719444	0.0171426	0.227751	-0.0213524	-0.0676449	0.0249401	0.365717	brown	0.5275	N
1-palmitoyl-2-oleoyl-GPE (16:0/18:1)	Lipid	Phosphatidylethanolamine (PE)	-0.0723893	-0.123222	-0.0215567	0.0052829	-0.050278	-0.103466	0.00291053	0.063905	-0.00841123	-0.0558546	0.0390321	0.728059	0.00510816	-0.0438878	0.0541041	0.837979	brown	0.779369	Y
1-palmitoyl-2-oleoyl-GPI (16:0/18:1)*	Lipid	Phosphatidylinositol (PI)	-0.0516762	-0.102863	-0.000489287	0.0478527	-0.0646481	-0.118346	-0.0109502	0.0183267	-0.0379949	-0.0854446	0.00945481	0.116462	-0.0326395	-0.0810506	0.0157717	0.186194	yellow	0.339304	N
1-palmitoyl-2-palmitoleoyl-GPC (16:0/16:1)*	Lipid	Phosphatidylcholine (PC)	-0.0540377	-0.105607	-0.00246841	0.0400098	-0.0396687	-0.0923782	0.0130409	0.140087	-0.0301474	-0.0768439	0.0165491	0.205565	-0.0232086	-0.0724268	0.0260095	0.355113	brown	0.670549	N
1-palmitoyl-2-stearoyl-GPC (16:0/18:0)	Lipid	Phosphatidylcholine (PC)	0.0486076	-0.00146677	0.0986819	0.0570895	0.0187798	-0.0357894	0.0733491	0.499736	0.0124585	-0.0358273	0.0607442	0.612843	0.00821129	-0.0401814	0.056604	0.739294	greenyellow	0.582125	N
1-palmitoyl-GPC (16:0)	Lipid	Lysophospholipid	0.00748261	-0.043787	0.0587522	0.7747	-0.0220705	-0.0760745	0.0319335	0.422878	-0.0275722	-0.0753684	0.0202239	0.25799	-0.0294642	-0.0773216	0.0183931	0.227357	black	0.715361	N
1-palmitoyl-GPE (16:0)	Lipid	Lysophospholipid	0.00208115	-0.0481899	0.0523522	0.935289	-0.0218024	-0.0735613	0.0299564	0.408781	-0.0363703	-0.0822513	0.00951076	0.120169	-0.0361658	-0.0820227	0.00969115	0.122068	black	0.583163	N
1-palmitoyl-GPG (16:0)*	Lipid	Lysophospholipid	-0.0212472	-0.072972	0.0304776	0.420509	-0.0117051	-0.0635684	0.0401582	0.65804	-0.0159771	-0.0618413	0.0298871	0.4945	-0.00791121	-0.0542657	0.0384433	0.737834	brown	0.477008	N
1-palmitoyl-GPI* (16:0)	Lipid	Lysophospholipid	-0.0178426	-0.0696789	0.0339937	0.499658	-0.0349227	-0.0881608	0.0183153	0.198386	-0.0248708	-0.0719554	0.0222138	0.300303	-0.0176635	-0.0648721	0.0295451	0.46309	black	0.759758	N
1-palmitoylglycerol (16:0)	Lipid	Monoacylglycerol	-0.0196395	-0.0695607	0.0302817	0.440414	-0.0127575	-0.0626781	0.0371632	0.616241	-0.00147928	-0.0456031	0.0426445	0.947574	0.00394401	-0.0402805	0.0481685	0.86115	brown	0.292006	N
1-ribosyl-imidazoleacetate*	Amino Acid	Histidine Metabolism	-0.0293519	-0.0808898	0.0221861	0.26411	-0.0166035	-0.0685117	0.0353047	0.53047	-0.0189362	-0.0647339	0.0268616	0.417456	-0.0187897	-0.0645387	0.0269594	0.42057	turquoise	0.542356	N
1-stearoyl-2-arachidonoyl-GPC (18:0/20:4)	Lipid	Phosphatidylcholine (PC)	-0.0466951	-0.0963117	0.00292154	0.065082	-0.0296803	-0.0809065	0.021546	0.255919	0.0165761	-0.0290413	0.0621936	0.476085	0.0182883	-0.027602	0.0641786	0.434487	brown	0.37446	N
1-stearoyl-2-arachidonoyl-GPE (18:0/20:4)	Lipid	Phosphatidylethanolamine (PE)	-0.070302	-0.121591	-0.0190133	0.00725289	-0.0508589	-0.104329	0.00261096	0.0622692	-0.0127961	-0.0605232	0.034931	0.599016	-0.00421282	-0.0528764	0.0444508	0.865175	brown	0.720853	N
1-stearoyl-2-arachidonoyl-GPI (18:0/20:4)	Lipid	Phosphatidylinositol (PI)	-0.0358291	-0.0866511	0.014993	0.166907	-0.0320372	-0.0828288	0.0187544	0.21618	0.00159467	-0.0434405	0.0466298	0.944633	0.00132194	-0.0443003	0.0469442	0.95468	brown	0.512052	N
1-stearoyl-2-docosahexaenoyl-GPC (18:0/22:6)	Lipid	Phosphatidylcholine (PC)	0.0947172	0.0435187	0.145916	0.000294354	0.0926103	0.0414965	0.143724	0.000391325	0.031413	-0.0144827	0.0773088	0.179608	0.02125	-0.0253621	0.0678621	0.371313	yellow	0.199353	N
1-stearoyl-2-docosahexaenoyl-GPE (18:0/22:6)*	Lipid	Phosphatidylethanolamine (PE)	0.0373053	-0.0149172	0.0895278	0.161347	0.0650203	0.0110872	0.118953	0.0181678	0.0153411	-0.0327151	0.0633973	0.531272	0.0131447	-0.0351354	0.0614249	0.593371	brown	0.60577	N
1-stearoyl-2-linoleoyl-GPC (18:0/18:2)*	Lipid	Phosphatidylcholine (PC)	0.0198651	-0.0303122	0.0700423	0.437529	-0.00670828	-0.0604416	0.047025	0.806574	-0.00637438	-0.05389	0.0411412	0.792466	-0.0067576	-0.0543314	0.0408162	0.780561	yellow	0.504771	N
1-stearoyl-2-linoleoyl-GPE (18:0/18:2)*	Lipid	Phosphatidylethanolamine (PE)	-0.0434578	-0.0939657	0.00705006	0.0916665	-0.0354973	-0.0862926	0.0152979	0.170642	-0.0219315	-0.0669082	0.0230451	0.338966	-0.0142182	-0.0598919	0.0314556	0.541522	brown	0.710177	N
1-stearoyl-2-linoleoyl-GPI (18:0/18:2)	Lipid	Phosphatidylinositol (PI)	0.00254161	-0.0478745	0.0529577	0.921241	-0.0281677	-0.0838881	0.0275527	0.321548	-0.00923828	-0.0585583	0.0400818	0.713348	-0.00963404	-0.0590199	0.0397518	0.702021	yellow	0.401269	N
1-stearoyl-2-oleoyl-GPC (18:0/18:1)	Lipid	Phosphatidylcholine (PC)	-0.0476038	-0.0983411	0.00313342	0.0659057	-0.0485557	-0.099471	0.0023596	0.0615891	-0.0314607	-0.0763424	0.0134209	0.169336	-0.0265271	-0.0727614	0.0197072	0.260568	brown	0.539397	N
1-stearoyl-2-oleoyl-GPE (18:0/18:1)	Lipid	Phosphatidylethanolamine (PE)	-0.0484836	-0.0988978	0.00193068	0.0594302	-0.0309762	-0.0824086	0.0204563	0.237636	-0.000229945	-0.0457019	0.045242	0.992087	0.00742355	-0.0387237	0.0535708	0.752381	brown	0.756674	N
1-stearoyl-2-oleoyl-GPG (18:0/18:1)	Lipid	Phosphatidylglycerol (PG)	0.122165	0.0715677	0.172763	2.3887e-06	0.109518	0.0581811	0.160855	3.02521e-05	0.0358915	-0.0105334	0.0823163	0.129601	0.0260896	-0.0206596	0.0728388	0.273813	yellow	0.213764	N
1-stearoyl-2-oleoyl-GPI (18:0/18:1)*	Lipid	Phosphatidylinositol (PI)	-0.012914	-0.0631371	0.037309	0.614064	-0.0331171	-0.0859429	0.0197087	0.218993	-0.0118131	-0.0584233	0.0347971	0.619153	-0.00720124	-0.054106	0.0397035	0.763331	yellow	0.406192	N
1-stearoyl-GPC (18:0)	Lipid	Lysophospholipid	0.0253608	-0.0268679	0.0775895	0.341006	-0.00682671	-0.0627161	0.0490626	0.810673	-0.0184902	-0.0681065	0.0311261	0.464881	-0.0227033	-0.0723594	0.0269529	0.369933	black	0.710693	N
1-stearoyl-GPE (18:0)	Lipid	Lysophospholipid	-0.010174	-0.0613439	0.040996	0.696582	-0.0353328	-0.0880622	0.0173966	0.188913	-0.037003	-0.0838292	0.00982326	0.121335	-0.0357005	-0.082478	0.011077	0.134583	black	0.679236	N
1-stearoyl-GPG (18:0)	Lipid	Lysophospholipid	-0.0310267	-0.0820856	0.0200322	0.233461	-0.0261237	-0.0771828	0.0249354	0.315728	-0.0276955	-0.0728552	0.0174643	0.229167	-0.0166217	-0.0621522	0.0289089	0.474027	brown	0.466945	N
1-stearoyl-GPI (18:0)	Lipid	Lysophospholipid	-0.00645139	-0.0577338	0.044831	0.805121	-0.0212903	-0.0731719	0.0305912	0.420971	-0.0128211	-0.0587531	0.0331109	0.584084	-0.00923458	-0.0551444	0.0366753	0.693214	black	0.770501	N
1,2-dilinoleoyl-GPC (18:2/18:2)	Lipid	Phosphatidylcholine (PC)	0.0212301	-0.0287412	0.0712015	0.404772	-0.0196378	-0.0760396	0.036764	0.494729	-0.0206472	-0.0704439	0.0291495	0.416154	-0.0199376	-0.0697395	0.0298644	0.432399	yellow	0.451845	N
1,2-dipalmitoyl-GPC (16:0/16:0)	Lipid	Phosphatidylcholine (PC)	0.0348139	-0.0152586	0.0848864	0.172831	0.0110199	-0.0417679	0.0638077	0.682234	0.00600303	-0.0409064	0.0529124	0.801826	0.00462995	-0.042612	0.0518719	0.847572	greenyellow	0.530526	N
1,2,3-benzenetriol sulfate (2)	Xenobiotics	Chemical	-0.0845099	-0.134527	-0.0344929	0.000940987	-0.0864034	-0.136257	-0.03655	0.000692647	-0.0475995	-0.0919122	-0.00328688	0.0352803	-0.0413494	-0.0857687	0.00307001	0.0680512	grey	0.129238	N
1,3-dimethylurate	Xenobiotics	Xanthine Metabolism	0.00313677	-0.0462438	0.0525173	0.900854	0.00944127	-0.0398941	0.0587766	0.707427	0.0207409	-0.0228864	0.0643681	0.351197	0.0241247	-0.0195982	0.0678475	0.279277	green	0.602695	N
1,3,7-trimethylurate	Xenobiotics	Xanthine Metabolism	0.0157145	-0.0345346	0.0659635	0.539675	0.0282964	-0.0222306	0.0788235	0.272151	0.0287221	-0.0159942	0.0734385	0.20788	0.0288158	-0.0160151	0.0736468	0.207561	green	0.483619	N
1,5-anhydroglucitol (1,5-AG)	Carbohydrate	Glycolysis, Gluconeogenesis, and Pyruvate Metabolism	-0.0584478	-0.108937	-0.00795842	0.0233048	-0.0662754	-0.116915	-0.0156354	0.0103498	-0.0143875	-0.0595569	0.030782	0.532187	-0.0127493	-0.0582341	0.0327355	0.582512	turquoise	0.218663	N
1,7-dimethylurate	Xenobiotics	Xanthine Metabolism	0.0197301	-0.0298261	0.0692863	0.434943	0.0306822	-0.0190574	0.0804218	0.226468	0.0249284	-0.0190534	0.0689102	0.266401	0.0224968	-0.0215431	0.0665367	0.316485	green	0.621932	N
10-heptadecenoate (17:1n7)	Lipid	Long Chain Fatty Acids	-0.00297223	-0.0556578	0.0497133	0.9119	0.0149014	-0.038614	0.0684167	0.585009	-0.00839486	-0.055874	0.0390842	0.728764	-0.00553981	-0.0537361	0.0426565	0.821641	blue	0.877561	N
10-nonadecenoate (19:1n9)	Lipid	Long Chain Fatty Acids	-0.000863187	-0.0525896	0.0508632	0.973891	0.00996542	-0.0419661	0.0618969	0.70666	-0.0160196	-0.0620996	0.0300605	0.49538	-0.015355	-0.0619504	0.0312404	0.518103	blue	0.883076	N
10-undecenoate (11:1n1)	Lipid	Medium Chain Fatty Acid	0.0603374	0.00822702	0.112448	0.0232749	0.0540686	0.00198909	0.106148	0.0418793	-0.00549856	-0.0519704	0.0409733	0.816493	-0.00754587	-0.0539878	0.0388961	0.749981	blue	0.480441	N
11beta-hydroxyandrosterone glucuronide	Lipid	Androgenic Steroids	-0.0365571	-0.0902656	0.0171514	0.18203	-0.0188152	-0.0734109	0.0357804	0.499136	-0.00190683	-0.0502227	0.0464091	0.938303	0.00101037	-0.0475645	0.0495852	0.967459	red	0.565229	N
13-HODE + 9-HODE	Lipid	Fatty Acid, Monohydroxy	0.035733	-0.0141741	0.0856401	0.16039	0.035007	-0.0147701	0.0847841	0.167941	0.0187462	-0.0253303	0.0628226	0.404251	0.0190413	-0.0251213	0.063204	0.397812	blue	0.15203	N
16-hydroxypalmitate	Lipid	Fatty Acid, Monohydroxy	-0.0569074	-0.10876	-0.00505466	0.031497	-0.0522856	-0.104114	-0.000457102	0.048016	-0.0113684	-0.0576117	0.0348748	0.629706	-0.00264912	-0.0500234	0.0447251	0.912669	blue	0.726181	Y
16a-hydroxy DHEA 3-sulfate	Lipid	Androgenic Steroids	-0.0337099	-0.0882035	0.0207838	0.225158	-0.0243177	-0.0792941	0.0306586	0.385718	-0.000996182	-0.0498875	0.0478951	0.968123	0.00311652	-0.0457137	0.0519467	0.900383	red	0.644483	N
1H-indole-7-acetic acid	Xenobiotics	Bacterial/Fungal	0.00636925	-0.0439539	0.0566924	0.803959	0.00559854	-0.0446182	0.0558153	0.82692	-0.0144543	-0.0588276	0.0299189	0.522934	-0.0141483	-0.0586226	0.030326	0.532701	pink	0.340299	N
2-acetamidophenol sulfate	Xenobiotics	Drug - Analgesics, Anesthetics	0.0298131	-0.0199166	0.0795429	0.239796	0.0171112	-0.0331271	0.0673495	0.504165	-0.0106196	-0.0551069	0.0338677	0.63967	-0.0138113	-0.0590649	0.0314423	0.549475	green	0.273894	N
2-aminoadipate	Amino Acid	Lysine Metabolism	-0.0701968	-0.124107	-0.0162864	0.0107442	-0.0415439	-0.0993626	0.0162749	0.158919	-0.0442232	-0.0950938	0.00664731	0.0883568	-0.0411154	-0.0920678	0.00983713	0.113665	turquoise	0.365645	N
2-aminobutyrate	Amino Acid	Glutathione Metabolism	0.0504582	0.00103049	0.0998858	0.0454171	0.0539064	0.00459598	0.103217	0.0321638	0.0263643	-0.0173959	0.0701245	0.237472	0.0159929	-0.0283847	0.0603706	0.479719	magenta	0.36119	N
2-aminoheptanoate	Lipid	Fatty Acid, Amino	-0.0429121	-0.0950142	0.00919005	0.106399	-0.0296798	-0.0822227	0.0228631	0.268029	0.000922179	-0.0456519	0.0474963	0.969023	0.00698087	-0.0396955	0.0536572	0.769275	tan	0.344579	N
2-aminooctanoate	Lipid	Fatty Acid, Amino	0.0247865	-0.0271528	0.0767258	0.349372	0.0181904	-0.0337887	0.0701695	0.492526	0.013879	-0.032009	0.059767	0.553075	0.00765097	-0.0382337	0.0535356	0.743648	tan	0.526818	N
2-aminophenol sulfate	Xenobiotics	Chemical	-0.0109894	-0.0612581	0.0392794	0.668113	-0.0182423	-0.0685078	0.0320233	0.476644	-0.0479149	-0.0923348	-0.003495	0.0345199	-0.0545472	-0.100186	-0.00890804	0.0191893	green	0.325304	N
2-hydroxy-3-methylvalerate	Amino Acid	Leucine, Isoleucine and Valine Metabolism	-0.0493546	-0.10663	0.00792077	0.0911812	-0.0292063	-0.087644	0.0292313	0.327065	-0.0377557	-0.089615	0.0141036	0.153469	-0.0429731	-0.0957756	0.00982932	0.110605	brown	0.393326	N
2-hydroxyarachidate*	Lipid	Fatty Acid, Monohydroxy	-0.0267431	-0.0785338	0.0250476	0.311275	-0.0211334	-0.0728584	0.0305917	0.423004	-0.0133685	-0.0590205	0.0322834	0.565766	-0.00665039	-0.052843	0.0395422	0.777664	blue	0.334152	N
2-hydroxybehenate	Lipid	Fatty Acid, Monohydroxy	0.0148496	-0.0358851	0.0655842	0.565963	0.0131611	-0.0374082	0.0637304	0.609766	0.0132533	-0.0313506	0.0578572	0.560078	0.0148553	-0.0298277	0.0595383	0.514399	blue	0.267966	N
2-hydroxybutyrate/2-hydroxyisobutyrate	Amino Acid	Glutathione Metabolism	-0.00522802	-0.056772	0.046316	0.842322	0.0213727	-0.0320179	0.0747633	0.432441	0.00385787	-0.043515	0.0512307	0.873102	-0.00126536	-0.0490982	0.0465674	0.958621	blue	0.451972	N
2-hydroxydecanoate	Lipid	Fatty Acid, Monohydroxy	0.0159965	-0.0354828	0.0674757	0.542265	0.00853058	-0.0429816	0.0600427	0.745345	0.00127006	-0.0442169	0.046757	0.956328	-0.00106564	-0.0465085	0.0443773	0.963316	tan	0.282637	N
2-hydroxyglutarate	Lipid	Fatty Acid, Dicarboxylate	0.00351655	-0.0472084	0.0542415	0.891849	0.0069814	-0.0436767	0.0576395	0.786942	-0.0037091	-0.0486857	0.0412675	0.871509	-0.00412895	-0.0491528	0.0408949	0.85726	brown	0.168942	N
2-hydroxyhippurate (salicylurate)	Xenobiotics	Benzoate Metabolism	-0.00641182	-0.0567959	0.0439722	0.802909	0.0111935	-0.0411009	0.0634878	0.674641	-0.00455999	-0.0508914	0.0417714	0.846934	-0.00223302	-0.0484979	0.0440318	0.924582	grey	0.197693	N
2-hydroxylaurate	Lipid	Fatty Acid, Monohydroxy	-0.0671028	-0.119504	-0.0147011	0.0121149	-0.0588459	-0.111348	-0.00634382	0.028062	0.00793147	-0.0389087	0.0547716	0.739816	0.00978295	-0.037582	0.0571479	0.685418	blue	0.176391	N
2-hydroxynervonate*	Lipid	Fatty Acid, Monohydroxy	-0.0391113	-0.0885767	0.0103541	0.121122	-0.0447084	-0.0942399	0.00482299	0.0768385	-0.0130498	-0.0568397	0.03074	0.558922	-0.0117619	-0.0556599	0.0321361	0.599254	blue	0.368917	N
2-hydroxyoctanoate	Lipid	Fatty Acid, Monohydroxy	0.00144957	-0.0489559	0.051855	0.955022	0.00329031	-0.0469853	0.0535659	0.897869	0.00483648	-0.0396112	0.0492842	0.831006	-0.000273833	-0.0448228	0.0442751	0.990381	tan	0.555631	N
2-hydroxypalmitate	Lipid	Fatty Acid, Monohydroxy	0.0115086	-0.0395103	0.0625275	0.658204	0.000542066	-0.0507218	0.051806	0.983454	-0.0116776	-0.0571087	0.0337535	0.614187	-0.0103129	-0.0557299	0.0351041	0.656074	black	0.530819	N
2-hydroxyphenylacetate	Amino Acid	Phenylalanine Metabolism	-0.0421445	-0.0941652	0.00987621	0.112237	-0.0247432	-0.0777059	0.0282195	0.359599	-0.0300566	-0.0770674	0.0169543	0.209985	-0.0232121	-0.070209	0.0237848	0.332778	turquoise	0.443187	N
2-hydroxyphytanate*	Lipid	Fatty Acid, Branched	0.037587	-0.0139785	0.0891525	0.152979	0.0304869	-0.0210822	0.082056	0.246377	-0.0303325	-0.0763226	0.0156576	0.195951	-0.0285564	-0.0747804	0.0176676	0.225766	blue	0.401271	N
2-hydroxysebacate	Lipid	Fatty Acid, Dicarboxylate	-0.0291993	-0.0821062	0.0237075	0.279165	-0.0272899	-0.0800867	0.0255069	0.310791	-0.00606354	-0.0529067	0.0407797	0.799595	0.00116616	-0.045711	0.0480433	0.961086	grey	0.415154	N
2-hydroxystearate	Lipid	Fatty Acid, Monohydroxy	0.00725673	-0.043749	0.0582625	0.780223	-0.00522794	-0.0565407	0.0460848	0.841623	-0.0166642	-0.0621889	0.0288604	0.472843	-0.0142907	-0.0598119	0.0312305	0.538105	black	0.551549	N
2-keto-3-deoxy-gluconate	Xenobiotics	Food Component/Plant	-0.0532792	-0.104278	-0.00228087	0.040609	-0.0454248	-0.0967527	0.00590302	0.0827759	-0.0481044	-0.0934624	-0.00274633	0.0376669	-0.0466454	-0.0922063	-0.00108439	0.0447979	turquoise	0.310536	N
2-ketocaprylate	Amino Acid	Leucine, Isoleucine and Valine Metabolism	0.0282545	-0.0224617	0.0789707	0.274654	0.022715	-0.0280616	0.0734916	0.380349	0.0167906	-0.0279977	0.0615789	0.462225	0.00875781	-0.0361449	0.0536606	0.702076	tan	0.542841	N
2-linoleoylglycerol (18:2)	Lipid	Monoacylglycerol	0.00291577	-0.0477206	0.0535522	0.910084	-0.0076576	-0.0585516	0.0432364	0.767926	0.00524155	-0.0397026	0.0501857	0.819079	0.00633295	-0.038471	0.0511369	0.781611	black	0.616512	N
2-methylbutyrylcarnitine (C5)	Amino Acid	Leucine, Isoleucine and Valine Metabolism	-0.0266585	-0.0789871	0.02567	0.317805	-0.00291295	-0.0569287	0.0511028	0.915768	-0.0219363	-0.0697279	0.0258553	0.368068	-0.0225993	-0.0703636	0.025165	0.353497	turquoise	0.632892	N
2-methylmalonylcarnitine (C4-DC)	Lipid	Fatty Acid Synthesis	-0.062147	-0.114585	-0.00970918	0.0202195	-0.0510573	-0.103791	0.0016768	0.0577329	-0.00574759	-0.052876	0.0413808	0.810959	-0.00642736	-0.053521	0.0406663	0.78895	turquoise	0.441467	N
2-methylserine	Amino Acid	Glycine, Serine and Threonine Metabolism	-0.0215328	-0.0715658	0.0285002	0.39869	-0.0243411	-0.0742284	0.0255463	0.338677	-0.0142045	-0.0586256	0.0302166	0.53058	-0.0136127	-0.0582095	0.0309842	0.549417	grey	0.130363	N
2-naphthol sulfate	Xenobiotics	Chemical	-0.102468	-0.152954	-0.0519827	7.1881e-05	-0.101342	-0.151667	-0.0510169	8.18126e-05	-0.0343884	-0.0794498	0.010673	0.134614	-0.0224801	-0.0700402	0.02508	0.353968	green	0.126413	N
2-oleoylglycerol (18:1)	Lipid	Monoacylglycerol	-0.0229442	-0.0728934	0.027005	0.367708	-0.015815	-0.0657964	0.0341663	0.534906	-0.00593382	-0.0500938	0.0382261	0.792137	-0.00620283	-0.050462	0.0380563	0.783418	brown	0.257336	N
2-oxoarginine*	Amino Acid	Urea cycle; Arginine and Proline Metabolism	-0.0293513	-0.0803964	0.0216939	0.259538	-0.012249	-0.0641889	0.039691	0.64372	-0.0113839	-0.0572045	0.0344366	0.626082	-0.0108433	-0.0570404	0.0353537	0.645277	pink	0.354221	N
2-palmitoyl-GPC* (16:0)*	Lipid	Lysophospholipid	0.010696	-0.0403248	0.0617167	0.680968	-0.0125213	-0.0651286	0.040086	0.640651	-0.0189187	-0.0654136	0.0275762	0.424897	-0.0188491	-0.0652641	0.027566	0.425806	black	0.773148	N
2-piperidinone	Xenobiotics	Food Component/Plant	-0.0551497	-0.105829	-0.00447016	0.0329588	-0.0468926	-0.0977477	0.00396252	0.070696	-0.0100211	-0.0551504	0.0351082	0.663203	-0.00625536	-0.0513218	0.0388111	0.785445	grey	0.110752	N
2-stearoyl-GPE (18:0)*	Lipid	Lysophospholipid	-0.0131407	-0.0634948	0.0372134	0.608794	-0.0289033	-0.0797916	0.021985	0.265406	-0.0275378	-0.0726167	0.017541	0.230991	-0.0218741	-0.0669428	0.0231945	0.341216	black	0.641586	N
2,2'-Methylenebis(6-tert-butyl-p-cresol)	Xenobiotics	Chemical	-0.0564859	-0.111639	-0.00133297	0.044721	-0.0572573	-0.112219	-0.00229561	0.04118	-0.0188829	-0.0677996	0.0300338	0.449038	-0.0160017	-0.0650956	0.0330921	0.522679	blue	0.215818	N
2,3-dihydroxy-2-methylbutyrate	Amino Acid	Leucine, Isoleucine and Valine Metabolism	0.00211976	-0.0480997	0.0523392	0.934023	0.00736041	-0.0429164	0.0576372	0.774022	-0.0356389	-0.080182	0.00890408	0.116753	-0.0353171	-0.0802368	0.00960263	0.123225	turquoise	0.381117	N
2,3-dihydroxy-5-methylthio-4-pentenoate (DMTPA)*	Amino Acid	Methionine, Cysteine, SAM and Taurine Metabolism	-0.0884038	-0.141061	-0.0357462	0.00101416	-0.0645749	-0.120534	-0.00861619	0.0237433	-0.0535123	-0.102922	-0.00410239	0.0338	-0.0462798	-0.0958432	0.00328358	0.0672089	turquoise	0.831522	Y
2,3-dihydroxyisovalerate	Xenobiotics	Food Component/Plant	0.0292554	-0.0202417	0.0787525	0.246483	0.0246068	-0.02488	0.0740936	0.329534	0.0103222	-0.0333597	0.0540041	0.643049	0.00276145	-0.0415693	0.0470922	0.902762	grey	0.325364	N
2,4-dihydroxybutyrate	Lipid	Fatty Acid, Dihydroxy	-0.040257	-0.0906361	0.0101222	0.117223	-0.0339494	-0.0843096	0.0164108	0.186253	-0.0445376	-0.088941	-0.000134091	0.0493131	-0.0392237	-0.0837001	0.00525272	0.0838539	turquoise	0.41718	N
2,6-dihydroxybenzoic acid	Xenobiotics	Drug - Topical Agents	0.0822869	0.0321825	0.132391	0.00130306	0.0749905	0.0247986	0.125182	0.00343372	0.017462	-0.0272761	0.0622001	0.444011	0.00605534	-0.0402495	0.0523602	0.797582	green	0.33238	N
2'-deoxyuridine	Nucleotide	Pyrimidine Metabolism, Uracil containing	-0.0338381	-0.0860981	0.0184219	0.204245	-0.0370635	-0.0892294	0.0151024	0.163622	-0.040503	-0.0867472	0.0057412	0.0859968	-0.0462588	-0.0924715	-4.60954e-05	0.0497722	grey	0.0357304	N
2'-O-methyluridine	Nucleotide	Pyrimidine Metabolism, Uracil containing	-0.0282214	-0.0768715	0.0204286	0.25535	-0.0324577	-0.0810052	0.0160897	0.189905	-0.0177117	-0.0604681	0.0250447	0.416588	-0.0191791	-0.0621127	0.0237546	0.381022	grey	0.184522	N
21-hydroxypregnenolone disulfate	Lipid	Pregnenolone Steroids	-0.0250981	-0.0795494	0.0293533	0.366068	-0.0288617	-0.0832238	0.0255004	0.297846	-0.00861545	-0.0569089	0.039678	0.726428	-0.00311997	-0.051537	0.045297	0.899428	red	0.875842	N
2R,3R-dihydroxybutyrate	Lipid	Fatty Acid, Dihydroxy	-0.0325106	-0.0830226	0.0180015	0.206965	-0.00909159	-0.0614225	0.0432393	0.73331	-0.0424914	-0.089229	0.00424623	0.0747324	-0.0420825	-0.0888378	0.00467276	0.0776798	turquoise	0.428829	N
2S,3R-dihydroxybutyrate	Lipid	Fatty Acid, Dihydroxy	0.0694634	0.0120034	0.126923	0.0178513	0.0863356	0.0284504	0.144221	0.00348972	0.0101109	-0.0418461	0.0620678	0.702715	-0.00126761	-0.0535096	0.0509744	0.962043	magenta	0.560164	N
3-(3-amino-3-carboxypropyl)uridine*	Nucleotide	Pyrimidine Metabolism, Uracil containing	-0.0629738	-0.115097	-0.0108502	0.0179211	-0.043306	-0.0970718	0.0104598	0.114329	-0.0277991	-0.0753466	0.0197484	0.251622	-0.0192492	-0.0667963	0.0282978	0.427235	turquoise	0.717436	Y
3-(3-hydroxyphenyl)propionate	Xenobiotics	Benzoate Metabolism	-0.000797131	-0.0503899	0.0487957	0.974852	-0.000469958	-0.0498981	0.0489582	0.985122	-0.0010867	-0.0447961	0.0426227	0.96111	0.00570419	-0.0382554	0.0496638	0.799114	green	0.336142	N
3-(3-hydroxyphenyl)propionate sulfate	Xenobiotics	Benzoate Metabolism	0.0051687	-0.0451985	0.0555359	0.840494	0.00256779	-0.0476618	0.0527974	0.920137	0.00173809	-0.042711	0.0461871	0.938869	0.00704486	-0.0375844	0.0516741	0.756872	green	0.447684	N
3-(4-hydroxyphenyl)lactate (HPLA)	Amino Acid	Tyrosine Metabolism	0.0183427	-0.0393245	0.0760099	0.532766	0.0395705	-0.0190235	0.0981646	0.18547	0.00867409	-0.0431635	0.0605117	0.742777	0.000592768	-0.0516625	0.0528481	0.98225	brown	0.346068	N
3-amino-2-piperidone	Amino Acid	Urea cycle; Arginine and Proline Metabolism	-0.0952581	-0.146117	-0.0443988	0.000247367	-0.0915871	-0.142339	-0.0408349	0.000412839	-0.0523765	-0.0976242	-0.00712867	0.0233149	-0.0381272	-0.0839468	0.00769247	0.102836	turquoise	0.319831	N
3-aminoisobutyrate	Nucleotide	Pyrimidine Metabolism, Thymine containing	-0.00976258	-0.0605871	0.0410619	0.706385	-0.0126339	-0.0633215	0.0380538	0.62497	-0.0297171	-0.0744552	0.015021	0.192785	-0.0310394	-0.0758036	0.0137248	0.173985	magenta	0.410888	N
3-bromo-5-chloro-2,6-dihydroxybenzoic acid*	Xenobiotics	Chemical	-0.032123	-0.0840348	0.0197887	0.225009	-0.0287252	-0.0805031	0.0230527	0.276668	-0.00771145	-0.0536946	0.0382717	0.742229	-0.00676054	-0.0527717	0.0392506	0.773214	blue	0.231369	N
3-carboxy-4-methyl-5-pentyl-2-furanpropionate (3-CMPFP)	Lipid	Fatty Acid, Dicarboxylate	0.10272	0.0516505	0.15379	8.34006e-05	0.102886	0.0519895	0.153783	7.68375e-05	0.00475046	-0.0416215	0.0511224	0.840764	-0.00582631	-0.0524499	0.0407972	0.806387	yellow	0.292956	N
3-carboxy-4-methyl-5-propyl-2-furanpropanoate (CMPF)	Lipid	Fatty Acid, Dicarboxylate	0.150062	0.0981465	0.201977	1.71655e-08	0.143939	0.0920099	0.195867	6.33018e-08	0.0374558	-0.010347	0.0852587	0.124508	0.0211798	-0.0275657	0.0699253	0.394175	yellow	0.180132	N
3-decenoylcarnitine	Lipid	Fatty Acid Metabolism (Acyl Carnitine)	0.0472826	-0.00555927	0.100124	0.0794318	0.0439406	-0.00876067	0.0966419	0.102158	0.0269217	-0.0196778	0.0735213	0.257288	0.0259582	-0.0206537	0.07257	0.274826	purple	0.748004	N
3-formylindole	Xenobiotics	Food Component/Plant	-0.00216377	-0.0557514	0.0514239	0.93688	0.000915676	-0.0525955	0.0544269	0.973228	-0.0184322	-0.0658044	0.02894	0.445438	-0.0267455	-0.0744107	0.0209196	0.271212	turquoise	0.321482	N
3-hydroxy-2-ethylpropionate	Amino Acid	Leucine, Isoleucine and Valine Metabolism	0.0216185	-0.0305023	0.0737393	0.415996	0.0335094	-0.0188178	0.0858365	0.209257	-0.0253043	-0.0719633	0.0213547	0.287584	-0.0290281	-0.075859	0.0178027	0.224216	magenta	0.546563	N
3-hydroxy-3-methylglutarate	Lipid	Mevalonate Metabolism	-0.0789733	-0.129084	-0.0288624	0.00202964	-0.0589383	-0.117133	-0.000743924	0.0471461	-0.0317889	-0.0834644	0.0198866	0.22774	-0.0295907	-0.0811708	0.0219894	0.260626	turquoise	0.474416	N
3-hydroxybutyrate (BHBA)	Lipid	Ketone Bodies	0.00858955	-0.0425393	0.0597184	0.741793	0.00550563	-0.0454774	0.0564886	0.832269	-0.00545613	-0.0506446	0.0397324	0.812808	-0.00848571	-0.0538132	0.0368418	0.713498	magenta	0.764988	N
3-hydroxydecanoate	Lipid	Fatty Acid, Monohydroxy	-0.0111081	-0.0627576	0.0405414	0.673181	-0.012002	-0.0634749	0.0394708	0.647461	-0.00510248	-0.0506746	0.0404696	0.826188	-0.00884884	-0.0548041	0.0371064	0.705695	blue	0.756728	N
3-hydroxydecanoylcarnitine	Lipid	Fatty Acid Metabolism (Acyl Carnitine)	0.0015879	-0.0504451	0.0536209	0.952274	-0.00813873	-0.0602774	0.0439999	0.759497	-0.0106429	-0.0567322	0.0354464	0.650633	-0.0134486	-0.0597001	0.0328029	0.568503	purple	0.81527	N
3-hydroxydodecanedioate*	Lipid	Fatty Acid, Dicarboxylate	-0.0445579	-0.0969301	0.00781421	0.09535	-0.0445053	-0.0967235	0.00771292	0.094768	-0.026722	-0.0730091	0.019565	0.257629	-0.024989	-0.0715859	0.0216079	0.292985	blue	0.619273	N
3-hydroxyhexanoate	Lipid	Fatty Acid, Monohydroxy	-0.0220696	-0.0734718	0.0293327	0.399811	-0.0170666	-0.0684093	0.0342761	0.514477	-0.022405	-0.067888	0.0230781	0.334058	-0.0218388	-0.0673901	0.0237124	0.347132	magenta	0.815029	N
3-hydroxyhippurate	Xenobiotics	Benzoate Metabolism	-0.0105341	-0.0606246	0.0395564	0.680016	-0.0108394	-0.0607571	0.0390782	0.670207	-0.0284651	-0.0726295	0.0156992	0.206321	-0.0257596	-0.0702492	0.01873	0.256234	green	0.590258	N
3-hydroxyisobutyrate	Amino Acid	Leucine, Isoleucine and Valine Metabolism	0.0258197	-0.0253924	0.0770319	0.322839	0.0400596	-0.0115178	0.0916371	0.127839	0.00276488	-0.0430558	0.0485856	0.905794	-0.000856314	-0.0468652	0.0451526	0.970881	blue	0.409262	N
3-hydroxylaurate	Lipid	Fatty Acid, Monohydroxy	-0.0231337	-0.0743987	0.0281313	0.376205	-0.0232583	-0.0743808	0.0278642	0.372311	-0.00876651	-0.0541132	0.0365802	0.704578	-0.012923	-0.0587335	0.0328876	0.580098	blue	0.776954	N
3-hydroxymyristate	Lipid	Fatty Acid, Monohydroxy	-0.0175181	-0.0688929	0.0338567	0.503681	-0.0141672	-0.0654213	0.0370869	0.58776	-0.0110651	-0.0564267	0.0342964	0.632366	-0.0139216	-0.0598044	0.0319611	0.551808	blue	0.762474	N
3-hydroxyoctanoate	Lipid	Fatty Acid, Monohydroxy	-0.0121593	-0.0642265	0.039908	0.646957	-0.0106915	-0.0627035	0.0413206	0.686847	-0.0158048	-0.0618923	0.0302827	0.501245	-0.0171823	-0.0633582	0.0289936	0.465548	blue	0.651495	N
3-hydroxyoleate*	Lipid	Fatty Acid, Monohydroxy	-0.0213633	-0.0720545	0.0293279	0.408548	-0.016656	-0.0672484	0.0339364	0.518516	-0.0114986	-0.0562837	0.0332864	0.614584	-0.0131067	-0.0582494	0.032036	0.569079	blue	0.683739	N
3-hydroxyoleoylcarnitine	Lipid	Fatty Acid Metabolism (Acyl Carnitine)	-0.0664172	-0.117489	-0.0153449	0.0108437	-0.0615548	-0.112549	-0.0105605	0.0180227	-0.0416276	-0.0868728	0.0036175	0.0713185	-0.0400747	-0.0854807	0.00533122	0.0836124	purple	0.692993	N
3-hydroxypyridine sulfate	Xenobiotics	Chemical	-0.0175886	-0.0684865	0.0333092	0.497969	-0.020608	-0.0713955	0.0301795	0.426189	-0.0306145	-0.0755092	0.0142802	0.181218	-0.024471	-0.0700242	0.0210823	0.29216	green	0.665395	N
3-hydroxysebacate	Lipid	Fatty Acid, Monohydroxy	-0.0592885	-0.11066	-0.00791718	0.023726	-0.055981	-0.107342	-0.00461955	0.0326807	-0.0252606	-0.0709477	0.0204264	0.278286	-0.0209318	-0.0668034	0.0249398	0.370875	blue	0.567203	N
3-hydroxystachydrine*	Xenobiotics	Food Component/Plant	0.0727126	0.0220782	0.123347	0.00491395	0.0685549	0.0179729	0.119137	0.00793244	0.0275779	-0.0175801	0.072736	0.231131	0.0187478	-0.027054	0.0645497	0.422139	cyan	0.559398	N
3-hydroxystearate	Lipid	Fatty Acid, Monohydroxy	0.0136737	-0.0377387	0.0650862	0.601955	0.00889058	-0.0425154	0.0602966	0.734468	-0.0202815	-0.0656748	0.0251117	0.380936	-0.0241522	-0.0698567	0.0215524	0.300096	blue	0.41722	N
3-indoleglyoxylic acid	Xenobiotics	Food Component/Plant	-0.0454005	-0.0983268	0.00752581	0.0926544	-0.0485293	-0.101304	0.00424517	0.0714688	-0.0412014	-0.0880877	0.00568489	0.0849631	-0.0445512	-0.0915144	0.00241198	0.0629662	turquoise	0.289532	N
3-indoxyl sulfate	Amino Acid	Tryptophan Metabolism	0.00556178	-0.0462334	0.0573569	0.833201	0.0186769	-0.0335073	0.0708611	0.482755	-0.00139071	-0.0476124	0.044831	0.952944	0.000645822	-0.0456865	0.0469782	0.97819	pink	0.710361	N
3-methoxycatechol sulfate (1)	Xenobiotics	Benzoate Metabolism	-0.0793052	-0.129063	-0.029547	0.00180434	-0.0780688	-0.127672	-0.0284659	0.00205776	-0.0302116	-0.0744944	0.0140711	0.181009	-0.0262578	-0.0705198	0.0180041	0.244734	grey	0.135737	N
3-methoxytyramine sulfate	Amino Acid	Tyrosine Metabolism	-0.0624875	-0.112661	-0.0123139	0.0146827	-0.0559881	-0.106231	-0.00574488	0.0289825	-0.0531821	-0.0975395	-0.00882477	0.0188135	-0.0476915	-0.0922029	-0.00318001	0.0357483	turquoise	0.46591	N
3-methoxytyrosine	Amino Acid	Tyrosine Metabolism	-0.034763	-0.0842392	0.0147132	0.168338	-0.0399174	-0.0892952	0.00946038	0.113009	-0.0217972	-0.0656653	0.0220708	0.329873	-0.0140446	-0.0579757	0.0298866	0.530675	turquoise	0.293013	N
3-methyl catechol sulfate (1)	Xenobiotics	Benzoate Metabolism	-0.0242542	-0.0747637	0.0262554	0.346384	-0.024241	-0.0746325	0.0261504	0.345516	-0.0344738	-0.078993	0.0100453	0.128984	-0.0263286	-0.0718714	0.0192142	0.256968	green	0.649226	N
3-methyl-2-oxobutyrate	Amino Acid	Leucine, Isoleucine and Valine Metabolism	0.0687128	0.0163852	0.12104	0.0100977	0.0989136	0.0450873	0.15274	0.000322973	0.0365359	-0.0117564	0.0848282	0.138008	0.0336506	-0.0148373	0.0821386	0.173611	brown	0.346136	N
3-methyl-2-oxovalerate	Amino Acid	Leucine, Isoleucine and Valine Metabolism	0.0246261	-0.033913	0.0831651	0.409396	0.0525927	-0.00754777	0.112733	0.0864832	0.0111537	-0.0424451	0.0647526	0.683183	0.00874421	-0.0450145	0.0625029	0.749718	brown	0.456256	N
3-methylglutaconate	Amino Acid	Leucine, Isoleucine and Valine Metabolism	-0.0397732	-0.0896936	0.0101471	0.118302	-0.0193851	-0.0755197	0.0367495	0.498261	-0.0100122	-0.0595594	0.0395349	0.691873	-0.00560717	-0.0551511	0.0439367	0.824338	turquoise	0.393272	N
3-methylglutarylcarnitine (2)	Amino Acid	Leucine, Isoleucine and Valine Metabolism	-0.0296806	-0.0797416	0.0203804	0.245019	-0.00882134	-0.0617392	0.0440966	0.74372	-0.0218918	-0.0686291	0.0248455	0.358341	-0.0181379	-0.0651199	0.0288442	0.448989	turquoise	0.317109	N
3-methylhistidine	Amino Acid	Histidine Metabolism	0.00623907	-0.0432293	0.0557074	0.804634	0.010918	-0.0384854	0.0603215	0.664712	-0.0271637	-0.0711815	0.016854	0.226274	-0.0303533	-0.0744239	0.0137173	0.176891	turquoise	0.302453	N
3-methylxanthine	Xenobiotics	Xanthine Metabolism	0.0376031	-0.0126737	0.0878799	0.142561	0.0400435	-0.0100733	0.0901602	0.117258	0.0200128	-0.0244411	0.0644666	0.377326	0.0216839	-0.022867	0.0662348	0.339855	green	0.52497	N
3-phenylpropionate (hydrocinnamate)	Xenobiotics	Benzoate Metabolism	0.106282	0.0558295	0.156735	3.79556e-05	0.0906833	0.0387818	0.142585	0.000626428	0.0200827	-0.0264935	0.066659	0.3978	0.0139111	-0.0334916	0.0613137	0.564927	green	0.412512	N
3,4-dihydroxybutyrate	Lipid	Fatty Acid, Dihydroxy	-0.104025	-0.154279	-0.0537713	5.1557e-05	-0.0866941	-0.138646	-0.0347424	0.00108743	-0.0614109	-0.107552	-0.0152694	0.0091285	-0.0512729	-0.0977163	-0.00482958	0.0305064	turquoise	0.451192	N
3,4-methyleneheptanoate	Xenobiotics	Food Component/Plant	-0.0334419	-0.0831884	0.0163045	0.187486	-0.0340978	-0.0837163	0.0155206	0.177867	-0.0158469	-0.0599541	0.0282604	0.481064	-0.0158919	-0.0599177	0.028134	0.479007	tan	0.678441	N
3,5-dichloro-2,6-dihydroxybenzoic acid	Xenobiotics	Chemical	-0.0761743	-0.127579	-0.0247697	0.00370643	-0.0700817	-0.121461	-0.0187026	0.00754206	-0.00202316	-0.0482192	0.0441729	0.931551	-0.00180461	-0.0483623	0.0447531	0.939403	blue	0.211027	N
3,7-dimethylurate	Xenobiotics	Xanthine Metabolism	0.0460055	-0.00343078	0.0954419	0.068136	0.0515913	0.00224603	0.100937	0.0404572	0.0275373	-0.0161067	0.0711814	0.216034	0.0285964	-0.0150475	0.0722403	0.198896	green	0.400031	N
3b-hydroxy-5-cholenoic acid	Lipid	Secondary Bile Acid Metabolism	0.0286121	-0.0222541	0.0794782	0.270041	0.0162755	-0.0349513	0.0675022	0.533235	0.0248453	-0.0204839	0.0701744	0.282477	0.0276608	-0.0176328	0.0729545	0.231129	grey	0.19849	N
3beta-hydroxy-5-cholestenoate	Lipid	Sterol	-0.0212356	-0.0730321	0.0305608	0.421404	-0.0489974	-0.102566	0.0045707	0.0729855	-0.0168972	-0.0645427	0.0307483	0.486742	-0.00542726	-0.0538913	0.0430368	0.826154	blue	0.36064	N
3beta,7alpha-dihydroxy-5-cholestenoate	Lipid	Sterol	-0.0322963	-0.0824349	0.0178422	0.206598	-0.0432638	-0.093596	0.00706838	0.0919876	-0.0130736	-0.057857	0.0317097	0.566966	-0.00180364	-0.0474029	0.0437956	0.938163	blue	0.159684	N
4-acetamidobutanoate	Amino Acid	Polyamine Metabolism	-0.0607602	-0.112092	-0.00942836	0.0203759	-0.0517005	-0.10319	-0.000211198	0.0490689	-0.0449778	-0.0904951	0.000539613	0.0527748	-0.0398713	-0.0854509	0.00570835	0.0863868	turquoise	0.644943	N
4-acetylcatechol sulfate (1)	Xenobiotics	Food Component/Plant	0.0116985	-0.039486	0.062883	0.653981	0.00130417	-0.0500495	0.0526579	0.960276	-0.0480585	-0.0938557	-0.00226136	0.0397244	-0.0457955	-0.0921446	0.000553521	0.0527956	green	0.545973	N
4-allylcatechol sulfate	Xenobiotics	Benzoate Metabolism	0.042484	-0.00756037	0.0925284	0.0960786	0.0341017	-0.0160473	0.0842507	0.182447	-0.0138642	-0.0586552	0.0309268	0.543826	-0.0157903	-0.0608797	0.0292991	0.492218	green	0.230762	N
4-allylphenol sulfate	Xenobiotics	Food Component/Plant	0.105943	0.0555362	0.15635	3.95296e-05	0.0986519	0.0481697	0.149134	0.000131777	0.0261687	-0.0192815	0.0716189	0.258903	0.0204696	-0.0259751	0.0669143	0.387426	green	0.186562	N
4-cholesten-3-one	Lipid	Sterol	-0.0133072	-0.0633448	0.0367303	0.601978	-0.00744417	-0.0580548	0.0431665	0.772987	-0.000492912	-0.0451773	0.0441915	0.982739	-6.7459e-05	-0.0446778	0.0445428	0.997634	brown	0.267743	N
4-ethylcatechol sulfate	Xenobiotics	Benzoate Metabolism	-0.00763318	-0.0590987	0.0438324	0.771143	-0.020779	-0.072841	0.0312829	0.433806	-0.0488879	-0.0948966	-0.00287929	0.0373022	-0.0455746	-0.0922375	0.00108825	0.05558	green	0.621991	N
4-ethylphenyl sulfate	Xenobiotics	Benzoate Metabolism	0.0436261	-0.00585601	0.0931083	0.0839413	0.0335123	-0.0164219	0.0834465	0.18822	0.0190367	-0.0251598	0.0632333	0.398292	0.0223687	-0.0222508	0.0669882	0.325571	green	0.282221	N
4-guanidinobutanoate	Amino Acid	Guanidino and Acetamido Metabolism	-0.042058	-0.0978328	0.0137169	0.139311	-0.0405226	-0.0962005	0.0151553	0.153607	-0.0314864	-0.0806623	0.0176894	0.209324	-0.0289402	-0.07824	0.0203597	0.24971	turquoise	0.259219	N
4-hydroxy-2-oxoglutaric acid	Lipid	Fatty Acid, Dicarboxylate	0.110525	0.0582072	0.162843	3.60804e-05	0.116837	0.0645956	0.169078	1.23099e-05	0.0637604	0.017082	0.110439	0.00745814	0.0613003	0.0143438	0.108257	0.0105442	brown	0.187857	N
4-hydroxychlorothalonil	Xenobiotics	Chemical	0.0430214	-0.00753067	0.0935734	0.0952579	0.0333141	-0.0174284	0.0840567	0.198004	0.00158582	-0.043393	0.0465647	0.944871	-0.00146186	-0.0467579	0.0438342	0.949529	blue	0.111512	N
4-hydroxycoumarin	Xenobiotics	Drug - Cardiovascular	0.109141	0.0594717	0.15881	1.73888e-05	0.104889	0.0553013	0.154477	3.52824e-05	0.0512039	0.00692041	0.0954873	0.0234668	0.0426044	-0.00276958	0.0879785	0.065698	grey	0.125793	N
4-hydroxyhippurate	Xenobiotics	Benzoate Metabolism	-0.0240984	-0.0762624	0.0280656	0.364979	-0.0209274	-0.0729687	0.0311139	0.430349	-0.0213084	-0.0673188	0.024702	0.363784	-0.0204592	-0.0665401	0.0256218	0.383936	green	0.320913	N
4-hydroxyphenylacetylglutamine	Peptide	Acetylated Peptides	-0.0880698	-0.13971	-0.0364297	0.000842411	-0.0686783	-0.122087	-0.0152699	0.0117603	-0.0559215	-0.103069	-0.00877415	0.020121	-0.0492989	-0.0965935	-0.00200431	0.0410617	turquoise	0.550878	N
4-hydroxyphenylpyruvate	Amino Acid	Tyrosine Metabolism	-0.010658	-0.06244	0.041124	0.686463	0.0132497	-0.0400592	0.0665586	0.625948	-0.00320473	-0.0504096	0.0440001	0.894074	-0.00761463	-0.054829	0.0395998	0.751768	turquoise	0.383329	N
4-imidazoleacetate	Amino Acid	Histidine Metabolism	0.0360768	-0.0148357	0.0869892	0.164745	0.0351267	-0.015656	0.0859094	0.175041	0.0242106	-0.020729	0.0691502	0.290783	0.0210677	-0.0238061	0.0659415	0.357226	grey	0.125717	N
4-methoxyphenol sulfate	Amino Acid	Tyrosine Metabolism	0.0380638	-0.0114227	0.0875503	0.131565	0.0294229	-0.0201767	0.0790225	0.244764	-0.0457121	-0.089993	-0.0014311	0.0430506	-0.0525341	-0.0982889	-0.00677921	0.0244571	green	0.420504	N
4-methyl-2-oxopentanoate	Amino Acid	Leucine, Isoleucine and Valine Metabolism	0.0697627	0.0116234	0.127902	0.0187165	0.0867972	0.028208	0.145386	0.00371579	0.0342339	-0.0182987	0.0867664	0.20134	0.0273046	-0.0254124	0.0800216	0.309789	brown	0.377886	N
4-methylbenzenesulfonate	Xenobiotics	Chemical	-0.0216001	-0.0712939	0.0280938	0.394006	-0.0265362	-0.0761876	0.0231152	0.294642	-0.0299362	-0.0736748	0.0138025	0.179615	-0.0296376	-0.0737281	0.0144528	0.187512	black	0.368689	N
4-methylcatechol sulfate	Xenobiotics	Benzoate Metabolism	0.0304529	-0.0191641	0.0800699	0.228808	0.0302063	-0.0192725	0.079685	0.231295	0.0142433	-0.0296058	0.0580925	0.524107	0.0101639	-0.0337925	0.0541204	0.650198	pink	0.465125	N
4-methylguaiacol sulfate	Xenobiotics	Benzoate Metabolism	-0.0412095	-0.0907782	0.00835919	0.103151	-0.038948	-0.0884007	0.0105047	0.122585	-0.012294	-0.0560623	0.0314743	0.581723	-0.00976564	-0.0534792	0.033948	0.661286	pink	0.330136	N
4-methylhexanoylglutamine	Lipid	Fatty Acid Metabolism (Acyl Glutamine)	0.00971314	-0.0402712	0.0596975	0.703124	0.00804481	-0.0418001	0.0578897	0.751597	-0.0209518	-0.0650763	0.0231727	0.35178	-0.0214084	-0.0657644	0.0229477	0.343911	magenta	0.649906	N
4-methylnonanoylcarnitine	Lipid	Fatty Acid Metabolism (Acyl Carnitine)	-0.0379507	-0.088059	0.0121577	0.137587	-0.0382289	-0.0881766	0.0117189	0.13348	-0.0452319	-0.0893816	-0.00108228	0.0446493	-0.0432373	-0.0873751	0.000900533	0.0548544	purple	0.24043	N
4-oxo-retinoic acid	Cofactors and Vitamins	Vitamin A Metabolism	0.0470949	-0.00344451	0.0976343	0.067769	0.0339262	-0.0171525	0.0850048	0.192823	-0.00196364	-0.0473751	0.0434478	0.932414	-0.00874618	-0.054492	0.0369997	0.707681	yellow	0.219934	N
4-vinylphenol sulfate	Xenobiotics	Benzoate Metabolism	-0.0191223	-0.0703293	0.0320847	0.463971	-0.0265529	-0.0777976	0.0246918	0.309601	-0.0294841	-0.0748653	0.0158971	0.202707	-0.0190094	-0.0663533	0.0283344	0.431037	green	0.374086	N
5-acetylamino-6-amino-3-methyluracil	Xenobiotics	Xanthine Metabolism	-0.0169722	-0.0661346	0.0321903	0.498393	-0.0129624	-0.0620176	0.0360928	0.604307	-0.00358458	-0.0470045	0.0398353	0.871372	0.00294664	-0.0407955	0.0466888	0.894889	green	0.679351	N
5-acetylamino-6-formylamino-3-methyluracil	Xenobiotics	Xanthine Metabolism	-0.0176602	-0.0671214	0.031801	0.483798	-0.0154946	-0.0648381	0.0338489	0.538013	-0.00176707	-0.0454212	0.041887	0.936722	1.67801e-05	-0.0435999	0.0436334	0.999398	green	0.496339	N
5-dodecenoate (12:1n7)	Lipid	Medium Chain Fatty Acid	-0.034985	-0.090108	0.020138	0.213346	-0.0365272	-0.0915489	0.0184946	0.193042	-0.0172712	-0.0661415	0.0315992	0.488264	-0.0141579	-0.0636517	0.0353358	0.574794	blue	0.771	N
5-dodecenoylcarnitine (C12:1)	Lipid	Fatty Acid Metabolism (Acyl Carnitine)	-0.00330366	-0.0544703	0.047863	0.899233	-0.00289089	-0.0538932	0.0481114	0.911484	-0.00294038	-0.047982	0.0421012	0.898122	-0.000613896	-0.0459217	0.0446939	0.978799	purple	0.811859	N
5-hydroxyhexanoate	Lipid	Fatty Acid, Monohydroxy	0.00395526	-0.0466951	0.0546056	0.878278	0.00203998	-0.0487294	0.0528094	0.937187	-0.0125347	-0.0573864	0.0323171	0.583632	-0.0133698	-0.0581484	0.0314088	0.558172	pink	0.406154	N
5-methylthioadenosine (MTA)	Amino Acid	Polyamine Metabolism	-0.0790183	-0.130284	-0.027753	0.00254196	-0.0515881	-0.107042	0.00386566	0.0682283	-0.030885	-0.0800855	0.0183155	0.218379	-0.0207387	-0.0700273	0.0285499	0.409293	turquoise	0.636315	N
5-methyluridine (ribothymidine)	Nucleotide	Pyrimidine Metabolism, Uracil containing	-0.00733773	-0.0584046	0.0437291	0.778093	-0.0135282	-0.0645409	0.0374844	0.603004	-0.0074547	-0.0526581	0.0377487	0.746363	-0.00695784	-0.0520628	0.0381472	0.762239	grey	0.173372	N
5-oxoproline	Amino Acid	Glutathione Metabolism	-0.0697215	-0.121452	-0.017991	0.00828571	-0.0721574	-0.123723	-0.0205918	0.00612668	-0.0499143	-0.0957191	-0.00410952	0.032717	-0.0429419	-0.0889905	0.00310675	0.0675652	turquoise	0.28111	N
5,6-dihydrothymine	Nucleotide	Pyrimidine Metabolism, Thymine containing	-0.00320146	-0.0548555	0.0484525	0.903251	0.00359411	-0.0481482	0.0553364	0.891638	-0.0111403	-0.0568812	0.0346005	0.632894	-0.0110637	-0.0567968	0.0346695	0.635176	salmon	0.325507	N
5,6-dihydrouracil	Nucleotide	Pyrimidine Metabolism, Uracil containing	-0.0377773	-0.0879875	0.012433	0.140197	-0.0245434	-0.0753001	0.0262133	0.34302	-0.0103255	-0.0552547	0.0346038	0.652193	-0.00548509	-0.0505727	0.0396025	0.811417	turquoise	0.313865	N
5,6-dihydrouridine	Nucleotide	Pyrimidine Metabolism, Uracil containing	-0.114011	-0.164606	-0.0634167	1.05809e-05	-0.10093	-0.152418	-0.0494418	0.000125603	-0.067859	-0.113558	-0.0221601	0.00363715	-0.0605631	-0.106444	-0.0146826	0.00971283	turquoise	0.676496	Y
5alpha-androstan-3alpha,17beta-diol monosulfate (1)	Lipid	Androgenic Steroids	0.00243153	-0.050656	0.0555191	0.928423	0.0110993	-0.0420253	0.064224	0.681988	-0.00435553	-0.0512894	0.0425783	0.855576	-0.0056154	-0.0526803	0.0414496	0.814983	red	0.568643	N
5alpha-androstan-3beta,17alpha-diol disulfate	Lipid	Androgenic Steroids	0.0886494	0.0358004	0.141498	0.00102426	0.083463	0.0306604	0.136266	0.00196807	0.0346887	-0.0123767	0.0817541	0.148458	0.0292735	-0.0179584	0.0765054	0.224266	red	0.401552	N
5alpha-androstan-3beta,17beta-diol disulfate	Lipid	Androgenic Steroids	0.0996017	0.0363713	0.162832	0.0020397	0.108598	0.0454285	0.171767	0.000764905	0.0742294	0.0182511	0.130208	0.00938577	0.0727933	0.0152758	0.130311	0.0131571	red	0.662029	N
5alpha-androstan-3beta,17beta-diol monosulfate (2)	Lipid	Androgenic Steroids	0.0461904	-0.0108336	0.103214	0.112295	0.055165	-0.00207285	0.112403	0.0588821	0.0260607	-0.0246985	0.0768198	0.314041	0.022724	-0.0285478	0.0739958	0.384769	red	0.54511	N
5alpha-pregnan-3beta,20alpha-diol disulfate	Lipid	Progestin Steroids	0.0293117	-0.0227009	0.0813244	0.269146	0.0287622	-0.0231102	0.0806346	0.276924	0.0354003	-0.0105984	0.081399	0.131353	0.0346631	-0.0114539	0.08078	0.140586	red	0.762935	N
5alpha-pregnan-3beta,20alpha-diol monosulfate (2)	Lipid	Progestin Steroids	0.0148236	-0.0352551	0.0649023	0.561573	0.00671874	-0.0435964	0.0570338	0.793407	0.0220752	-0.0224506	0.0666009	0.330945	0.0195791	-0.0251189	0.0642771	0.390343	red	0.616495	N
5alpha-pregnan-3beta,20beta-diol monosulfate (1)	Lipid	Progestin Steroids	-0.0200424	-0.070346	0.0302611	0.434604	-0.0276787	-0.0780074	0.0226499	0.280858	-0.0140455	-0.0586076	0.0305167	0.53649	-0.0155139	-0.0602216	0.0291938	0.496169	red	0.720524	N
6-bromotryptophan	Amino Acid	Tryptophan Metabolism	-0.00708973	-0.0579657	0.0437863	0.784621	-0.00730124	-0.0580019	0.0433994	0.777615	-0.0280453	-0.0731233	0.0170326	0.222503	-0.026583	-0.0716217	0.0184556	0.247135	salmon	0.262853	N
6-hydroxyindole sulfate	Xenobiotics	Chemical	0.0102096	-0.0411691	0.0615883	0.696748	0.0208444	-0.030742	0.0724308	0.428133	-0.00187345	-0.047638	0.0438911	0.936008	-0.000179593	-0.0461224	0.0457632	0.993883	pink	0.723069	N
6-oxopiperidine-2-carboxylate	Amino Acid	Lysine Metabolism	-0.0882052	-0.138803	-0.0376078	0.00064435	-0.0814284	-0.13205	-0.0308068	0.00163564	-0.0391495	-0.0843136	0.00601455	0.0892743	-0.0330519	-0.0784698	0.012366	0.153644	turquoise	0.432826	N
7-HOCA	Lipid	Sterol	-0.0291116	-0.079334	0.0211108	0.255709	-0.0231798	-0.073836	0.0274764	0.369546	-0.0014436	-0.046236	0.0433488	0.9496	0.00645359	-0.0386591	0.0515663	0.779041	blue	0.23637	N
7-methylguanine	Nucleotide	Purine Metabolism, Guanine containing	-0.0855252	-0.139385	-0.0316652	0.00187611	-0.0705654	-0.125242	-0.015889	0.0114573	-0.0355893	-0.0839871	0.0128085	0.149387	-0.027416	-0.0764233	0.0215912	0.272653	turquoise	0.609487	N
7-methylxanthine	Xenobiotics	Xanthine Metabolism	0.0232583	-0.0266596	0.0731762	0.360887	0.0204275	-0.0293478	0.0702027	0.420938	0.0108221	-0.0331597	0.0548039	0.629403	0.0156298	-0.0284414	0.059701	0.486734	green	0.479679	N
8-hydroxyoctanoate	Lipid	Fatty Acid, Monohydroxy	-0.00730302	-0.0599554	0.0453493	0.785601	-0.00391666	-0.0564557	0.0486224	0.883759	0.0112013	-0.0351717	0.0575742	0.635697	0.0147485	-0.0316214	0.0611184	0.53278	grey	0.26371	N
8-methoxykynurenate	Amino Acid	Tryptophan Metabolism	-0.0595722	-0.110807	-0.00833766	0.022703	-0.0395794	-0.0923046	0.0131457	0.141098	0.011992	-0.0350496	0.0590335	0.617106	0.0129224	-0.0347511	0.0605958	0.594999	blue	0.30455	N
9-hydroxystearate	Lipid	Fatty Acid, Monohydroxy	-0.0658878	-0.119902	-0.0118735	0.0168463	-0.0592159	-0.113299	-0.00513234	0.0318986	-0.0268769	-0.0748615	0.0211076	0.272068	-0.0218914	-0.0708307	0.0270479	0.380376	blue	0.570302	N
acetylcarnitine (C2)	Lipid	Fatty Acid Metabolism (Acyl Carnitine)	-0.0405977	-0.091695	0.0104997	0.119329	-0.0283042	-0.0797713	0.023163	0.28087	-0.0368166	-0.0823086	0.00867542	0.112613	-0.0366394	-0.0823581	0.00907935	0.116157	magenta	0.713068	N
acisoga	Amino Acid	Polyamine Metabolism	0.0115556	-0.0390566	0.0621678	0.65432	0.0244905	-0.0264282	0.0754091	0.345597	0.0141684	-0.0309495	0.0592864	0.537986	0.014761	-0.0303805	0.0599025	0.521338	turquoise	0.283813	N
aconitate [cis or trans]	Energy	TCA Cycle	-0.11289	-0.165553	-0.0602282	2.76866e-05	-0.0961671	-0.150264	-0.0420704	0.000502725	-0.0764077	-0.124405	-0.0284105	0.00182788	-0.0703998	-0.118735	-0.0220647	0.00433808	blue	0.384853	N
adenine	Nucleotide	Purine Metabolism, Adenine containing	-0.0661196	-0.114923	-0.0173158	0.00795627	-0.0533751	-0.102713	-0.00403735	0.0339965	-0.0381268	-0.0823074	0.00605378	0.0907017	-0.0299793	-0.0743749	0.0144163	0.185489	salmon	0.28592	N
adipoylcarnitine (C6-DC)	Lipid	Fatty Acid Metabolism (Acyl Carnitine)	-0.027571	-0.0775717	0.0224297	0.279591	-0.00848517	-0.0596112	0.0426409	0.744807	-0.00134716	-0.0465815	0.0438872	0.953422	0.00497286	-0.0404464	0.0503921	0.829974	magenta	0.59528	N
adrenate (22:4n6)	Lipid	Long Chain Polyunsaturated Fatty Acid (n3 and n6)	-0.0360302	-0.0876625	0.0156021	0.17126	-0.0156674	-0.0685829	0.0372481	0.56147	0.00413971	-0.0427763	0.0510557	0.862608	0.00801971	-0.0394934	0.0555328	0.740615	blue	0.792712	N
alanine	Amino Acid	Alanine and Aspartate Metabolism	0.00791678	-0.0416276	0.0574611	0.753988	0.0288138	-0.0218087	0.0794362	0.264386	0.019979	-0.0249171	0.064875	0.382846	0.0207246	-0.0241485	0.0655977	0.3651	brown	0.455703	N
allantoin	Nucleotide	Purine Metabolism, (Hypo)Xanthine/Inosine containing	0.0266229	-0.024508	0.0777539	0.307253	0.0374824	-0.0138185	0.0887832	0.152012	-0.00896652	-0.0545763	0.0366432	0.699821	-0.015296	-0.0611015	0.0305094	0.512536	cyan	0.364013	N
alpha-hydroxycaproate	Lipid	Fatty Acid, Monohydroxy	-0.0261764	-0.0769364	0.0245835	0.311911	-0.0124215	-0.0636514	0.0388085	0.634419	0.00191834	-0.0434466	0.0472833	0.933902	0.00780936	-0.0378617	0.0534805	0.737355	brown	0.235007	N
alpha-hydroxyisocaproate	Amino Acid	Leucine, Isoleucine and Valine Metabolism	-0.0211787	-0.0804103	0.0380529	0.483179	-0.00510871	-0.0648809	0.0546635	0.866877	-0.0246356	-0.0775469	0.0282758	0.36122	-0.0341128	-0.0871403	0.0189148	0.207182	brown	0.311127	N
alpha-hydroxyisovalerate	Amino Acid	Leucine, Isoleucine and Valine Metabolism	-0.00170044	-0.0566563	0.0532554	0.95161	0.0124845	-0.042847	0.067816	0.658125	-0.00103087	-0.050132	0.0480702	0.967155	-0.00840742	-0.059142	0.0423272	0.745173	brown	0.338669	N
alpha-ketobutyrate	Amino Acid	Methionine, Cysteine, SAM and Taurine Metabolism	0.0454236	-0.00767974	0.0985269	0.0935797	0.0632628	0.00960195	0.116924	0.0208834	0.0140072	-0.0338323	0.0618467	0.56582	0.00802633	-0.0400268	0.0560795	0.743223	blue	0.188803	N
alpha-ketoglutaramate*	Amino Acid	Glutamate Metabolism	-0.0257037	-0.0789079	0.0275006	0.343456	-0.0193371	-0.0724897	0.0338155	0.475569	-0.0302041	-0.0773911	0.0169829	0.209458	-0.0378991	-0.0853633	0.00956509	0.117496	turquoise	0.537425	N
alpha-ketoglutarate	Energy	TCA Cycle	-0.0334678	-0.0850846	0.0181489	0.20362	-0.0106126	-0.0638742	0.0426491	0.695963	-0.0177313	-0.0650913	0.0296287	0.462807	-0.0176637	-0.0649499	0.0296225	0.463816	brown	0.335533	N
alpha-tocopherol	Cofactors and Vitamins	Tocopherol Metabolism	0.0682371	0.0168015	0.119673	0.00935225	0.0649629	0.0136535	0.116272	0.0131186	0.0485963	0.00319609	0.0939965	0.0359284	0.0423488	-0.0031181	0.0878157	0.0678932	brown	0.157361	N
AMP	Nucleotide	Purine Metabolism, Adenine containing	0.0114878	-0.041232	0.0642076	0.669126	0.00703465	-0.0455656	0.0596349	0.793098	0.0199873	-0.026707	0.0666817	0.401237	0.0211585	-0.0255111	0.0678281	0.373969	purple	0.0761458	N
andro steroid monosulfate C19H28O6S (1)*	Lipid	Androgenic Steroids	-0.057761	-0.111479	-0.00404312	0.0350944	-0.0506057	-0.104485	0.00327377	0.0656192	-0.00382951	-0.0517924	0.0441334	0.875564	0.00380385	-0.0443014	0.0519091	0.876753	red	0.577045	N
androstenediol (3alpha, 17alpha) monosulfate (2)	Lipid	Androgenic Steroids	0.00149808	-0.0530606	0.0560568	0.957053	0.0025414	-0.0519538	0.0570366	0.927125	0.018918	-0.0293102	0.0671462	0.441744	0.0199327	-0.0284105	0.0682758	0.418758	red	0.653824	N
androstenediol (3alpha, 17alpha) monosulfate (3)	Lipid	Androgenic Steroids	0.0596742	0.000477145	0.118871	0.0481841	0.0537377	-0.00540643	0.112882	0.0749117	0.0376948	-0.0144882	0.0898778	0.156703	0.0389333	-0.0133103	0.091177	0.144001	red	0.73042	N
androstenediol (3beta,17beta) disulfate (1)	Lipid	Androgenic Steroids	0.0293342	-0.0286265	0.0872949	0.320987	0.0381039	-0.0199846	0.0961924	0.198393	0.0230601	-0.0283608	0.0744809	0.379168	0.0244468	-0.0289648	0.0778583	0.369414	red	0.768722	N
androstenediol (3beta,17beta) disulfate (2)	Lipid	Androgenic Steroids	0.0192717	-0.0388283	0.0773718	0.515371	0.026436	-0.0316639	0.0845359	0.372251	0.0247375	-0.0268966	0.0763716	0.347476	0.024972	-0.0268263	0.0767703	0.344456	red	0.894653	N
androstenediol (3beta,17beta) monosulfate (1)	Lipid	Androgenic Steroids	-0.0202646	-0.0762648	0.0357357	0.477923	-0.014665	-0.0707011	0.041371	0.607777	-0.00415158	-0.053689	0.0453858	0.869442	-0.00198381	-0.0520119	0.0480443	0.938009	red	0.780278	N
androstenediol (3beta,17beta) monosulfate (2)	Lipid	Androgenic Steroids	0.0466126	-0.00449134	0.0977165	0.0737912	0.0483376	-0.00261179	0.0992871	0.0629403	0.0385618	-0.00645574	0.0835793	0.0931144	0.0404068	-0.00606515	0.0868788	0.0882973	red	0.731935	N
androsterone glucuronide	Lipid	Androgenic Steroids	-0.000540789	-0.0595971	0.0585155	0.985671	0.00795935	-0.0511026	0.0670213	0.791549	0.0150235	-0.0373091	0.0673561	0.573428	0.0161376	-0.0363054	0.0685805	0.546187	red	0.612988	N
androsterone sulfate	Lipid	Androgenic Steroids	0.0806677	0.0288515	0.132484	0.00230023	0.0745506	0.0227566	0.126345	0.00481533	0.0491694	0.00344112	0.0948977	0.0350973	0.0475544	0.00180856	0.0933002	0.0416159	red	0.65064	N
arabitol/xylitol	Carbohydrate	Pentose Metabolism	-0.0894222	-0.140377	-0.038467	0.000592727	-0.0798016	-0.130995	-0.028608	0.00227036	-0.0524183	-0.0978615	-0.00697509	0.0238027	-0.047737	-0.0933076	-0.00216649	0.0400717	turquoise	0.54957	N
arabonate/xylonate	Carbohydrate	Pentose Metabolism	-0.0305372	-0.0812371	0.0201628	0.237602	-0.026048	-0.076652	0.0245561	0.312803	-0.0300683	-0.0748127	0.014676	0.187643	-0.0299744	-0.0747022	0.0147535	0.18886	turquoise	0.426163	N
arachidate (20:0)	Lipid	Long Chain Fatty Acids	0.0335755	-0.0180734	0.0852245	0.202452	0.0211205	-0.0309278	0.0731689	0.42617	0.0146167	-0.0313793	0.0606128	0.533142	0.0130322	-0.0329964	0.0590607	0.578708	blue	0.662968	N
arachidonate (20:4n6)	Lipid	Long Chain Polyunsaturated Fatty Acid (n3 and n6)	-0.0150026	-0.0660857	0.0360805	0.564638	-0.01134	-0.0624363	0.0397562	0.663377	0.00340103	-0.0419276	0.0487297	0.883009	0.00235339	-0.0431906	0.0478973	0.919276	blue	0.668815	N
arachidonoyl ethanolamide	Lipid	Endocannabinoid	-0.0444493	-0.097826	0.00892735	0.102578	-0.0286142	-0.0826818	0.0254535	0.299383	0.00882959	-0.0391297	0.0567889	0.718045	0.0131378	-0.0350173	0.061293	0.59261	grey	0.194829	N
arachidonoylcarnitine (C20:4)	Lipid	Fatty Acid Metabolism (Acyl Carnitine)	-0.068787	-0.123852	-0.0137216	0.0143864	-0.058253	-0.113681	-0.00282462	0.039427	-0.0205499	-0.0700645	0.0289648	0.415705	-0.0214162	-0.0709209	0.0280885	0.396231	purple	0.542238	N
arachidonoylcholine	Lipid	Fatty Acid Metabolism (Acyl Choline)	-0.0121777	-0.0634956	0.0391403	0.641657	-0.0226788	-0.0742146	0.0288571	0.388163	-0.00837037	-0.0540683	0.0373276	0.719419	-0.00911206	-0.0548936	0.0366695	0.696275	black	0.656177	N
arachidoylcarnitine (C20)*	Lipid	Fatty Acid Metabolism (Acyl Carnitine)	0.0642256	0.0132126	0.115239	0.013638	0.0396592	-0.0146541	0.0939725	0.152261	0.00852774	-0.0396279	0.0566834	0.728358	0.00735403	-0.0409259	0.055634	0.765138	yellow	0.554548	N
argininate*	Amino Acid	Urea cycle; Arginine and Proline Metabolism	-0.00149128	-0.0522528	0.0492703	0.954053	0.00564235	-0.0451521	0.0564368	0.82754	-0.00563603	-0.0506382	0.0393662	0.805972	-0.0080031	-0.0531823	0.0371761	0.728278	pink	0.287209	N
arginine	Amino Acid	Urea cycle; Arginine and Proline Metabolism	-0.0117839	-0.0623829	0.0388152	0.647863	-0.0266978	-0.0777858	0.0243902	0.305489	-0.00923749	-0.0546122	0.0361372	0.689693	-0.00712769	-0.0525897	0.0383343	0.758467	grey	0.141746	N
ascorbic acid 2-sulfate	Cofactors and Vitamins	Ascorbate and Aldarate Metabolism	0.0545653	0.00260701	0.106524	0.0395741	0.0519446	0.000118425	0.103771	0.0494795	0.0117096	-0.034398	0.0578171	0.618434	0.00741557	-0.0392642	0.0540953	0.755367	cyan	0.42982	N
ascorbic acid 3-sulfate*	Cofactors and Vitamins	Ascorbate and Aldarate Metabolism	0.0693555	0.016777	0.121934	0.009763	0.069462	0.0170659	0.121858	0.00940267	0.0172519	-0.0295862	0.0640899	0.470088	0.0161407	-0.0310505	0.063332	0.502369	cyan	0.405901	N
asparagine	Amino Acid	Alanine and Aspartate Metabolism	0.0185342	-0.033225	0.0702934	0.482533	0.000440468	-0.0523534	0.0532344	0.986945	0.00827588	-0.0386362	0.055188	0.729352	0.00919913	-0.0376008	0.0559991	0.699862	grey	0.237948	N
aspartate	Amino Acid	Alanine and Aspartate Metabolism	-0.0479202	-0.101346	0.00550604	0.078714	-0.0169339	-0.0738176	0.0399499	0.559344	-0.00712877	-0.0576159	0.0433584	0.781835	0.00446363	-0.0466121	0.0555394	0.863908	brown	0.316083	N
azelate (nonanedioate; C9)	Lipid	Fatty Acid, Dicarboxylate	-0.000373105	-0.0529543	0.0522081	0.988897	0.00326196	-0.0492096	0.0557336	0.90296	0.00627922	-0.0401646	0.052723	0.790885	0.0101101	-0.0362882	0.0565084	0.669126	grey	0.347253	N
behenoyl dihydrosphingomyelin (d18:0/22:0)*	Lipid	Sphingolipid Metabolism	0.020326	-0.0304632	0.0711152	0.432562	0.0323666	-0.0194234	0.0841566	0.220431	0.0420161	-0.00393065	0.0879628	0.0730543	0.0369612	-0.0093847	0.0833071	0.11794	brown	0.339725	N
behenoyl sphingomyelin (d18:1/22:0)*	Lipid	Sphingolipid Metabolism	0.0239316	-0.0273887	0.0752518	0.360488	0.00646223	-0.0479954	0.0609199	0.815971	0.0157003	-0.0324268	0.0638274	0.522319	0.0150289	-0.0332412	0.0632989	0.541459	yellow	0.733251	N
behenoylcarnitine (C22)*	Lipid	Fatty Acid Metabolism (Acyl Carnitine)	0.0384636	-0.0120716	0.0889989	0.13565	0.0319378	-0.0187635	0.0826391	0.216789	0.00423003	-0.0407688	0.0492288	0.853726	0.00302873	-0.0421047	0.0481621	0.895289	yellow	0.370418	N
benzoate	Xenobiotics	Benzoate Metabolism	-0.0219004	-0.0726829	0.0288821	0.397719	-0.0232959	-0.0739388	0.027347	0.367028	-0.0220399	-0.0669113	0.0228315	0.335454	-0.022177	-0.0669948	0.0226408	0.331877	grey	0.135171	N
beta-alanine	Nucleotide	Pyrimidine Metabolism, Uracil containing	-0.0459164	-0.0954096	0.0035769	0.0689905	-0.0319234	-0.0820199	0.018173	0.2115	-0.0235564	-0.0678245	0.0207116	0.296735	-0.0230676	-0.0674117	0.0212766	0.307697	turquoise	0.291246	N
beta-citrylglutamate	Amino Acid	Glutamate Metabolism	-0.0298737	-0.0813828	0.0216354	0.25545	-0.0113779	-0.0638716	0.0411157	0.670775	-0.0220035	-0.0684164	0.0244095	0.352545	-0.0243843	-0.070876	0.0221073	0.303721	brown	0.344144	N
beta-cryptoxanthin	Cofactors and Vitamins	Vitamin A Metabolism	0.184225	0.132244	0.236206	5.39679e-12	0.171974	0.118027	0.225921	5.26102e-10	0.0570889	0.00692203	0.107256	0.0257503	0.0414202	-0.0122843	0.0951248	0.130513	cyan	0.694269	Y
beta-guanidinopropanoate	Xenobiotics	Food Component/Plant	-0.031507	-0.0817876	0.0187736	0.219205	-0.0145881	-0.0657157	0.0365396	0.575776	-0.00504108	-0.0504276	0.0403454	0.827555	0.0032598	-0.0424091	0.0489287	0.888664	brown	0.320468	N
beta-hydroxyisovalerate	Amino Acid	Leucine, Isoleucine and Valine Metabolism	0.00474715	-0.0506545	0.0601488	0.866543	0.0199628	-0.0358722	0.0757977	0.483209	0.00627235	-0.0431769	0.0557216	0.803536	0.00589657	-0.0437926	0.0555857	0.815961	turquoise	0.440689	N
betaine	Amino Acid	Glycine, Serine and Threonine Metabolism	0.0439089	-0.00837932	0.0961972	0.0997242	0.0368754	-0.015879	0.0896299	0.170538	0.0393802	-0.00718449	0.0859449	0.0973427	0.037335	-0.00936273	0.0840327	0.117026	grey	0.159804	N
bilirubin	Cofactors and Vitamins	Hemoglobin and Porphyrin Metabolism	0.080504	0.0286338	0.132374	0.00237264	0.0678218	0.0154497	0.120194	0.0111798	0.026795	-0.0198781	0.0734681	0.260284	0.0167929	-0.030155	0.0637409	0.483004	salmon	0.639075	N
bilirubin (E,E)*	Cofactors and Vitamins	Hemoglobin and Porphyrin Metabolism	-0.0236725	-0.0749746	0.0276297	0.365542	-0.0194543	-0.0706532	0.0317446	0.456178	0.00512207	-0.0404284	0.0506725	0.82545	0.00135398	-0.0444769	0.0471849	0.953795	salmon	0.57155	N
bilirubin (E,Z or Z,E)*	Cofactors and Vitamins	Hemoglobin and Porphyrin Metabolism	0.0306015	-0.0202195	0.0814224	0.237734	0.0240399	-0.0267651	0.0748449	0.353466	0.0159683	-0.0290241	0.0609608	0.486415	0.00891925	-0.0361864	0.0540249	0.69815	salmon	0.358781	N
biliverdin	Cofactors and Vitamins	Hemoglobin and Porphyrin Metabolism	0.0299396	-0.0221689	0.0820481	0.259905	0.0252541	-0.0267587	0.0772669	0.341042	0.0163548	-0.0296055	0.0623151	0.485269	0.0107191	-0.0354307	0.056869	0.648729	salmon	0.690979	N
branched chain 14:0 dicarboxylic acid	Lipid	Fatty Acid, Dicarboxylate	0.173327	0.122977	0.223677	2.08438e-11	0.162187	0.110306	0.214067	1.11181e-09	0.0648965	0.0174474	0.112346	0.00738192	0.0532713	0.00354143	0.103001	0.0357882	cyan	0.61212	N
branched-chain fatty acid 18:0 (2)	Lipid	Fatty Acid, Branched	-0.0643106	-0.114393	-0.0142287	0.0118783	-0.065534	-0.11545	-0.0156176	0.0101121	-0.00564817	-0.0502224	0.0389261	0.803733	-0.00846049	-0.053067	0.036146	0.709901	grey	-0.0698054	N
branched-chain, straight-chain, or cyclopropyl 10:1 fatty acid (1)*	Partially Characterized Molecules	Partially Characterized Molecules	0.016713	-0.0351584	0.0685845	0.52747	0.00404431	-0.0481752	0.0562639	0.87927	-0.0271982	-0.0734478	0.0190513	0.248864	-0.0287099	-0.0756874	0.0182676	0.23079	blue	0.415003	N
branched-chain, straight-chain, or cyclopropyl 12:1 fatty acid*	Partially Characterized Molecules	Partially Characterized Molecules	-0.0235643	-0.0758041	0.0286756	0.376395	-0.0273933	-0.0795055	0.024719	0.302653	-0.00308149	-0.0493606	0.0431977	0.896099	-0.00406682	-0.0509065	0.0427729	0.864785	blue	0.772824	N
bromine	Xenobiotics	Chemical	0.0660523	0.0146959	0.117409	0.0117441	0.0528405	0.000958945	0.104722	0.0459185	-0.000728964	-0.0469468	0.0454889	0.975322	-0.0104201	-0.0582085	0.0373683	0.668908	yellow	0.14859	N
butenoylglycine	Lipid	Fatty Acid Metabolism (Acyl Glycine)	-0.0199113	-0.072334	0.0325115	0.456361	-0.0263658	-0.0787897	0.0260582	0.324028	0.00382797	-0.0427553	0.0504113	0.871962	0.00568216	-0.0412225	0.0525868	0.812195	magenta	0.528483	N
butyrate (4:0)	Lipid	Short Chain Fatty Acid	0.0143448	-0.0353581	0.0640477	0.571389	0.0214172	-0.0282609	0.0710953	0.397872	0.00718341	-0.0366198	0.0509866	0.747734	0.00493117	-0.0389753	0.0488376	0.82566	grey	0.076367	N
butyrylcarnitine (C4)	Lipid	Fatty Acid Metabolism (also BCAA Metabolism)	-0.022529	-0.0724898	0.0274318	0.376549	-0.000887346	-0.0522769	0.0505022	0.972985	0.00102476	-0.0443183	0.0463678	0.964645	0.00601332	-0.0395798	0.0516064	0.795887	brown	0.374953	N
C-glycosyltryptophan	Amino Acid	Tryptophan Metabolism	-0.0839338	-0.135129	-0.0327384	0.00132834	-0.06849	-0.120995	-0.0159849	0.0106037	-0.0447763	-0.0912701	0.0017174	0.0590719	-0.0323525	-0.079232	0.014527	0.176026	turquoise	0.694504	Y
caffeine	Xenobiotics	Xanthine Metabolism	0.0321233	-0.0181909	0.0824375	0.210631	0.0428143	-0.00763551	0.0932642	0.0961862	0.0354545	-0.00926533	0.0801743	0.120119	0.0307553	-0.0143718	0.0758825	0.181466	green	0.436673	N
caprate (10:0)	Lipid	Medium Chain Fatty Acid	0.0101718	-0.0417876	0.0621311	0.701029	-0.00420105	-0.056615	0.0482129	0.87509	-0.0245598	-0.0709177	0.0217982	0.298868	-0.0268121	-0.0736089	0.0199847	0.26124	blue	0.607348	N
caproate (6:0)	Lipid	Medium Chain Fatty Acid	0.00368561	-0.0542717	0.0616429	0.900746	0.000964013	-0.0568184	0.0587465	0.973898	-0.00918051	-0.0602869	0.0419259	0.724608	-0.0111369	-0.0621923	0.0399186	0.668792	blue	0.147188	N
caprylate (8:0)	Lipid	Medium Chain Fatty Acid	-0.00381291	-0.0551451	0.0475193	0.884175	-0.0113877	-0.0627388	0.0399634	0.663624	-0.0145733	-0.0600008	0.0308541	0.529255	-0.0130924	-0.0587923	0.0326075	0.574218	blue	0.394965	N
carboxyethyl-GABA	Amino Acid	Glutamate Metabolism	-0.0202976	-0.0699211	0.0293259	0.422481	-0.0219065	-0.0713666	0.0275537	0.385095	-0.0258064	-0.0695471	0.0179342	0.24733	-0.0294051	-0.0731499	0.0143398	0.187515	magenta	0.213264	N
carnitine	Lipid	Carnitine Metabolism	-0.0124253	-0.06164	0.0367895	0.620504	0.000781063	-0.048839	0.0504011	0.975372	-0.0113798	-0.0553548	0.0325952	0.611794	-0.00823295	-0.0525975	0.0361316	0.71589	brown	0.209186	N
carotene diol (1)	Cofactors and Vitamins	Vitamin A Metabolism	0.180432	0.128161	0.232703	1.8423e-11	0.167947	0.112235	0.223658	4.16287e-09	0.0452827	-0.00636088	0.0969264	0.0856466	0.0253985	-0.0284555	0.0792525	0.355043	cyan	0.608514	N
carotene diol (2)	Cofactors and Vitamins	Vitamin A Metabolism	0.161622	0.109453	0.213792	1.5574e-09	0.147261	0.0910353	0.203487	3.15667e-07	0.0440915	-0.0073799	0.0955629	0.0931044	0.0251266	-0.0281488	0.0784021	0.355028	cyan	0.579902	N
carotene diol (3)	Cofactors and Vitamins	Vitamin A Metabolism	0.13369	0.0830918	0.184289	2.48918e-07	0.118353	0.0661042	0.170602	9.52248e-06	0.0464171	-0.00065687	0.093491	0.0532793	0.0317262	-0.0164356	0.079888	0.196492	cyan	0.544245	N
catechol sulfate	Xenobiotics	Benzoate Metabolism	0.0376882	-0.0130171	0.0883935	0.145054	0.0275455	-0.0234194	0.0785104	0.28923	-0.0288771	-0.0743289	0.0165748	0.212864	-0.0301285	-0.0769749	0.0167179	0.2073	green	0.760382	N
ceramide (d16:1/24:1, d18:1/22:1)*	Lipid	Ceramides	0.0252942	-0.0255185	0.0761068	0.328997	0.0315943	-0.0193151	0.0825037	0.223665	-0.000185535	-0.0454621	0.0450911	0.993587	-0.000502343	-0.0459166	0.0449119	0.982692	yellow	0.47599	N
ceramide (d18:1/14:0, d16:1/16:0)*	Lipid	Ceramides	0.0336028	-0.0168713	0.0840769	0.191788	0.0376231	-0.0131238	0.0883701	0.146079	-0.00106595	-0.0460968	0.0439649	0.962971	-0.00144157	-0.0463745	0.0434914	0.949828	yellow	0.49168	N
ceramide (d18:1/17:0, d17:1/18:0)*	Lipid	Ceramides	0.044581	-0.00631948	0.0954815	0.0859995	0.0544114	0.00325258	0.10557	0.0371242	-0.00130899	-0.0470454	0.0444274	0.955236	0.00648404	-0.0393979	0.052366	0.781652	yellow	0.582955	N
ceramide (d18:1/20:0, d16:1/22:0, d20:1/18:0)*	Lipid	Ceramides	-0.0128123	-0.0639273	0.0383028	0.623018	0.00295367	-0.0488341	0.0547414	0.910936	-0.0141899	-0.0601043	0.0317244	0.544446	-0.00573177	-0.0518887	0.0404251	0.807577	yellow	0.472932	N
ceramide (d18:2/24:1, d18:1/24:2)*	Lipid	Ceramides	-0.00653521	-0.0570245	0.0439541	0.799607	-0.00909751	-0.0600071	0.0418121	0.725989	-0.0118176	-0.057024	0.0333889	0.608172	-0.00434841	-0.0496803	0.0409834	0.850771	yellow	0.469131	N
cerotoylcarnitine (C26)*	Lipid	Fatty Acid Metabolism (Acyl Carnitine)	0.0308043	-0.0228117	0.0844202	0.259927	0.0217361	-0.0331898	0.076662	0.437717	-0.0115793	-0.0603802	0.0372215	0.64168	-0.0171351	-0.0658841	0.0316139	0.490618	yellow	0.45738	N
chenodeoxycholate	Lipid	Primary Bile Acid Metabolism	-0.0372505	-0.0882891	0.0137882	0.152455	-0.0344518	-0.0853739	0.0164703	0.184673	-0.0175573	-0.0626043	0.0274896	0.444663	-0.014435	-0.0594016	0.0305316	0.528981	grey	0.3508	N
cholate	Lipid	Primary Bile Acid Metabolism	-0.0236866	-0.0739549	0.0265817	0.355481	-0.0231027	-0.0732741	0.0270687	0.366537	-0.0312502	-0.0757354	0.013235	0.168414	-0.0297402	-0.0741102	0.0146299	0.188777	grey	0.387663	N
cholesterol	Lipid	Sterol	0.0180516	-0.0333542	0.0694574	0.491041	-0.0138774	-0.0728158	0.0450609	0.644245	-0.00722906	-0.0594094	0.0449513	0.785843	-0.00308693	-0.0553543	0.0491804	0.907783	yellow	0.704057	N
choline	Lipid	Phospholipid Metabolism	-0.0667688	-0.119903	-0.0136342	0.0138182	-0.0500972	-0.104182	0.00398762	0.0694277	-0.00546526	-0.053498	0.0425675	0.823415	-0.00193748	-0.0502003	0.0463254	0.937244	grey	0.213082	N
cinnamoylglycine	Xenobiotics	Food Component/Plant	0.0974177	0.0452194	0.149616	0.000260239	0.0812145	0.0276728	0.134756	0.00297373	0.031075	-0.0166047	0.0787546	0.201289	0.0230838	-0.0255986	0.0717663	0.352449	green	0.356199	N
cis-4-decenoate (10:1n6)*	Lipid	Medium Chain Fatty Acid	0.029311	-0.0206389	0.079261	0.249891	0.028162	-0.0216287	0.0779528	0.267402	0.0233752	-0.0207524	0.0675028	0.29893	0.0193972	-0.0249615	0.0637558	0.391154	blue	0.540643	N
cis-4-decenoylcarnitine (C10:1)	Lipid	Fatty Acid Metabolism (Acyl Carnitine)	0.0377851	-0.0124482	0.0880184	0.140297	0.0338429	-0.0163006	0.0839864	0.185738	0.0235584	-0.0207722	0.067889	0.297376	0.0218332	-0.0224889	0.0661553	0.334054	purple	0.719927	N
citramalate	Amino Acid	Glutamate Metabolism	0.0505842	0.000880939	0.100287	0.0460804	0.0631461	0.0132169	0.113075	0.0132188	0.0184902	-0.0262184	0.0631987	0.417344	0.0210032	-0.023841	0.0658474	0.358381	brown	0.309446	N
citrate	Energy	TCA Cycle	-0.0470102	-0.0959656	0.00194531	0.0598119	-0.054857	-0.103825	-0.00588929	0.0281406	-0.047333	-0.0909208	-0.0037451	0.0333285	-0.045971	-0.0898366	-0.00210543	0.0399858	blue	0.400008	N
citrulline	Amino Acid	Urea cycle; Arginine and Proline Metabolism	-0.0149079	-0.0666355	0.0368197	0.571936	-0.0244683	-0.0762757	0.027339	0.354367	-0.00474836	-0.0506605	0.0411637	0.83926	0.00588446	-0.0401788	0.0519477	0.802163	grey	0.266508	N
corticosterone	Lipid	Corticosteroids	-0.00568999	-0.0563773	0.0449973	0.825746	-0.0208267	-0.0720237	0.0303704	0.425023	-0.00838023	-0.0536958	0.0369353	0.716834	-0.00733995	-0.0527399	0.03806	0.75118	blue	0.15133	N
cortisol	Lipid	Corticosteroids	0.00610066	-0.0447597	0.056961	0.814016	-0.00396306	-0.0550316	0.0471054	0.879031	-0.00897217	-0.0541864	0.036242	0.697142	-0.0105434	-0.0557738	0.0346869	0.647547	blue	0.182303	N
cortisone	Lipid	Corticosteroids	0.0248495	-0.0278775	0.0775764	0.355396	0.0162281	-0.0366564	0.0691127	0.547314	-0.0101445	-0.0573482	0.0370591	0.673394	-0.0128073	-0.0601215	0.0345068	0.595499	blue	0.241743	N
cortolone glucuronide (1)	Lipid	Corticosteroids	-0.0663381	-0.117241	-0.0154351	0.0106765	-0.0352003	-0.091643	0.0212425	0.221401	-0.00534557	-0.055375	0.0446839	0.834012	0.00341307	-0.0473512	0.0541774	0.895091	red	0.356608	N
creatine	Amino Acid	Creatine Metabolism	-0.0577245	-0.114528	-0.000920603	0.0464055	-0.046141	-0.103288	0.0110057	0.113453	-0.0156881	-0.0663969	0.0350207	0.544027	-0.0137635	-0.0648233	0.0372962	0.597043	brown	0.0505621	N
creatinine	Amino Acid	Creatine Metabolism	-0.0499413	-0.109146	0.00926295	0.0982038	-0.0444323	-0.103532	0.0146672	0.140492	-0.0426638	-0.0950298	0.00970217	0.110223	-0.0424573	-0.094869	0.00995447	0.112268	turquoise	0.628763	N
cys-gly, oxidized	Amino Acid	Glutathione Metabolism	-0.0279853	-0.0800595	0.024089	0.291976	-0.032879	-0.0848465	0.0190886	0.214783	-0.0187559	-0.0648319	0.0273201	0.424708	-0.0186961	-0.064912	0.0275198	0.427581	turquoise	0.32864	N
cystathionine	Amino Acid	Methionine, Cysteine, SAM and Taurine Metabolism	-0.0547676	-0.105224	-0.00431087	0.033406	-0.0403295	-0.0914358	0.0107768	0.121852	-0.0383343	-0.083504	0.00683546	0.0961769	-0.0367996	-0.0819074	0.00830822	0.109748	turquoise	0.443237	N
cysteine	Amino Acid	Methionine, Cysteine, SAM and Taurine Metabolism	0.0210988	-0.0297223	0.0719199	0.415567	0.0326254	-0.0185025	0.0837533	0.210874	0.00212299	-0.0433527	0.0475986	0.927047	-0.0020936	-0.0476324	0.0434452	0.928153	brown	0.165164	N
cysteine s-sulfate	Amino Acid	Methionine, Cysteine, SAM and Taurine Metabolism	-0.0237259	-0.0746209	0.027169	0.360636	-0.00879775	-0.0604523	0.0428568	0.738356	-0.00424342	-0.0500642	0.0415774	0.855872	-0.000638117	-0.0465342	0.045258	0.978245	brown	0.212646	N
cysteine-glutathione disulfide	Amino Acid	Glutathione Metabolism	-0.000573674	-0.0528983	0.051751	0.982845	-0.0222246	-0.0756983	0.0312492	0.415053	-0.0369946	-0.0843913	0.010402	0.125963	-0.0362007	-0.0838016	0.0114002	0.135965	grey	0.151363	N
cysteinylglycine	Amino Acid	Glutathione Metabolism	-0.0254814	-0.0767241	0.0257612	0.329505	-0.0154825	-0.0669753	0.0360103	0.555418	-0.0296249	-0.0751743	0.0159246	0.202227	-0.027875	-0.0735149	0.0177649	0.231081	brown	0.299194	N
cysteinylglycine disulfide*	Amino Acid	Glutathione Metabolism	-0.0390197	-0.0909573	0.012918	0.140778	-0.0306849	-0.0826838	0.021314	0.24724	-0.014863	-0.0609498	0.0312238	0.527079	-0.0116777	-0.0580428	0.0346874	0.621332	turquoise	0.35663	N
cystine	Amino Acid	Methionine, Cysteine, SAM and Taurine Metabolism	-0.0718104	-0.122786	-0.020835	0.00579284	-0.0522017	-0.104779	0.000376053	0.0516591	-0.0478509	-0.0943173	-0.00138448	0.0435621	-0.0495362	-0.0959513	-0.00312111	0.0364776	turquoise	0.263465	N
cytidine	Nucleotide	Pyrimidine Metabolism, Cytidine containing	-0.0176675	-0.0680116	0.0326766	0.491317	-0.0127256	-0.0629776	0.0375265	0.619446	-0.0244132	-0.0687259	0.0198995	0.280005	-0.0211219	-0.0654456	0.0232017	0.350052	turquoise	0.264007	N
decadienedioic acid (C10:2-DC)	Lipid	Fatty Acid, Dicarboxylate	-0.037881	-0.0878992	0.0121373	0.137602	-0.0245173	-0.0750119	0.0259773	0.341034	0.00153464	-0.0432045	0.0462738	0.946362	0.00976035	-0.035236	0.0547567	0.670532	blue	0.342808	N
decanoylcarnitine (C10)	Lipid	Fatty Acid Metabolism (Acyl Carnitine)	0.0123734	-0.0377896	0.0625365	0.628563	0.00434347	-0.0458691	0.0545561	0.865285	0.0045999	-0.0398762	0.049076	0.839259	0.0043696	-0.0401434	0.0488826	0.847329	purple	0.778001	N
dehydroepiandrosterone sulfate (DHEA-S)	Lipid	Androgenic Steroids	0.0265645	-0.0276662	0.0807953	0.336778	0.0193689	-0.0349131	0.0736509	0.484081	0.0189524	-0.0290112	0.0669159	0.438398	0.0199661	-0.027992	0.0679242	0.414251	red	0.856917	N
deoxycarnitine	Lipid	Carnitine Metabolism	-0.0705104	-0.124155	-0.0168657	0.0100255	-0.0731003	-0.126577	-0.0196239	0.00741336	-0.0583701	-0.105896	-0.0108444	0.0161121	-0.0565587	-0.104077	-0.00904002	0.0196916	turquoise	0.437258	N
deoxycholate	Lipid	Secondary Bile Acid Metabolism	-0.0114049	-0.0619147	0.0391049	0.657893	-0.00452064	-0.0550451	0.0460038	0.860702	-0.00220759	-0.0468461	0.0424309	0.922731	-0.00295731	-0.0475238	0.0416092	0.896452	grey	0.257397	N
deoxycholic acid glucuronide	Lipid	Secondary Bile Acid Metabolism	-0.038353	-0.0888526	0.0121465	0.1365	-0.0332681	-0.0837306	0.0171945	0.196146	-0.0266048	-0.0713052	0.0180955	0.243194	-0.022212	-0.0669231	0.0224991	0.329963	grey	0.298052	N
diacylglycerol (12:0/18:1, 14:0/16:1, 16:0/14:1) [2]*	Lipid	Diacylglycerol	-0.0604695	-0.110689	-0.0102497	0.0183097	-0.0417858	-0.0936351	0.0100636	0.114127	-0.0234579	-0.0693331	0.0224173	0.316002	-0.0154129	-0.0617908	0.030965	0.51456	brown	0.812373	N
diacylglycerol (14:0/18:1, 16:0/16:1) [1]*	Lipid	Diacylglycerol	-0.0426315	-0.0933755	0.00811246	0.0995704	-0.0189685	-0.0719825	0.0340456	0.482881	-0.00452331	-0.0513344	0.0422878	0.849689	0.00430387	-0.0433814	0.0519891	0.859495	brown	0.877767	N
diacylglycerol (14:0/18:1, 16:0/16:1) [2]*	Lipid	Diacylglycerol	-0.0427439	-0.093252	0.0077643	0.0971201	-0.0194768	-0.072247	0.0332933	0.469183	-0.0041031	-0.0507117	0.0425055	0.862922	0.00391745	-0.0436106	0.0514455	0.871576	brown	0.878186	N
diacylglycerol (16:1/18:2 [2], 16:0/18:3 [1])*	Lipid	Diacylglycerol	-0.0407323	-0.0909272	0.00946267	0.111648	-0.0214309	-0.0733355	0.0304737	0.418119	-0.00448841	-0.0504508	0.0414739	0.848113	0.000611906	-0.0457992	0.047023	0.97937	brown	0.801842	N
dihomo-linolenoyl-choline	Lipid	Fatty Acid Metabolism (Acyl Choline)	-0.0291333	-0.0796947	0.0214282	0.258554	-0.0393009	-0.0901037	0.0115018	0.129362	-0.0207218	-0.0656515	0.0242078	0.365769	-0.0197484	-0.0646666	0.0251699	0.388593	black	0.657866	N
dihomo-linolenoylcarnitine (C20:3n3 or 6)*	Lipid	Fatty Acid Metabolism (Acyl Carnitine)	-0.0582545	-0.111944	-0.00456543	0.0334714	-0.0506836	-0.104392	0.00302491	0.0643554	-0.0246693	-0.0727117	0.0233731	0.313968	-0.0223163	-0.0702629	0.0256304	0.361379	purple	0.460146	N
dihomo-linoleoylcarnitine (C20:2)*	Lipid	Fatty Acid Metabolism (Acyl Carnitine)	-0.0569247	-0.110197	-0.00365288	0.0362452	-0.0657733	-0.119067	-0.01248	0.0156013	-0.0261559	-0.07378	0.0214683	0.281502	-0.0264485	-0.0739632	0.0210662	0.275049	purple	0.607622	N
dihomolinoleate (20:2n6)	Lipid	Long Chain Polyunsaturated Fatty Acid (n3 and n6)	0.00114003	-0.0501785	0.0524585	0.965248	0.0102852	-0.0411153	0.0616858	0.694738	0.00703638	-0.0385235	0.0525963	0.761967	0.00582746	-0.0404448	0.0520997	0.804909	blue	0.889184	N
dihomolinolenate (20:3n3 or 3n6)	Lipid	Long Chain Polyunsaturated Fatty Acid (n3 and n6)	-0.0351105	-0.0863383	0.0161173	0.179018	-0.0263368	-0.0778107	0.025137	0.315712	-0.0223922	-0.0680926	0.0233082	0.336638	-0.0215037	-0.0675962	0.0245887	0.360257	blue	0.728896	N
dihydrocaffeate sulfate (2)	Xenobiotics	Food Component/Plant	-0.0235031	-0.0736575	0.0266514	0.358129	-0.0274685	-0.0775065	0.0225695	0.28174	-0.0221813	-0.0664449	0.0220823	0.325771	-0.0211577	-0.0656081	0.0232928	0.350615	green	0.500365	N
dihydroorotate	Nucleotide	Pyrimidine Metabolism, Orotate containing	-0.0349909	-0.0861619	0.0161802	0.18002	-0.0195151	-0.071375	0.0323447	0.460539	0.00401978	-0.0419951	0.0500346	0.863962	0.00721466	-0.0389151	0.0533444	0.759041	turquoise	0.222437	N
dimethylarginine (ADMA + SDMA)	Amino Acid	Urea cycle; Arginine and Proline Metabolism	-0.0421415	-0.0934603	0.00917743	0.107441	-0.0404667	-0.0916644	0.0107311	0.121253	-0.0240577	-0.0695443	0.0214289	0.299678	-0.0209507	-0.0665398	0.0246384	0.367482	turquoise	0.488549	N
dimethylglycine	Amino Acid	Glycine, Serine and Threonine Metabolism	-0.0636193	-0.117054	-0.0101851	0.0196526	-0.0495184	-0.103543	0.00450657	0.0723898	-0.00922228	-0.0572318	0.0387873	0.706369	0.0036754	-0.0447538	0.0521046	0.881675	turquoise	0.371915	N
docosadienoate (22:2n6)	Lipid	Long Chain Polyunsaturated Fatty Acid (n3 and n6)	-0.00608038	-0.0577573	0.0455965	0.817501	-0.00314855	-0.0546746	0.0483775	0.904607	-0.00290318	-0.0485329	0.0427265	0.900693	-0.00365219	-0.0498495	0.0425451	0.876781	blue	0.865354	N
docosadioate (C22-DC)	Lipid	Fatty Acid, Dicarboxylate	-0.00942269	-0.0599819	0.0411366	0.714733	-0.00939315	-0.0599546	0.0411683	0.715599	0.0282466	-0.0165463	0.0730396	0.216287	0.0295468	-0.0151566	0.0742503	0.194998	tan	0.399705	N
docosahexaenoate (DHA; 22:6n3)	Lipid	Long Chain Polyunsaturated Fatty Acid (n3 and n6)	0.0816052	0.0292116	0.133999	0.00228926	0.0731095	0.0205599	0.125659	0.00642759	0.0124774	-0.0346648	0.0596196	0.603705	-0.00104755	-0.0491889	0.0470938	0.965958	blue	0.595748	N
docosahexaenoylcarnitine (C22:6)*	Lipid	Fatty Acid Metabolism (Acyl Carnitine)	0.0786164	0.0284679	0.128765	0.00214302	0.0739331	0.0237996	0.124067	0.00387464	0.0154343	-0.029492	0.0603605	0.500478	0.00431507	-0.0410462	0.0496764	0.851997	yellow	0.129685	N
docosahexaenoylcholine	Lipid	Fatty Acid Metabolism (Acyl Choline)	0.0787076	0.0277641	0.129651	0.00248301	0.0606547	0.00833652	0.112973	0.0231011	0.0224621	-0.0240694	0.0689937	0.343831	0.0147921	-0.0319367	0.0615209	0.534724	black	0.591709	N
docosapentaenoate (DPA; 22:5n3)	Lipid	Long Chain Polyunsaturated Fatty Acid (n3 and n6)	0.0211603	-0.0313651	0.0736856	0.429516	0.0242075	-0.0281606	0.0765756	0.364686	0.000838714	-0.0456485	0.0473259	0.971773	-0.00611064	-0.0533877	0.0411664	0.799882	blue	0.831667	N
docosapentaenoate (n6 DPA; 22:5n6)	Lipid	Long Chain Polyunsaturated Fatty Acid (n3 and n6)	-0.0315315	-0.0825075	0.0194446	0.225193	-0.0221766	-0.0732832	0.0289301	0.394806	-0.0104345	-0.0556978	0.0348288	0.651186	-0.0103128	-0.0560443	0.0354188	0.658295	blue	0.743341	N
docosatrienoate (22:3n3)	Lipid	Long Chain Polyunsaturated Fatty Acid (n3 and n6)	-0.0420007	-0.0932632	0.0092618	0.108231	-0.0289182	-0.0806416	0.0228053	0.27295	-0.0259023	-0.0717292	0.0199246	0.267726	-0.0244174	-0.0709671	0.0221324	0.303672	blue	0.734977	N
docosatrienoate (22:3n6)*	Lipid	Long Chain Polyunsaturated Fatty Acid (n3 and n6)	-0.0825897	-0.133148	-0.0320314	0.00138276	-0.0667318	-0.118638	-0.0148259	0.0117784	-0.0424555	-0.0884847	0.00357381	0.0706114	-0.0365822	-0.083926	0.0107616	0.129807	blue	0.653292	Y
dodecadienoate (12:2)*	Lipid	Fatty Acid, Dicarboxylate	0.0139045	-0.0373141	0.0651231	0.594449	0.00736687	-0.0438136	0.0585474	0.777716	0.0236381	-0.0216019	0.068878	0.305558	0.0193197	-0.0265202	0.0651596	0.408517	blue	0.629332	N
dodecanedioate (C12)	Lipid	Fatty Acid, Dicarboxylate	-0.05636	-0.107738	-0.00498159	0.0315778	-0.0648385	-0.116237	-0.0134402	0.0134539	-0.0297477	-0.0755709	0.0160756	0.203065	-0.0274375	-0.0742237	0.0193487	0.250175	blue	0.545667	N
dodecenedioate (C12:1-DC)*	Lipid	Fatty Acid, Dicarboxylate	-0.0247252	-0.075825	0.0263745	0.342709	-0.0308065	-0.0818797	0.0202667	0.236924	-0.00945042	-0.0547853	0.0358845	0.682664	-0.00692242	-0.052694	0.0388492	0.766759	blue	0.603832	N
dopamine 3-O-sulfate	Amino Acid	Tyrosine Metabolism	-0.0287471	-0.0783859	0.0208918	0.256142	-0.0320233	-0.0815657	0.017519	0.205023	-0.0423174	-0.0860747	0.00143994	0.0580198	-0.0441668	-0.0880595	-0.000274106	0.0485883	turquoise	0.281546	N
ectoine	Xenobiotics	Chemical	0.0284066	-0.0219363	0.0787496	0.268542	0.0307725	-0.019414	0.0809591	0.22926	-0.00349796	-0.0480895	0.0410936	0.877728	-0.0022878	-0.0468908	0.0423152	0.919868	turquoise	0.217444	N
EDTA	Xenobiotics	Chemical	0.0265202	-0.0262989	0.0793394	0.324836	0.0271208	-0.0255182	0.0797598	0.31235	0.0280107	-0.0187358	0.0747572	0.240025	0.0349492	-0.0118296	0.0817279	0.142987	salmon	0.356573	N
eicosanedioate (C20-DC)	Lipid	Fatty Acid, Dicarboxylate	-0.0392522	-0.0893398	0.0108354	0.124452	-0.0397621	-0.0896946	0.0101703	0.118493	0.0306164	-0.0141102	0.075343	0.179557	0.0347158	-0.0100496	0.0794813	0.128417	tan	0.409254	N
eicosapentaenoate (EPA; 20:5n3)	Lipid	Long Chain Polyunsaturated Fatty Acid (n3 and n6)	0.0669949	0.0146048	0.119385	0.0122346	0.0595878	0.00711888	0.112057	0.02605	0.0101841	-0.0367595	0.0571277	0.670491	-0.00201177	-0.0497376	0.045714	0.93411	blue	0.497397	N
eicosapentaenoylcholine	Lipid	Fatty Acid Metabolism (Acyl Choline)	0.0570993	0.00648349	0.107715	0.0270617	0.0415447	-0.009897	0.0929864	0.113366	0.0225913	-0.022891	0.0680737	0.330047	0.0169656	-0.0285207	0.0624519	0.4645	black	0.488072	N
eicosenamide (20:1)*	Lipid	Fatty Acid, Amide	0.036148	-0.0204481	0.092744	0.210455	0.0316015	-0.0248794	0.0880824	0.272594	-0.00275343	-0.0529703	0.0474634	0.914362	-0.0068307	-0.0572395	0.0435781	0.790421	grey	0.0638579	N
eicosenedioate (C20:1-DC)*	Lipid	Fatty Acid, Dicarboxylate	-0.084949	-0.136403	-0.0334955	0.00122827	-0.0835938	-0.13488	-0.0323076	0.00141689	0.00352319	-0.0428852	0.0499316	0.881637	0.0102061	-0.0365781	0.0569904	0.668761	blue	-0.00371985	N
eicosenoate (20:1n9 or 1n11)	Lipid	Long Chain Fatty Acids	0.00540888	-0.0458741	0.0566919	0.836124	0.0106751	-0.040513	0.0618633	0.682539	-0.00125534	-0.0466259	0.0441152	0.956723	-0.00420093	-0.0499311	0.0415292	0.857019	blue	0.857479	N
eicosenoylcarnitine (C20:1)*	Lipid	Fatty Acid Metabolism (Acyl Carnitine)	-0.011904	-0.0626057	0.0387977	0.64519	-0.0263001	-0.0774385	0.0248383	0.313224	-0.0177859	-0.0630763	0.0275044	0.44122	-0.019067	-0.0643155	0.0261815	0.408601	purple	0.645658	N
epiandrosterone sulfate	Lipid	Androgenic Steroids	0.0978681	0.0436586	0.152078	0.000410484	0.0905749	0.0363028	0.144847	0.00108624	0.0563208	0.00832442	0.104317	0.0214868	0.05252	0.00444633	0.100594	0.0322771	red	0.676826	N
ergothioneine	Xenobiotics	Food Component/Plant	0.133653	0.0833046	0.184002	2.18985e-07	0.127914	0.0775264	0.178301	7.12213e-07	0.0443623	-0.00173172	0.0904562	0.059238	0.0275867	-0.0197169	0.0748903	0.252812	yellow	0.108192	N
erucate (22:1n9)	Lipid	Long Chain Fatty Acids	0.0144355	-0.0354192	0.0642902	0.570137	0.00109815	-0.0492856	0.0514819	0.965903	-0.0156177	-0.0603519	0.0291165	0.493551	-0.0250974	-0.0699358	0.019741	0.272395	blue	0.584742	N
erythritol	Xenobiotics	Food Component/Plant	-0.0476938	-0.0987088	0.0033212	0.0668745	-0.0315068	-0.0833373	0.0203237	0.233294	-0.0211778	-0.0669551	0.0245995	0.364296	-0.0206785	-0.0664798	0.0251229	0.37596	turquoise	0.603179	N
erythronate*	Carbohydrate	Aminosugar Metabolism	-0.0581279	-0.108517	-0.00773845	0.0237919	-0.0378478	-0.0898103	0.0141148	0.153289	-0.0349486	-0.0809912	0.011094	0.136715	-0.0303532	-0.0765481	0.0158417	0.197632	turquoise	0.671905	Y
ethyl alpha-glucopyranoside	Xenobiotics	Food Component/Plant	0.0188605	-0.0330492	0.0707701	0.47614	0.0149681	-0.0368354	0.0667715	0.570951	0.011317	-0.0343951	0.0570292	0.627296	0.00399215	-0.0442335	0.0522178	0.871024	grey	0.278096	N
ethylmalonate	Amino Acid	Leucine, Isoleucine and Valine Metabolism	-0.0144745	-0.0645032	0.0355541	0.570438	-0.00721563	-0.0572538	0.0428226	0.77732	-0.00552067	-0.0497741	0.0387327	0.806712	-0.00228509	-0.0464783	0.0419081	0.919223	brown	0.187011	N
ethylparaben sulfate	Xenobiotics	Chemical	0.0779035	0.0242197	0.131587	0.0044809	0.0700336	0.0161648	0.123902	0.0108668	0.0631531	0.0155465	0.11076	0.00935813	0.0601557	0.0124685	0.107843	0.0134574	grey	0.0209047	N
etiocholanolone glucuronide	Lipid	Androgenic Steroids	0.0259485	-0.026538	0.0784351	0.332318	0.0155958	-0.0370624	0.0682539	0.561355	0.00242275	-0.0441864	0.0490319	0.918798	0.00381536	-0.0427457	0.0503764	0.872319	red	0.614121	N
eugenol sulfate	Xenobiotics	Food Component/Plant	-0.0413149	-0.0908065	0.00817666	0.10174	-0.0384534	-0.0878114	0.0109045	0.126675	-0.0436758	-0.087396	4.44378e-05	0.050233	-0.0418825	-0.0857145	0.00194943	0.0610815	grey	0.222187	N
FAD	Cofactors and Vitamins	Riboflavin Metabolism	0.0024152	-0.0484698	0.0533002	0.925834	0.00669025	-0.0441498	0.0575303	0.796341	0.00577977	-0.0391864	0.0507459	0.80097	0.00805591	-0.0371531	0.0532649	0.726728	brown	0.351004	N
formiminoglutamate	Amino Acid	Histidine Metabolism	-0.109174	-0.165633	-0.0527147	0.000154828	-0.0809636	-0.143427	-0.0185004	0.0111063	-0.0366362	-0.0921713	0.0188989	0.19585	-0.0270923	-0.0828734	0.0286888	0.340883	turquoise	0.543669	N
fructose	Carbohydrate	Fructose, Mannose and Galactose Metabolism	-0.0173093	-0.0684515	0.0338328	0.506853	-0.0118079	-0.0628986	0.0392827	0.65036	-0.00761911	-0.0528798	0.0376416	0.741283	-0.00506518	-0.0502499	0.0401195	0.825981	black	0.22647	N
fructosyllysine	Amino Acid	Lysine Metabolism	-0.0209644	-0.0720523	0.0301235	0.420978	0.00520608	-0.0479273	0.0583395	0.847614	-0.00830188	-0.0552577	0.038654	0.728779	-0.00868933	-0.0556818	0.0383032	0.716864	turquoise	0.20388	N
fumarate	Energy	TCA Cycle	-0.0127637	-0.063198	0.0376705	0.619665	-0.012416	-0.0626782	0.0378461	0.62806	-0.0263077	-0.0708939	0.0182785	0.247284	-0.0265141	-0.0710642	0.0180359	0.243213	blue	0.373726	N
galactonate	Carbohydrate	Fructose, Mannose and Galactose Metabolism	-0.0380055	-0.088899	0.012888	0.143179	-0.0336537	-0.0844577	0.0171502	0.194011	-0.0290228	-0.0738686	0.0158229	0.204469	-0.0283058	-0.0731618	0.0165503	0.215973	turquoise	0.198516	N
gamma-carboxyglutamate	Amino Acid	Glutamate Metabolism	-0.046045	-0.096163	0.00407304	0.0717244	-0.0315069	-0.0823221	0.0193083	0.22409	-0.00361454	-0.0486621	0.041433	0.874954	0.00622741	-0.0390558	0.0515107	0.787379	turquoise	0.542091	N
gamma-CEHC	Cofactors and Vitamins	Tocopherol Metabolism	0.0176886	-0.0333249	0.068702	0.496508	0.0193119	-0.0315579	0.0701818	0.456583	0.0206616	-0.0242713	0.0655944	0.3672	0.0222022	-0.0229574	0.0673619	0.335	tan	0.475992	N
gamma-glutamyl-2-aminobutyrate	Peptide	Gamma-glutamyl Amino Acid	0.0281505	-0.0210815	0.0773826	0.262209	0.0278117	-0.0212637	0.076887	0.266469	0.0273787	-0.0162344	0.0709917	0.218362	0.02177	-0.0219157	0.0654557	0.328465	magenta	0.345272	N
gamma-glutamyl-alpha-lysine	Peptide	Gamma-glutamyl Amino Acid	-0.0507516	-0.10219	0.000686846	0.0531345	-0.0437476	-0.095207	0.00771193	0.0956063	-0.0398172	-0.0853161	0.00568166	0.0862569	-0.0382198	-0.0836879	0.00724835	0.0993857	turquoise	0.325838	N
gamma-glutamylcitrulline*	Peptide	Gamma-glutamyl Amino Acid	-0.0220094	-0.0740598	0.0300411	0.406986	-0.0435014	-0.0965386	0.00953583	0.107854	-0.0155693	-0.0626362	0.0314975	0.516512	-0.00943156	-0.0564846	0.0376215	0.694229	grey	0.296347	N
gamma-glutamylglutamate	Peptide	Gamma-glutamyl Amino Acid	-0.028397	-0.0803309	0.023537	0.283639	0.00184243	-0.0529266	0.0566114	0.947397	0.00106578	-0.0472938	0.0494253	0.965523	0.0107217	-0.0377798	0.0592233	0.664616	brown	0.243764	N
gamma-glutamylglutamine	Peptide	Gamma-glutamyl Amino Acid	-0.0150084	-0.0675436	0.0375268	0.575299	-0.0337595	-0.0870904	0.0195713	0.214538	-0.0210872	-0.0683361	0.0261618	0.381463	-0.0202107	-0.0674217	0.0270004	0.401183	grey	0.219345	N
gamma-glutamylglycine	Peptide	Gamma-glutamyl Amino Acid	-0.0283122	-0.0797008	0.0230763	0.279999	-0.0429056	-0.094675	0.00886366	0.104222	-0.036737	-0.0825662	0.00909226	0.116067	-0.0343232	-0.0802884	0.0116421	0.143198	grey	0.213726	N
gamma-glutamylhistidine	Peptide	Gamma-glutamyl Amino Acid	-0.0405675	-0.0895285	0.0083934	0.104312	-0.0388721	-0.0877534	0.0100092	0.118995	-0.0245903	-0.067966	0.0187853	0.26629	-0.0251741	-0.0685275	0.0181793	0.254863	turquoise	0.285468	N
gamma-glutamylisoleucine*	Peptide	Gamma-glutamyl Amino Acid	-0.107166	-0.162614	-0.0517176	0.000155997	-0.0822873	-0.141608	-0.0229666	0.00658478	-0.0793568	-0.131674	-0.0270394	0.00297454	-0.0730869	-0.125729	-0.0204446	0.00653906	turquoise	0.734658	N
gamma-glutamylleucine	Peptide	Gamma-glutamyl Amino Acid	-0.0931964	-0.151685	-0.034708	0.00180907	-0.0674653	-0.128848	-0.0060823	0.0312496	-0.0612978	-0.115398	-0.0071973	0.0263991	-0.0610315	-0.115234	-0.00682902	0.0273486	turquoise	0.660333	N
gamma-glutamylmethionine	Peptide	Gamma-glutamyl Amino Acid	-0.0689617	-0.12403	-0.0138936	0.0141454	-0.0638958	-0.118927	-0.0088643	0.0228969	-0.0489139	-0.0975523	-0.000275564	0.0487178	-0.0488662	-0.09744	-0.000292297	0.0486391	turquoise	0.412775	N
gamma-glutamylphenylalanine	Peptide	Gamma-glutamyl Amino Acid	-0.129836	-0.183704	-0.0759672	2.48655e-06	-0.111031	-0.167608	-0.0544543	0.000123409	-0.0764564	-0.126491	-0.0264212	0.0027691	-0.0666502	-0.116891	-0.0164094	0.0093553	turquoise	0.738747	Y
gamma-glutamylthreonine	Peptide	Gamma-glutamyl Amino Acid	-0.0842757	-0.135427	-0.0331245	0.00125711	-0.0770869	-0.128475	-0.0256987	0.00330634	-0.0586365	-0.104388	-0.0128854	0.012043	-0.0508106	-0.0966953	-0.00492583	0.0300042	turquoise	0.344662	N
gamma-glutamyltryptophan	Peptide	Gamma-glutamyl Amino Acid	-0.0783212	-0.13056	-0.0260824	0.00332293	-0.061563	-0.114887	-0.00823936	0.0236778	-0.055109	-0.102161	-0.00805675	0.0217333	-0.0480109	-0.0952543	-0.000767483	0.0463974	turquoise	0.521266	N
gamma-glutamyltyrosine	Peptide	Gamma-glutamyl Amino Acid	-0.0238468	-0.0753248	0.0276312	0.363664	-0.00489507	-0.0575583	0.0477681	0.855349	0.00735646	-0.039089	0.0538019	0.756075	0.00761475	-0.0388202	0.0540497	0.74774	brown	0.258529	N
gamma-glutamylvaline	Peptide	Gamma-glutamyl Amino Acid	-0.0561203	-0.109163	-0.00307783	0.0381229	-0.0288764	-0.0847978	0.027045	0.311269	-0.0331124	-0.082453	0.0162282	0.188238	-0.0313527	-0.0806845	0.0179791	0.21271	turquoise	0.716893	N
gamma-tocopherol/beta-tocopherol	Cofactors and Vitamins	Tocopherol Metabolism	-0.0164236	-0.067148	0.0343009	0.525448	-0.00529965	-0.0562569	0.0456576	0.838376	-0.0154235	-0.0605743	0.0297272	0.502906	-0.0203182	-0.0656838	0.0250475	0.379781	tan	0.327359	N
gentisate	Amino Acid	Tyrosine Metabolism	0.0354373	-0.0154815	0.0863562	0.172407	0.0282318	-0.022932	0.0793956	0.279258	0.0116517	-0.03374	0.0570434	0.614667	0.00622557	-0.0398059	0.052257	0.790813	green	0.35773	N
gluconate	Xenobiotics	Food Component/Plant	-0.0442554	-0.0982745	0.0097636	0.108261	-0.0308817	-0.085393	0.0236296	0.266633	-0.034411	-0.0826959	0.0138738	0.162333	-0.0361979	-0.0849248	0.012529	0.145267	turquoise	0.394738	N
glucose	Carbohydrate	Glycolysis, Gluconeogenesis, and Pyruvate Metabolism	-0.0018236	-0.0548333	0.0511861	0.946208	0.0315378	-0.0242565	0.0873321	0.267704	0.0118191	-0.0375618	0.0612001	0.638777	0.0119698	-0.03762	0.0615597	0.635931	brown	0.22424	N
glucuronate	Carbohydrate	Aminosugar Metabolism	-0.0637899	-0.114152	-0.0134279	0.0130807	-0.05187	-0.102647	-0.00109338	0.0452728	-0.0432198	-0.0880744	0.00163479	0.0589427	-0.0393309	-0.0841379	0.00547613	0.0853066	turquoise	0.271614	N
glucuronide of C10H18O2 (7)*	Partially Characterized Molecules	Partially Characterized Molecules	0.0220688	-0.028584	0.0727216	0.392892	0.0257344	-0.0247863	0.0762552	0.317863	0.00678103	-0.0380064	0.0515685	0.766511	0.00690965	-0.0377631	0.0515823	0.761621	grey	0.197884	N
glucuronide of piperine metabolite C17H21NO3 (4)*	Xenobiotics	Food Component/Plant	-0.015454	-0.0659492	0.0350413	0.548373	-0.00406164	-0.054817	0.0466937	0.875288	0.00697444	-0.0379764	0.0519253	0.760897	1.99668e-05	-0.0458991	0.045939	0.99932	grey	0.314372	N
glutamate	Amino Acid	Glutamate Metabolism	-0.0529836	-0.105069	-0.000898534	0.0461815	-0.0116619	-0.070751	0.0474272	0.698709	-0.00873267	-0.0609579	0.0434926	0.742955	-0.000617042	-0.0531838	0.0519497	0.981633	brown	0.375239	N
glutamine	Amino Acid	Glutamate Metabolism	-0.0517782	-0.10263	-0.000926805	0.0459734	-0.0665927	-0.117799	-0.0153866	0.0108421	-0.0284583	-0.0739768	0.0170601	0.220245	-0.022872	-0.0684601	0.0227161	0.325198	grey	0.21397	N
glutamine conjugate of C6H10O2 (1)*	Partially Characterized Molecules	Partially Characterized Molecules	-0.064449	-0.114956	-0.0139418	0.0124208	-0.0605258	-0.110931	-0.0101206	0.0186319	-0.0327724	-0.0774879	0.011943	0.150739	-0.0263203	-0.0713477	0.018707	0.251714	magenta	0.713211	N
glutamine conjugate of C6H10O2 (2)*	Partially Characterized Molecules	Partially Characterized Molecules	-0.0566314	-0.107919	-0.00534411	0.0304734	-0.0503033	-0.101567	0.000960667	0.0544447	-0.0123062	-0.05786	0.0332476	0.596245	-0.00755524	-0.0533288	0.0382183	0.74615	magenta	0.823732	Y
glutamine conjugate of C7H12O2*	Partially Characterized Molecules	Partially Characterized Molecules	-0.0362374	-0.0873197	0.0148449	0.164276	-0.0363791	-0.0872858	0.0145277	0.16119	-0.0231897	-0.0683663	0.021987	0.314141	-0.0191431	-0.0647002	0.0264141	0.409918	magenta	0.802542	N
glutarate (C5-DC)	Lipid	Fatty Acid, Dicarboxylate	-0.041168	-0.0916952	0.00935928	0.110206	-0.0326835	-0.083343	0.017976	0.205881	-0.0098403	-0.0546317	0.0349511	0.666569	-0.00543507	-0.0503553	0.0394852	0.812423	grey	0.151054	N
glutaroylcarnitine (C5)	Amino Acid	Lysine Metabolism	-0.0234982	-0.0756763	0.0286799	0.37717	-0.0154576	-0.0676687	0.0367535	0.561501	-0.041495	-0.0876954	0.0047054	0.0783106	-0.0456598	-0.0919063	0.00058678	0.0529745	turquoise	0.371795	N
glycerate	Carbohydrate	Glycolysis, Gluconeogenesis, and Pyruvate Metabolism	0.163617	0.110992	0.216243	1.36423e-09	0.154341	0.101402	0.207279	1.29691e-08	0.0792895	0.0313987	0.12718	0.00119029	0.0650971	0.0153141	0.11488	0.0104187	cyan	0.744546	Y
glycerol	Lipid	Glycerolipid Metabolism	-0.0391707	-0.0941844	0.0158429	0.16272	-0.0175623	-0.0742547	0.0391301	0.543504	-0.00865068	-0.0588389	0.0415375	0.735326	-0.00234071	-0.0533465	0.0486651	0.928282	blue	0.667169	N
glycerol 3-phosphate	Lipid	Glycerolipid Metabolism	0.0255265	-0.0250967	0.0761498	0.322769	0.0293592	-0.0211294	0.0798479	0.254197	0.00531345	-0.0393541	0.049981	0.815527	0.00670198	-0.0379915	0.0513954	0.768682	brown	0.257142	N
glycerophosphoethanolamine	Lipid	Phospholipid Metabolism	-0.0461529	-0.0964584	0.00415257	0.0721199	-0.0519627	-0.102182	-0.00174323	0.0425699	-0.0224635	-0.0670181	0.022091	0.322824	-0.017086	-0.0616542	0.0274822	0.452157	black	0.410156	N
glycerophosphorylcholine (GPC)	Lipid	Phospholipid Metabolism	0.0222446	-0.0285646	0.0730537	0.390596	-0.00769387	-0.0613137	0.045926	0.778393	-0.0146813	-0.0623017	0.0329391	0.545427	-0.0207589	-0.068541	0.0270233	0.394226	black	0.700924	N
glycine	Amino Acid	Glycine, Serine and Threonine Metabolism	0.0117346	-0.0403722	0.0638414	0.658734	-0.00796614	-0.0610921	0.0451598	0.768696	-0.0108482	-0.0579225	0.0362262	0.6513	-0.0079299	-0.055147	0.0392872	0.741865	grey	0.123013	N
glycine conjugate of C10H12O2*	Partially Characterized Molecules	Partially Characterized Molecules	-0.0357403	-0.0857011	0.0142205	0.160754	-0.0206024	-0.0712205	0.0300157	0.42477	-0.00056895	-0.0453604	0.0442225	0.980125	-0.00267129	-0.0474526	0.04211	0.906865	tan	0.743618	N
glycine conjugate of C10H14O2 (1)*	Partially Characterized Molecules	Partially Characterized Molecules	-0.0585818	-0.108397	-0.0087661	0.0212067	-0.0458577	-0.0961721	0.0044568	0.0740102	-0.0225617	-0.0672061	0.0220828	0.321689	-0.0233892	-0.0680597	0.0212812	0.304545	tan	0.820807	N
glyco-beta-muricholate	Lipid	Primary Bile Acid Metabolism	-0.00273294	-0.0537628	0.0482969	0.916348	-0.0122241	-0.0633971	0.0389489	0.63944	0.0104	-0.034822	0.0556219	0.651966	0.00818599	-0.037112	0.0534839	0.723019	grey	0.31359	N
glycochenodeoxycholate	Lipid	Primary Bile Acid Metabolism	-0.0284719	-0.0796474	0.0227035	0.275302	-0.0297482	-0.0807528	0.0212563	0.252774	-0.0112254	-0.0565158	0.0340651	0.626904	-0.00462676	-0.0500564	0.0408029	0.841679	grey	0.484577	N
glycochenodeoxycholate 3-sulfate	Lipid	Primary Bile Acid Metabolism	0.00312768	-0.049915	0.0561704	0.907934	0.00617497	-0.0467173	0.0590672	0.818895	0.0163755	-0.0305336	0.0632846	0.49359	0.0247819	-0.0224848	0.0720486	0.303893	grey	0.386454	N
glycochenodeoxycholate glucuronide (1)	Lipid	Primary Bile Acid Metabolism	-0.0399973	-0.0927196	0.0127249	0.136929	-0.0277917	-0.0808795	0.0252961	0.304639	-0.0314613	-0.0785267	0.0156041	0.189978	-0.0271054	-0.0742902	0.0200795	0.259989	grey	0.349062	N
glycocholate	Lipid	Primary Bile Acid Metabolism	-0.0324991	-0.0837013	0.0187032	0.213311	-0.0311625	-0.0822197	0.0198947	0.231406	-0.0162502	-0.0614791	0.0289788	0.481058	-0.0112798	-0.0565614	0.0340018	0.625163	grey	0.432901	N
glycocholenate sulfate*	Lipid	Secondary Bile Acid Metabolism	-0.0312049	-0.0829499	0.0205401	0.237027	-0.0306731	-0.0823451	0.0209989	0.244445	-0.00895786	-0.0549777	0.037062	0.702638	-0.000133466	-0.0462965	0.0460296	0.995476	red	0.273194	N
glycodeoxycholate 3-sulfate	Lipid	Secondary Bile Acid Metabolism	-0.0087321	-0.0590869	0.0416227	0.733785	-0.00856152	-0.0587542	0.0416312	0.73798	-0.0287165	-0.0732593	0.0158262	0.206201	-0.0271491	-0.0716721	0.017374	0.231834	grey	0.26611	N
glycolithocholate sulfate*	Lipid	Secondary Bile Acid Metabolism	0.0434053	-0.00757661	0.0943871	0.0951201	0.0434136	-0.00742798	0.0942552	0.0941485	0.0122912	-0.0327808	0.0573633	0.592776	0.00832095	-0.0366939	0.0533358	0.716953	grey	0.260223	N
glycosyl ceramide (d18:1/20:0, d16:1/22:0)*	Lipid	Ceramides	0.0373549	-0.0131444	0.0878543	0.146993	0.0120643	-0.0422376	0.0663661	0.663042	-0.0126673	-0.0609375	0.0356029	0.606787	-0.0132648	-0.0616118	0.0350822	0.590518	greenyellow	0.679223	N
glycosyl ceramide (d18:1/23:1, d17:1/24:1)*	Lipid	Ceramides	0.0440034	-0.00713977	0.0951466	0.0916741	0.0212275	-0.0323959	0.074851	0.437569	-0.0124857	-0.0599535	0.0349821	0.605952	-0.0117578	-0.0593482	0.0358325	0.628001	greenyellow	0.62007	N
glycosyl ceramide (d18:2/24:1, d18:1/24:2)*	Lipid	Ceramides	0.0255989	-0.0254748	0.0766726	0.325684	-0.0131003	-0.0700889	0.0438883	0.652114	-0.0217073	-0.0721637	0.028749	0.398849	-0.0205718	-0.0711858	0.0300423	0.425411	greenyellow	0.843321	N
glycosyl-N-(2-hydroxynervonoyl)-sphingosine (d18:1/24:1(2OH))*	Lipid	Ceramides	-0.0187895	-0.0727284	0.0351493	0.494517	-0.00981626	-0.0639345	0.044302	0.72204	-0.0144778	-0.0623503	0.0333948	0.553114	-0.0118342	-0.0596452	0.0359768	0.627364	greenyellow	0.275756	N
glycosyl-N-behenoyl-sphingadienine (d18:2/22:0)*	Lipid	Ceramides	0.042956	-0.00782573	0.0937377	0.0972708	0.0111024	-0.0460737	0.0682785	0.703334	-0.00962576	-0.0603573	0.0411058	0.709801	-0.00910929	-0.0600441	0.0418255	0.725771	greenyellow	0.775569	N
glycosyl-N-nervonoyl-sphingosine (d18:1/24:1)*	Lipid	Ceramides	0.00724242	-0.0426399	0.0571247	0.775836	-0.0314622	-0.0862192	0.0232948	0.259892	-0.0275177	-0.0759848	0.0209494	0.265581	-0.0257358	-0.0742796	0.0228081	0.29853	greenyellow	0.79039	N
glycosyl-N-palmitoyl-sphingosine (d18:1/16:0)	Lipid	Ceramides	0.0355237	-0.014616	0.0856634	0.16481	0.00586141	-0.0489337	0.0606565	0.83383	-0.00127046	-0.0497925	0.0472516	0.959045	-0.000239971	-0.0489699	0.04849	0.992294	greenyellow	0.656059	N
glycosyl-N-stearoyl-sphingosine (d18:1/18:0)	Lipid	Ceramides	0.0416209	-0.0101647	0.0934065	0.115114	0.0205567	-0.0339453	0.0750588	0.459506	-0.00367232	-0.0519895	0.0446449	0.881502	-0.00163444	-0.0500342	0.0467654	0.947193	greenyellow	0.628103	N
glycosyl-N-tricosanoyl-sphingadienine (d18:2/23:0)*	Lipid	Ceramides	0.071917	0.0200003	0.123834	0.00665989	0.0436065	-0.0132101	0.100423	0.132409	-0.00641183	-0.0569597	0.044136	0.803532	-0.00836366	-0.0591497	0.0424224	0.746705	greenyellow	0.70009	Y
glycoursodeoxycholate	Lipid	Secondary Bile Acid Metabolism	-0.0728049	-0.123397	-0.0222129	0.00482433	-0.0712579	-0.121756	-0.0207593	0.00571166	-0.0337613	-0.0786415	0.0111189	0.140261	-0.0266526	-0.0719614	0.0186562	0.248726	grey	0.392241	N
guaiacol sulfate	Xenobiotics	Benzoate Metabolism	0.00975073	-0.0406816	0.0601831	0.704552	0.0138173	-0.0365813	0.064216	0.590805	-0.0160289	-0.0606682	0.0286104	0.481317	-0.012166	-0.0575006	0.0331686	0.598676	green	0.715456	N
guanidinoacetate	Amino Acid	Creatine Metabolism	0.00741554	-0.0492269	0.064058	0.797364	-0.00910788	-0.0663469	0.0481312	0.754988	0.0147661	-0.0357665	0.0652987	0.566597	0.0173466	-0.0331278	0.0678211	0.500323	grey	0.0826871	N
gulonate*	Cofactors and Vitamins	Ascorbate and Aldarate Metabolism	-0.0699857	-0.119886	-0.0200851	0.00601207	-0.0594109	-0.109604	-0.00921769	0.0203792	-0.0313148	-0.0759214	0.0132917	0.168694	-0.0269329	-0.071576	0.0177102	0.23683	turquoise	0.546711	N
heme	Cofactors and Vitamins	Hemoglobin and Porphyrin Metabolism	-0.0266598	-0.0775524	0.0242328	0.304324	-0.0233058	-0.0741367	0.027525	0.368597	-0.0033307	-0.0483279	0.0416665	0.884574	-0.00143372	-0.0464405	0.043573	0.950182	grey	-0.0331458	N
heneicosapentaenoate (21:5n3)	Lipid	Long Chain Polyunsaturated Fatty Acid (n3 and n6)	0.064504	0.0125875	0.11642	0.0149204	0.0566307	0.00459578	0.108666	0.0329401	-0.00665628	-0.0532962	0.0399836	0.779551	-0.0201588	-0.0675524	0.0272348	0.404203	blue	0.381416	N
heptadecenamide (17:1)*	Lipid	Fatty Acid, Amide	0.0461478	-0.0179265	0.110222	0.157933	0.0546237	-0.00942156	0.118669	0.094537	0.0320372	-0.0246737	0.0887481	0.267977	0.0310784	-0.0257139	0.0878708	0.283243	grey	0.076996	N
heptanoate (7:0)	Lipid	Medium Chain Fatty Acid	-0.0181381	-0.0768732	0.040597	0.544768	-0.0194366	-0.0779734	0.0391002	0.514939	-0.00818216	-0.059919	0.0435547	0.756431	-0.00644095	-0.0582273	0.0453454	0.807282	blue	0.0506252	N
heptenedioate (C7:1-DC)*	Lipid	Fatty Acid, Dicarboxylate	-0.006382	-0.0575874	0.0448234	0.806892	0.000126566	-0.051035	0.0512881	0.996129	-0.0413383	-0.0865844	0.00390775	0.0733115	-0.0405721	-0.0859469	0.00480271	0.0796451	magenta	0.554007	N
hexadecadienoate (16:2n6)	Lipid	Long Chain Polyunsaturated Fatty Acid (n3 and n6)	-0.000661417	-0.0545653	0.0532424	0.980801	0.00894233	-0.0452116	0.0630963	0.746051	-0.00785622	-0.0558052	0.0400927	0.747952	-0.0120683	-0.0606379	0.0365013	0.626039	blue	0.743591	N
hexadecanedioate (C16)	Lipid	Fatty Acid, Dicarboxylate	-0.0232635	-0.075527	0.0289999	0.382729	-0.0252007	-0.0772921	0.0268908	0.342793	-0.0317873	-0.0779147	0.0143401	0.176656	-0.0247566	-0.0711504	0.0216372	0.295384	blue	0.65996	N
hexadecenedioate (C16:1-DC)*	Lipid	Fatty Acid, Dicarboxylate	-0.0367185	-0.0882555	0.0148185	0.162455	-0.0340895	-0.0855364	0.0173574	0.193883	-0.00501441	-0.0507812	0.0407523	0.829857	0.0018579	-0.0440586	0.0477744	0.936747	blue	0.416387	N
hexanoylcarnitine (C6)	Lipid	Fatty Acid Metabolism (Acyl Carnitine)	0.0157691	-0.0345637	0.0661019	0.538943	0.027856	-0.0227188	0.0784307	0.280135	0.021171	-0.0234985	0.0658404	0.352682	0.023375	-0.0216557	0.0684056	0.308726	purple	0.693955	N
hexanoylglutamine	Lipid	Fatty Acid Metabolism (Acyl Glutamine)	-0.0248154	-0.075899	0.0262682	0.340799	-0.0186154	-0.0696555	0.0324247	0.474457	-0.00372508	-0.048915	0.0414648	0.871565	-0.00522841	-0.0506235	0.0401666	0.821286	magenta	0.756719	N
hexanoylglycine (C6)	Lipid	Fatty Acid Metabolism (Acyl Glycine)	0.0197001	-0.03117	0.0705702	0.447587	0.0128725	-0.0380059	0.0637509	0.619764	-0.00028123	-0.0455796	0.0450172	0.990285	-0.0030206	-0.0482974	0.0422562	0.895898	blue	0.367886	N
hippurate	Xenobiotics	Benzoate Metabolism	0.041355	-0.00973276	0.0924427	0.112529	0.0324002	-0.0188549	0.0836554	0.215178	-0.0234249	-0.0690629	0.0222132	0.314177	-0.0266167	-0.0734414	0.020208	0.265012	green	0.68648	N
histidine	Amino Acid	Histidine Metabolism	0.00315124	-0.0467665	0.053069	0.901465	-0.00485892	-0.0548222	0.0451044	0.848737	0.00124655	-0.043139	0.0456321	0.956073	-0.000638748	-0.0451968	0.0439193	0.97757	turquoise	0.179265	N
homoarginine	Amino Acid	Urea cycle; Arginine and Proline Metabolism	-0.0343076	-0.0882237	0.0196085	0.212163	-0.0247787	-0.0788538	0.0292963	0.368878	-0.00644198	-0.0544057	0.0415217	0.79223	-0.00833102	-0.0563017	0.0396397	0.733399	grey	0.0466921	N
homocitrulline	Amino Acid	Urea cycle; Arginine and Proline Metabolism	-0.0808898	-0.131704	-0.0300753	0.00182777	-0.0688277	-0.120147	-0.0175087	0.00860699	-0.0304731	-0.0761047	0.0151584	0.19041	-0.0264898	-0.0721918	0.0192123	0.255729	turquoise	0.44779	N
homostachydrine*	Xenobiotics	Food Component/Plant	0.0416227	-0.00771998	0.0909653	0.0982035	0.037766	-0.0115012	0.0870332	0.132884	-0.0163433	-0.0602178	0.0275311	0.465078	-0.0214496	-0.0657248	0.0228256	0.342104	green	0.306877	N
homovanillate (HVA)	Amino Acid	Tyrosine Metabolism	-0.033442	-0.0843223	0.0174384	0.197503	-0.0243717	-0.0754156	0.0266722	0.349125	-0.0184657	-0.0636504	0.0267191	0.422882	-0.0170779	-0.062264	0.0281082	0.458576	turquoise	0.370172	N
hydantoin-5-propionate	Amino Acid	Histidine Metabolism	-0.0988903	-0.149445	-0.0483353	0.000129805	-0.0844198	-0.136059	-0.0327804	0.00137122	-0.0508672	-0.0968112	-0.00492316	0.0300329	-0.0470131	-0.0932621	-0.000764054	0.0463383	turquoise	0.405099	N
hydroquinone sulfate	Xenobiotics	Drug - Topical Agents	-0.0315728	-0.0815427	0.0183971	0.215396	-0.0282077	-0.0780623	0.0216468	0.26724	-0.0509821	-0.0951066	-0.00685757	0.0235702	-0.040022	-0.0844296	0.00438573	0.0772918	green	0.249924	N
hydroxy-CMPF*	Lipid	Fatty Acid, Dicarboxylate	0.124167	0.0715116	0.176823	4.06336e-06	0.107109	0.0527216	0.161495	0.000116832	0.00310749	-0.0468729	0.0530878	0.902946	-0.0145906	-0.0661645	0.0369834	0.579006	yellow	0.234985	N
hydroxy-N6,N6,N6-trimethyllysine*	Amino Acid	Lysine Metabolism	-0.0691901	-0.118953	-0.0194269	0.00646036	-0.0594975	-0.109503	-0.00949171	0.0197346	-0.0510246	-0.0953064	-0.00674282	0.0239511	-0.0466822	-0.090921	-0.00244342	0.0386345	turquoise	0.521498	N
hydroxyasparagine	Amino Acid	Alanine and Aspartate Metabolism	-0.0817519	-0.132006	-0.0314973	0.00144774	-0.0578391	-0.111986	-0.00369223	0.0363118	-0.029484	-0.0773866	0.0184186	0.227488	-0.0153081	-0.063628	0.0330119	0.534397	turquoise	0.732089	Y
hydroxypalmitoyl sphingomyelin (d18:1/16:0(OH))	Lipid	Sphingolipid Metabolism	0.0368061	-0.015643	0.0892551	0.168865	0.00611827	-0.0524892	0.0647257	0.837774	-0.0256365	-0.0775788	0.0263057	0.333121	-0.02614	-0.0787224	0.0264424	0.329638	greenyellow	0.695779	N
hydroxyproline	Amino Acid	Urea cycle; Arginine and Proline Metabolism	-0.0774373	-0.127525	-0.0273493	0.00246663	-0.068747	-0.118998	-0.0184964	0.00736516	-0.0359987	-0.0805096	0.00851218	0.11285	-0.0315319	-0.0765645	0.0135007	0.1698	turquoise	0.23044	N
hyocholate	Lipid	Secondary Bile Acid Metabolism	-0.0480157	-0.098858	0.00282666	0.0641513	-0.0480467	-0.0987133	0.00261999	0.0630646	-0.0214108	-0.0664113	0.0235896	0.350811	-0.0148043	-0.0599673	0.0303587	0.520315	grey	0.375187	N
hypotaurine	Amino Acid	Methionine, Cysteine, SAM and Taurine Metabolism	-0.0124939	-0.065237	0.0402492	0.642242	-0.0307616	-0.0844199	0.0228967	0.260964	-0.00668313	-0.0544474	0.0410811	0.783764	-0.0011483	-0.0488735	0.0465769	0.962362	grey	0.160649	N
hypoxanthine	Nucleotide	Purine Metabolism, (Hypo)Xanthine/Inosine containing	-0.0831782	-0.137397	-0.0289598	0.00266287	-0.0691294	-0.123979	-0.0142798	0.0135385	-0.0102741	-0.0595615	0.0390134	0.68267	-0.00187631	-0.0513033	0.0475507	0.94065	blue	0.14462	N
imidazole lactate	Amino Acid	Histidine Metabolism	0.000604589	-0.0516787	0.0528879	0.981906	-0.000535304	-0.0526496	0.051579	0.983927	-0.00526957	-0.0511431	0.0406039	0.821751	-0.015403	-0.0615926	0.0307866	0.513119	grey	0.198442	N
imidazole propionate	Amino Acid	Histidine Metabolism	-0.14181	-0.192565	-0.0910538	4.98202e-08	-0.127545	-0.179749	-0.0753404	1.81404e-06	-0.103112	-0.149334	-0.0568906	1.29612e-05	-0.0943288	-0.14107	-0.0475872	7.90835e-05	turquoise	0.370756	N
iminodiacetate (IDA)	Xenobiotics	Chemical	0.0666586	0.0148372	0.11848	0.0117338	0.0557756	0.00366169	0.10789	0.0359513	0.0519517	0.00563265	0.0982707	0.0279544	0.0510453	0.00479035	0.0973002	0.0305698	salmon	0.181792	N
indole-3-carboxylate	Amino Acid	Tryptophan Metabolism	-0.0575108	-0.108483	-0.00653882	0.0270359	-0.0554746	-0.10629	-0.0046592	0.0324031	-0.0234925	-0.0685388	0.0215538	0.306471	-0.022966	-0.0684945	0.0225625	0.322582	pink	0.369178	N
indoleacetate	Amino Acid	Tryptophan Metabolism	-0.0320049	-0.0827019	0.018692	0.215787	-0.0301379	-0.0807488	0.0204729	0.24296	-0.0271617	-0.0718637	0.0175404	0.233493	-0.0311519	-0.0758387	0.0135349	0.171689	pink	0.48396	N
indoleacetoylcarnitine*	Amino Acid	Tryptophan Metabolism	-0.0732012	-0.123632	-0.0227704	0.00447098	-0.0652561	-0.115779	-0.0147328	0.0113935	-0.0326734	-0.077749	0.0124022	0.155272	-0.034453	-0.0796647	0.0107588	0.135177	pink	0.293082	N
indoleacetylglutamine	Amino Acid	Tryptophan Metabolism	-0.0650886	-0.116043	-0.0141342	0.0123284	-0.0508729	-0.102489	0.000743493	0.0533881	-0.0252031	-0.0710225	0.0206163	0.28077	-0.0268708	-0.0726343	0.0188926	0.249592	pink	0.386088	N
indolelactate	Amino Acid	Tryptophan Metabolism	-0.00714935	-0.0619737	0.047675	0.798142	-4.03365e-05	-0.0548295	0.0547489	0.998848	-0.0285447	-0.0770595	0.0199702	0.248627	-0.0341486	-0.0827922	0.0144951	0.168699	brown	0.323719	N
indolepropionate	Amino Acid	Tryptophan Metabolism	0.089933	0.0388637	0.141002	0.000567322	0.0765009	0.0247698	0.128232	0.0037773	0.0388614	-0.00713532	0.0848581	0.0976738	0.035085	-0.0118476	0.0820177	0.142749	green	0.255608	N
inosine	Nucleotide	Purine Metabolism, (Hypo)Xanthine/Inosine containing	-0.0935565	-0.150663	-0.0364499	0.00133921	-0.0838568	-0.141135	-0.0265784	0.00414004	-0.0083335	-0.0601313	0.0434643	0.752355	-0.000882786	-0.0529219	0.0511564	0.973458	blue	0.121675	N
isobutyrylcarnitine (C4)	Amino Acid	Leucine, Isoleucine and Valine Metabolism	0.0138239	-0.0370969	0.0647446	0.594442	0.0168952	-0.034086	0.0678764	0.515749	0.00152452	-0.0435936	0.0466426	0.947162	0.000162256	-0.0451675	0.045492	0.994399	pink	0.569674	N
isobutyrylglycine (C4)	Amino Acid	Leucine, Isoleucine and Valine Metabolism	0.0635123	0.0126143	0.11441	0.0144924	0.0579734	0.0071041	0.108843	0.0255328	0.018095	-0.0270711	0.063261	0.432063	0.0140577	-0.0316452	0.0597606	0.546354	pink	0.421169	N
isoleucine	Amino Acid	Leucine, Isoleucine and Valine Metabolism	-0.0275572	-0.0842322	0.0291179	0.340352	0.00220841	-0.0568995	0.0613163	0.941586	0.0026255	-0.0496092	0.0548602	0.921471	0.00185568	-0.0504758	0.0541871	0.944554	turquoise	0.358715	N
isoleucylglycine	Peptide	Dipeptide	0.00591995	-0.0443694	0.0562093	0.817415	-0.00505248	-0.0555457	0.0454407	0.844417	-0.0227389	-0.0674375	0.0219596	0.31849	-0.0206226	-0.0652963	0.0240511	0.365328	grey	0.211222	N
isoursodeoxycholate	Lipid	Secondary Bile Acid Metabolism	-0.0516183	-0.101737	-0.00149931	0.0435375	-0.0418236	-0.092261	0.00861389	0.104042	-0.00728296	-0.0519449	0.0373789	0.749107	-0.00327398	-0.0482878	0.0417399	0.886567	grey	0.0927493	N
isovalerate (C5)	Amino Acid	Leucine, Isoleucine and Valine Metabolism	-0.0586293	-0.110862	-0.00639617	0.0278355	-0.0463851	-0.099021	0.00625072	0.0840846	-0.0355109	-0.0820023	0.0109806	0.134272	-0.037745	-0.084318	0.00882793	0.112101	turquoise	0.186666	N
isovalerylcarnitine (C5)	Amino Acid	Leucine, Isoleucine and Valine Metabolism	-0.01815	-0.0716612	0.0353612	0.505944	0.00978867	-0.0458625	0.0654398	0.730122	-0.00903499	-0.0581339	0.0400639	0.718176	-0.0142937	-0.0635281	0.0349406	0.569106	turquoise	0.354403	N
isovalerylglycine	Amino Acid	Leucine, Isoleucine and Valine Metabolism	0.0203076	-0.0302503	0.0708655	0.430877	0.0170005	-0.0334291	0.0674301	0.50854	-0.0130314	-0.0577254	0.0316627	0.567449	-0.0162248	-0.0612081	0.0287584	0.479349	pink	0.382407	N
kynurenate	Amino Acid	Tryptophan Metabolism	-0.0784645	-0.130441	-0.0264878	0.00311341	-0.0567749	-0.111109	-0.00244067	0.0405716	-0.0247204	-0.0728922	0.0234515	0.314276	-0.0298651	-0.0781844	0.0184541	0.225544	turquoise	0.579654	N
kynurenine	Amino Acid	Tryptophan Metabolism	-0.0228715	-0.0735426	0.0277996	0.376085	-0.00223968	-0.0542803	0.049801	0.932733	-0.016706	-0.0628298	0.0294178	0.477511	-0.0150721	-0.0612279	0.0310838	0.521907	turquoise	0.546528	N
lactate	Carbohydrate	Glycolysis, Gluconeogenesis, and Pyruvate Metabolism	-0.0581203	-0.111517	-0.00472319	0.0329187	-0.0379041	-0.092707	0.0168989	0.175081	-0.00185577	-0.0506168	0.0469053	0.940498	0.00778694	-0.0412639	0.0568378	0.75553	brown	0.460335	N
lactosyl-N-nervonoyl-sphingosine (d18:1/24:1)*	Lipid	Ceramides	-0.0103645	-0.0614818	0.0407527	0.690888	-0.0559274	-0.112565	0.000709796	0.0529372	-0.0494491	-0.0996456	0.00074741	0.0535054	-0.0480885	-0.0985385	0.00236146	0.0617147	greenyellow	0.776191	N
lactosyl-N-palmitoyl-sphingosine (d18:1/16:0)	Lipid	Ceramides	0.0240604	-0.0263576	0.0744785	0.349374	-0.00893798	-0.0644508	0.0465748	0.752177	-0.0124095	-0.0614556	0.0366366	0.619741	-0.0127212	-0.0621875	0.0367451	0.614006	greenyellow	0.749504	N
laurate (12:0)	Lipid	Medium Chain Fatty Acid	-0.0543287	-0.106379	-0.00227895	0.0407899	-0.0553467	-0.107285	-0.00340821	0.0367625	-0.0295543	-0.0757625	0.0166538	0.209813	-0.0284945	-0.0754738	0.0184849	0.234324	blue	0.66421	N
laurylcarnitine (C12)	Lipid	Fatty Acid Metabolism (Acyl Carnitine)	0.00404674	-0.0463221	0.0544155	0.874796	-0.00417426	-0.0545885	0.04624	0.871	0.00214283	-0.0424633	0.046749	0.924936	0.00262831	-0.0422214	0.0474781	0.908495	purple	0.888974	N
leucine	Amino Acid	Leucine, Isoleucine and Valine Metabolism	-0.0091144	-0.0669048	0.048676	0.757084	0.0215135	-0.0385052	0.0815322	0.482092	0.0227692	-0.0301318	0.0756702	0.398642	0.0182954	-0.0346681	0.0712588	0.498127	turquoise	0.332552	N
leucylalanine	Peptide	Dipeptide	-0.0279889	-0.0785455	0.0225676	0.277674	-0.0172452	-0.0680236	0.0335333	0.505397	-0.00310861	-0.0480502	0.041833	0.892089	-0.000299559	-0.0451873	0.0445881	0.989557	magenta	0.423595	N
lignoceroyl sphingomyelin (d18:1/24:0)	Lipid	Sphingolipid Metabolism	0.00701097	-0.043098	0.0571199	0.783775	-0.0176554	-0.0706346	0.0353238	0.513408	-0.00144718	-0.0483725	0.0454781	0.951769	-0.00554971	-0.0525634	0.041464	0.816912	yellow	0.561507	N
lignoceroylcarnitine (C24)*	Lipid	Fatty Acid Metabolism (Acyl Carnitine)	0.0419502	-0.00853216	0.0924326	0.103306	0.0364474	-0.0145178	0.0874127	0.160885	0.0146617	-0.030452	0.0597755	0.52389	0.0112467	-0.0339373	0.0564308	0.625435	yellow	0.415113	N
linoleate (18:2n6)	Lipid	Long Chain Polyunsaturated Fatty Acid (n3 and n6)	0.00648159	-0.0449681	0.0579313	0.804851	0.0124343	-0.0390205	0.063889	0.635553	0.00911852	-0.0364988	0.0547358	0.695034	0.00827065	-0.0378647	0.054406	0.725144	blue	0.846187	N
linolenate (18:3n3 or 3n6)	Lipid	Long Chain Polyunsaturated Fatty Acid (n3 and n6)	-0.0382406	-0.0900639	0.0135828	0.147984	-0.0303735	-0.0822995	0.0215525	0.251401	-0.00584056	-0.0520546	0.0403735	0.804238	-0.0056653	-0.0524039	0.0410733	0.81209	blue	0.819765	N
linolenoylcarnitine (C18:3)*	Lipid	Fatty Acid Metabolism (Acyl Carnitine)	-0.065714	-0.117797	-0.0136312	0.0134369	-0.0667768	-0.118681	-0.0148721	0.0117199	-0.021441	-0.0679425	0.0250605	0.365893	-0.0226964	-0.0690931	0.0237004	0.337419	purple	0.641985	N
linoleoyl ethanolamide	Lipid	Endocannabinoid	-0.0414008	-0.0954498	0.0126481	0.133171	-0.0383624	-0.0924039	0.0156792	0.163993	-0.0021665	-0.0501231	0.0457902	0.929398	0.0021997	-0.0459868	0.0503862	0.928659	blue	0.46763	N
linoleoyl-arachidonoyl-glycerol (18:2/20:4) [1]*	Lipid	Diacylglycerol	-0.0231751	-0.0739677	0.0276174	0.370928	-0.00511437	-0.0569889	0.0467601	0.846677	0.0197183	-0.0262931	0.0657297	0.400678	0.0178461	-0.0281487	0.0638409	0.446711	brown	0.513515	N
linoleoyl-arachidonoyl-glycerol (18:2/20:4) [2]*	Lipid	Diacylglycerol	-0.039329	-0.0890056	0.0103477	0.120643	-0.0212146	-0.0722083	0.0297792	0.414596	0.00497294	-0.0402388	0.0501847	0.829202	-3.73654e-05	-0.0453743	0.0452995	0.99871	brown	0.460815	N
linoleoyl-docosahexaenoyl-glycerol (18:2/22:6) [1]*	Lipid	Diacylglycerol	0.0812418	0.0309213	0.131562	0.00157216	0.0886705	0.0383707	0.13897	0.000559844	0.0265357	-0.018669	0.0717403	0.249718	0.0126285	-0.0334226	0.0586796	0.5907	black	0.0223523	N
linoleoyl-linolenoyl-glycerol (18:2/18:3) [1]*	Lipid	Diacylglycerol	-0.0228253	-0.0727225	0.027072	0.369698	-0.0166459	-0.0666068	0.033315	0.513499	-0.00191219	-0.0461512	0.0423268	0.93244	-0.00166387	-0.045852	0.0425242	0.941129	brown	0.397071	N
linoleoylcarnitine (C18:2)*	Lipid	Fatty Acid Metabolism (Acyl Carnitine)	-0.0135159	-0.0682304	0.0411987	0.628062	-0.018154	-0.0727409	0.036433	0.51427	-0.00612118	-0.0546061	0.0423637	0.804436	-0.00946851	-0.0579194	0.0389824	0.701512	purple	0.642948	N
linoleoylcholine*	Lipid	Fatty Acid Metabolism (Acyl Choline)	0.0238952	-0.0277198	0.0755101	0.363966	-0.00302176	-0.0570621	0.0510186	0.912674	-0.00864756	-0.0565271	0.039232	0.723173	-0.0119336	-0.0598583	0.0359912	0.625297	black	0.70596	N
lithocholate sulfate (1)	Lipid	Secondary Bile Acid Metabolism	-0.0137445	-0.0643834	0.0368943	0.594518	-0.00342371	-0.0542366	0.0473892	0.894869	-0.00793099	-0.0528151	0.0369532	0.72893	-0.0151023	-0.0600729	0.0298683	0.51015	grey	0.115904	N
lysine	Amino Acid	Lysine Metabolism	0.0116436	-0.0384087	0.0616958	0.648228	0.022007	-0.0282012	0.0722151	0.390046	0.0160253	-0.0283203	0.0603709	0.478517	0.0146956	-0.0296043	0.0589955	0.515325	turquoise	0.171245	N
malate	Energy	TCA Cycle	-0.0414104	-0.0937779	0.0109572	0.121082	-0.0396162	-0.0918231	0.0125906	0.136831	-0.0389672	-0.0853454	0.00741092	0.099536	-0.039248	-0.0857698	0.00727372	0.0981573	blue	0.443655	N
maleate	Lipid	Fatty Acid, Dicarboxylate	-0.053583	-0.107881	0.000714789	0.0530891	-0.0329019	-0.0887426	0.0229388	0.247958	-0.0161027	-0.0653278	0.0331225	0.521179	-0.00530497	-0.0546942	0.0440843	0.833151	brown	0.291106	N
malonate	Lipid	Fatty Acid Synthesis	0.0102062	-0.0379836	0.0583959	0.677877	0.0113673	-0.0366605	0.0593952	0.642522	0.00353152	-0.0389573	0.0460204	0.870508	-0.000547209	-0.0432245	0.0421301	0.979937	blue	0.0884095	N
mannitol/sorbitol	Carbohydrate	Fructose, Mannose and Galactose Metabolism	-0.0780487	-0.12761	-0.0284869	0.00204564	-0.0693598	-0.119134	-0.0195857	0.00634283	-0.0633239	-0.107325	-0.0193233	0.00482205	-0.0629659	-0.106954	-0.0189777	0.00505404	turquoise	0.252388	N
mannonate*	Xenobiotics	Food Component/Plant	-0.0982725	-0.149259	-0.0472862	0.000162582	-0.0764424	-0.131157	-0.0217279	0.00620794	-0.062377	-0.110968	-0.0137863	0.0119053	-0.0579611	-0.10668	-0.00924237	0.0197471	brown	0.261665	N
mannose	Carbohydrate	Fructose, Mannose and Galactose Metabolism	-0.0365865	-0.0884597	0.0152867	0.166717	-0.00454769	-0.0598563	0.0507609	0.871888	-0.0269491	-0.0758359	0.0219377	0.27972	-0.0277993	-0.0766567	0.0210582	0.264547	brown	0.0231214	N
margarate (17:0)	Lipid	Long Chain Fatty Acids	0.00324797	-0.0479937	0.0544897	0.901067	0.0113356	-0.0399266	0.0625979	0.664523	-0.0102003	-0.0556779	0.0352772	0.660018	-0.00946998	-0.0555351	0.0365951	0.686811	blue	0.846532	N
margaroylcarnitine (C17)*	Lipid	Fatty Acid Metabolism (Acyl Carnitine)	0.0241007	-0.027015	0.0752165	0.355185	0.0172395	-0.0339288	0.0684077	0.508786	-0.0281407	-0.0735004	0.0172191	0.223817	-0.0280671	-0.0736375	0.0175034	0.227179	yellow	0.461506	N
metabolonic lactone sulfate	Partially Characterized Molecules	Partially Characterized Molecules	-0.0217361	-0.0722375	0.0287653	0.398653	0.00816529	-0.0461653	0.0624959	0.768185	-0.00361459	-0.051563	0.0443338	0.882461	-0.00159161	-0.0496592	0.046476	0.94822	brown	0.415473	N
methionine	Amino Acid	Methionine, Cysteine, SAM and Taurine Metabolism	-0.0192987	-0.0732602	0.0346628	0.483079	-0.0120033	-0.0661132	0.0421066	0.663524	-0.0045901	-0.052534	0.0433538	0.851057	-0.00592857	-0.0538827	0.0420256	0.808414	turquoise	0.211912	N
methionine sulfone	Amino Acid	Methionine, Cysteine, SAM and Taurine Metabolism	-0.0215787	-0.073539	0.0303815	0.415416	-0.0228299	-0.074616	0.0289562	0.38731	-0.0419214	-0.087727	0.00388421	0.0728197	-0.0419105	-0.0876887	0.00386756	0.0727218	turquoise	0.35053	N
methionine sulfoxide	Amino Acid	Methionine, Cysteine, SAM and Taurine Metabolism	0.0237761	-0.0278713	0.0754235	0.366663	0.0349008	-0.0169078	0.0867095	0.186569	0.00900661	-0.0368752	0.0548885	0.700245	0.00413512	-0.0419887	0.0502589	0.860424	turquoise	0.227916	N
methyl glucopyranoside (alpha + beta)	Xenobiotics	Food Component/Plant	0.131594	0.0799104	0.183277	6.60517e-07	0.121368	0.0693127	0.173423	5.20058e-06	0.0398852	-0.00725623	0.0870265	0.0971975	0.0275175	-0.0205989	0.0756339	0.262113	cyan	0.618366	N
methyl indole-3-acetate	Xenobiotics	Food Component/Plant	-0.0846678	-0.135411	-0.033925	0.00108873	-0.0721369	-0.123427	-0.0208466	0.00587251	-0.0483043	-0.0937705	-0.00283809	0.0373306	-0.0476026	-0.093052	-0.00215313	0.0401035	pink	0.385439	N
methyl-4-hydroxybenzoate sulfate	Xenobiotics	Benzoate Metabolism	0.0329169	-0.024311	0.0901449	0.259385	0.0227455	-0.0348861	0.0803772	0.438949	0.0339327	-0.0168408	0.0847062	0.190075	0.0260271	-0.0249377	0.0769919	0.316619	grey	0.0923897	N
methylmalonate (MMA)	Lipid	Fatty Acid Metabolism (also BCAA Metabolism)	-0.0817394	-0.13242	-0.0310585	0.00158975	-0.0782542	-0.128842	-0.027666	0.00245293	-0.0336499	-0.0786656	0.0113658	0.142775	-0.0323888	-0.0773513	0.0125736	0.157855	turquoise	0.297917	N
methylsuccinate	Amino Acid	Leucine, Isoleucine and Valine Metabolism	-0.00419457	-0.054954	0.0465649	0.871251	-0.0069789	-0.0576052	0.0436474	0.786885	-0.0334639	-0.0782765	0.0113488	0.143184	-0.0352533	-0.0804397	0.00993302	0.126134	green	0.335621	N
myo-inositol	Lipid	Inositol Metabolism	0.0724098	0.021807	0.123013	0.00506789	0.0714854	0.0210427	0.121928	0.00550742	0.0100581	-0.034955	0.0550712	0.66122	0.00175056	-0.0433872	0.0468884	0.939368	turquoise	0.298463	N
myristate (14:0)	Lipid	Long Chain Fatty Acids	0.00559301	-0.046855	0.058041	0.834336	0.0162083	-0.0365234	0.0689399	0.546644	-0.00954783	-0.056352	0.0372563	0.689096	-0.00761658	-0.0551628	0.0399296	0.753384	blue	0.86862	N
myristoleate (14:1n5)	Lipid	Long Chain Fatty Acids	-0.0226363	-0.0789398	0.0336672	0.430453	-0.0123903	-0.069122	0.0443414	0.668414	-0.0197736	-0.0700865	0.0305394	0.44087	-0.0154322	-0.0665816	0.0357172	0.55405	blue	0.792493	N
myristoleoylcarnitine (C14:1)*	Lipid	Fatty Acid Metabolism (Acyl Carnitine)	-0.0255314	-0.0762567	0.0251939	0.32365	-0.0269581	-0.0775214	0.0236052	0.295813	-0.00614961	-0.0509972	0.0386979	0.787982	-0.00505425	-0.05004	0.0399315	0.825595	purple	0.898988	N
myristoyl dihydrosphingomyelin (d18:0/14:0)*	Lipid	Sphingolipid Metabolism	0.0686191	0.014354	0.122884	0.013233	0.0542848	-0.00238515	0.110955	0.0604396	-0.00228602	-0.052745	0.0481729	0.929198	-0.00673786	-0.0573296	0.0438538	0.793936	yellow	0.717926	N
myristoyl-linoleoyl-glycerol (14:0/18:2) [1]*	Lipid	Diacylglycerol	-0.0467187	-0.096834	0.00339663	0.0676575	-0.0277189	-0.0794499	0.0240122	0.293401	-0.013399	-0.0591207	0.0323226	0.565472	-0.00600588	-0.0521299	0.0401181	0.798429	brown	0.826223	N
myristoyl-linoleoyl-glycerol (14:0/18:2) [2]*	Lipid	Diacylglycerol	-0.0434473	-0.0937108	0.00681614	0.0901785	-0.0242942	-0.0761755	0.0275872	0.358489	-0.0143496	-0.0601704	0.0314712	0.539104	-0.00711132	-0.0535159	0.0392933	0.763754	brown	0.865	N
myristoylcarnitine (C14)	Lipid	Fatty Acid Metabolism (Acyl Carnitine)	-0.00836816	-0.060508	0.0437717	0.752941	-0.00943016	-0.0614119	0.0425516	0.721999	-0.0158559	-0.0618508	0.0301389	0.499001	-0.0149149	-0.0610984	0.0312686	0.526505	purple	0.776006	N
N-acetyl-1-methylhistidine*	Amino Acid	Histidine Metabolism	-0.0199156	-0.0698473	0.0300161	0.434112	-0.0119437	-0.0619359	0.0380485	0.639393	0.00350132	-0.0407023	0.047705	0.876546	0.00509829	-0.0395158	0.0497124	0.82266	turquoise	0.351702	N
N-acetyl-2-aminooctanoate*	Lipid	Fatty Acid, Amino	0.0231563	-0.0301929	0.0765055	0.394671	0.0263967	-0.0268722	0.0796655	0.331193	0.0305422	-0.0164347	0.077519	0.202391	0.0242959	-0.0227637	0.0713555	0.311352	tan	0.509126	N
N-acetyl-beta-alanine	Nucleotide	Pyrimidine Metabolism, Uracil containing	-0.0040707	-0.0568554	0.048714	0.87978	0.00602361	-0.0468839	0.0589311	0.82331	-0.000814242	-0.047609	0.0459805	0.972776	-0.000888738	-0.0477668	0.0459893	0.970339	turquoise	0.421985	N
N-acetyl-isoputreanine	Amino Acid	Polyamine Metabolism	0.00151073	-0.048387	0.0514084	0.95265	0.00070351	-0.0490265	0.0504335	0.977866	0.00266003	-0.0413518	0.0466718	0.905642	0.00304875	-0.0408925	0.04699	0.891759	turquoise	0.313944	N
N-acetylalanine	Amino Acid	Alanine and Aspartate Metabolism	-0.0823833	-0.13341	-0.0313568	0.00157181	-0.0648549	-0.117317	-0.0123929	0.0154301	-0.0457559	-0.0920777	0.000565886	0.0528614	-0.0405659	-0.0869667	0.00583486	0.0865707	turquoise	0.781676	Y
N-acetylarginine	Amino Acid	Urea cycle; Arginine and Proline Metabolism	-0.0392308	-0.0892167	0.0107551	0.123893	-0.0356096	-0.0854767	0.0142575	0.161501	-0.00152542	-0.0457724	0.0427216	0.946092	0.00539263	-0.0389787	0.0497639	0.8116	turquoise	0.297721	N
N-acetylaspartate (NAA)	Amino Acid	Alanine and Aspartate Metabolism	0.122468	0.0713144	0.173622	2.89721e-06	0.110657	0.058938	0.162377	2.86763e-05	0.0702825	0.0237	0.116865	0.00313121	0.0617137	0.0146376	0.10879	0.0102261	cyan	0.500168	N
N-acetylcarnosine	Amino Acid	Histidine Metabolism	0.0297193	-0.0360106	0.0954491	0.375271	0.0521381	-0.0143977	0.118674	0.124481	0.0163671	-0.0425743	0.0753084	0.586038	0.00986542	-0.0494061	0.069137	0.744091	turquoise	0.479679	N
N-acetylcitrulline	Amino Acid	Urea cycle; Arginine and Proline Metabolism	-0.0669409	-0.117677	-0.0162048	0.00974602	-0.052279	-0.103754	-0.000804145	0.0465313	-0.019409	-0.0650148	0.0261967	0.403952	-0.0132451	-0.0588464	0.0323562	0.568928	turquoise	0.447072	N
N-acetylglucosamine/N-acetylgalactosamine	Carbohydrate	Aminosugar Metabolism	-0.0972193	-0.146714	-0.0477247	0.000121696	-0.0809641	-0.131844	-0.0300844	0.00183483	-0.0493081	-0.0947796	-0.00383661	0.0335798	-0.0418688	-0.0875153	0.00377774	0.0721849	turquoise	0.412062	N
N-acetylglutamate	Amino Acid	Glutamate Metabolism	-0.0923496	-0.142947	-0.0417523	0.00035443	-0.0764779	-0.128337	-0.0246185	0.00387485	-0.0508433	-0.0969473	-0.00473934	0.0306854	-0.0483178	-0.0946131	-0.00202243	0.0408094	turquoise	0.433847	N
N-acetylglutamine	Amino Acid	Glutamate Metabolism	-0.0266739	-0.0780701	0.0247222	0.308829	-0.0255465	-0.0767731	0.02568	0.328119	-0.0103973	-0.055797	0.0350024	0.653322	-0.00601557	-0.0513771	0.039346	0.794793	turquoise	0.251963	N
N-acetylglycine	Amino Acid	Glycine, Serine and Threonine Metabolism	0.0472427	-0.00388057	0.098366	0.0700846	0.0238255	-0.0293073	0.0769584	0.379219	-0.0111985	-0.0587519	0.0363549	0.644188	-0.018087	-0.0657328	0.0295589	0.456597	blue	0.240592	N
N-acetylhistidine	Amino Acid	Histidine Metabolism	-0.051038	-0.101629	-0.000446953	0.0480126	-0.0577964	-0.108324	-0.00726887	0.0249955	-0.0319319	-0.0768002	0.0129364	0.162915	-0.029848	-0.0748149	0.0151189	0.193095	turquoise	0.414238	N
N-acetylleucine	Amino Acid	Leucine, Isoleucine and Valine Metabolism	-0.0430105	-0.0965955	0.0105744	0.115591	-0.0206062	-0.0757977	0.0345853	0.464058	-0.0139938	-0.0627349	0.0347472	0.573392	-0.0109337	-0.0596314	0.0377641	0.659694	turquoise	0.499245	N
N-acetylmethionine	Amino Acid	Methionine, Cysteine, SAM and Taurine Metabolism	-0.0950333	-0.14619	-0.0438767	0.000277757	-0.0853668	-0.136789	-0.0339444	0.00115394	-0.0546969	-0.100144	-0.00924997	0.0183649	-0.0509232	-0.0964844	-0.00536212	0.0285048	turquoise	0.627427	N
N-acetylneuraminate	Carbohydrate	Aminosugar Metabolism	-0.104212	-0.155544	-0.0528792	7.15961e-05	-0.0938991	-0.145556	-0.0422423	0.00037458	-0.0572324	-0.103373	-0.0110915	0.0150892	-0.047216	-0.0939027	-0.000529283	0.0474621	turquoise	0.487184	N
N-acetylphenylalanine	Amino Acid	Phenylalanine Metabolism	-0.0653239	-0.120959	-0.00968897	0.021407	-0.0468547	-0.103993	0.0102839	0.107934	-0.0196726	-0.0702427	0.0308975	0.445528	-0.0143555	-0.0657722	0.0370612	0.583992	turquoise	0.502239	N
N-acetylputrescine	Amino Acid	Polyamine Metabolism	-0.0314372	-0.0826456	0.0197712	0.228696	-0.0221146	-0.0735701	0.0293409	0.399338	-0.00352503	-0.0490447	0.0419946	0.879282	0.0021709	-0.0437017	0.0480436	0.926049	turquoise	0.349892	N
N-acetylserine	Amino Acid	Glycine, Serine and Threonine Metabolism	-0.0957483	-0.146272	-0.0452242	0.000208846	-0.083963	-0.134965	-0.0329605	0.00126856	-0.0640455	-0.109129	-0.0189622	0.00539527	-0.0607917	-0.105926	-0.0156577	0.00832838	turquoise	0.684653	Y
N-acetyltaurine	Amino Acid	Methionine, Cysteine, SAM and Taurine Metabolism	-0.111133	-0.162579	-0.0596872	2.40196e-05	-0.10721	-0.15855	-0.0558699	4.42832e-05	-0.0784996	-0.124058	-0.0329416	0.000744318	-0.0702608	-0.116034	-0.0244876	0.00264937	turquoise	0.521696	N
N-acetylthreonine	Amino Acid	Glycine, Serine and Threonine Metabolism	-0.0552321	-0.106048	-0.00441666	0.0331664	-0.046906	-0.0978212	0.00400918	0.070948	-0.0440329	-0.0891581	0.00109231	0.0558015	-0.0436233	-0.0886721	0.0014255	0.0576929	turquoise	0.605926	N
N-acetyltryptophan	Amino Acid	Tryptophan Metabolism	-0.0357695	-0.0918566	0.0203177	0.211136	-0.0188041	-0.0757728	0.0381647	0.517427	-0.026064	-0.0763508	0.0242227	0.309456	-0.0240621	-0.0752284	0.0271042	0.356421	turquoise	0.439054	N
N-acetyltyrosine	Amino Acid	Tyrosine Metabolism	-0.0283851	-0.0799377	0.0231674	0.280294	-0.0134822	-0.0660152	0.0390509	0.614742	0.000428208	-0.0460048	0.0468612	0.985569	0.000990821	-0.0457081	0.0476897	0.966807	turquoise	0.369508	N
N-acetylvaline	Amino Acid	Leucine, Isoleucine and Valine Metabolism	-0.0634625	-0.115845	-0.0110796	0.0176063	-0.0441878	-0.0979418	0.00956612	0.107069	-0.0446917	-0.0920305	0.00264711	0.0642415	-0.0399067	-0.0872716	0.0074582	0.0986027	turquoise	0.758399	N
N-behenoyl-sphingadienine (d18:2/22:0)*	Lipid	Ceramides	-0.00100596	-0.0522063	0.0501944	0.969262	0.00175675	-0.0499175	0.053431	0.94684	0.00261264	-0.0432261	0.0484514	0.910993	0.0111735	-0.034835	0.057182	0.633862	yellow	0.506903	N
N-carbamoylvaline	Amino Acid	Leucine, Isoleucine and Valine Metabolism	-0.0579739	-0.109074	-0.0068735	0.0262036	-0.0503262	-0.101575	0.000922334	0.0542625	-0.0130757	-0.0585148	0.0323633	0.572513	-0.00842484	-0.0538297	0.03698	0.715927	turquoise	0.446245	N
N-delta-acetylornithine	Amino Acid	Urea cycle; Arginine and Proline Metabolism	0.0201852	-0.0291981	0.0695685	0.422806	0.014637	-0.0346819	0.0639558	0.560547	-0.00606519	-0.0498817	0.0377513	0.786021	-0.0126228	-0.0567788	0.0315333	0.575044	turquoise	0.24889	N
N-formylanthranilic acid	Amino Acid	Tryptophan Metabolism	-0.0191541	-0.069674	0.0313657	0.457168	-0.0204127	-0.0709899	0.0301645	0.428672	-0.0350844	-0.0800318	0.00986297	0.125946	-0.0394252	-0.0843976	0.00554721	0.0857092	pink	0.45109	N
N-formylmethionine	Amino Acid	Methionine, Cysteine, SAM and Taurine Metabolism	-0.0831619	-0.134689	-0.0316348	0.00157788	-0.0736952	-0.125422	-0.0219683	0.00526304	-0.0562623	-0.10178	-0.0107449	0.0154445	-0.0532156	-0.0989439	-0.00748725	0.0225879	turquoise	0.622	N
N-formylphenylalanine	Amino Acid	Tyrosine Metabolism	0.0312048	-0.0193413	0.0817509	0.226095	0.0389629	-0.0116057	0.0895316	0.130904	0.038087	-0.00664038	0.0828145	0.09506	0.0347258	-0.0100871	0.0795388	0.128711	blue	0.136629	N
N-methylpipecolate	Xenobiotics	Bacterial/Fungal	-0.0382576	-0.0879477	0.0114324	0.13119	-0.0299385	-0.0797126	0.0198356	0.238244	-0.0358254	-0.0798117	0.00816101	0.110337	-0.0376927	-0.0816555	0.0062701	0.0928158	grey	0.295682	N
N-methylproline	Amino Acid	Urea cycle; Arginine and Proline Metabolism	0.128192	0.0780517	0.178332	5.94508e-07	0.121769	0.0715841	0.171954	2.13121e-06	0.0632744	0.0181112	0.108437	0.00606655	0.0561247	0.0103546	0.101895	0.0162816	cyan	0.626665	N
N-oleoylserine	Lipid	Endocannabinoid	-0.00295415	-0.0539863	0.048078	0.909608	-0.00285317	-0.0537157	0.0480094	0.912396	-0.0184874	-0.0634376	0.0264628	0.419922	-0.0135322	-0.0585794	0.031515	0.555767	blue	0.469212	N
N-oleoyltaurine	Lipid	Endocannabinoid	-0.0767508	-0.128006	-0.0254959	0.00336202	-0.0720072	-0.12318	-0.0208349	0.00584774	-0.0473929	-0.0928349	-0.0019509	0.0409548	-0.0438202	-0.0894557	0.00181523	0.059822	blue	0.652496	N
N-palmitoyl-heptadecasphingosine (d17:1/16:0)*	Lipid	Ceramides	0.0242914	-0.0267426	0.0753254	0.350621	0.0171082	-0.0345783	0.0687947	0.516258	-0.0242044	-0.0701587	0.02175	0.301688	-0.0205269	-0.0666086	0.0255548	0.382373	yellow	0.668259	N
N-palmitoyl-sphingadienine (d18:2/16:0)*	Lipid	Ceramides	0.0219184	-0.0285199	0.0723566	0.394119	0.0258078	-0.024842	0.0764577	0.31772	0.0142943	-0.0306009	0.0591895	0.532356	0.016871	-0.0279596	0.0617017	0.460505	yellow	0.369012	N
N-palmitoyl-sphinganine (d18:0/16:0)	Lipid	Sphingolipid Metabolism	-0.00783791	-0.0589988	0.0433229	0.763826	-0.00100115	-0.0527457	0.0507434	0.969731	-0.00777632	-0.0535515	0.0379989	0.739001	-0.00381872	-0.0498434	0.042206	0.870731	brown	0.441969	N
N-palmitoyl-sphingosine (d18:1/16:0)	Lipid	Ceramides	-0.0393112	-0.0906964	0.012074	0.133657	-0.0435814	-0.0956308	0.00846804	0.100712	-0.0392949	-0.0854173	0.00682755	0.0948927	-0.0271484	-0.0737437	0.019447	0.253259	yellow	0.396065	N
N-palmitoylglycine	Lipid	Fatty Acid Metabolism (Acyl Glycine)	-0.00190749	-0.0532068	0.0493918	0.941865	-0.00213721	-0.0532613	0.0489868	0.934656	-0.00239063	-0.0474937	0.0427125	0.917205	-0.000912217	-0.0460493	0.0442249	0.968382	blue	0.601969	N
N-palmitoylserine	Lipid	Endocannabinoid	0.0175798	-0.0341487	0.0693083	0.505109	0.0139602	-0.0376368	0.0655572	0.595686	0.00104775	-0.0446048	0.0467003	0.964097	0.00138525	-0.0443119	0.0470824	0.95259	grey	0.289574	N
N-stearoyl-sphingadienine (d18:2/18:0)*	Lipid	Ceramides	-0.011204	-0.0635497	0.0411416	0.674652	0.0108322	-0.042899	0.0645635	0.692564	-0.0022968	-0.0498489	0.0452553	0.924528	0.0125154	-0.0355434	0.0605742	0.609537	yellow	0.278947	N
N-stearoyl-sphinganine (d18:0/18:0)*	Lipid	Sphingolipid Metabolism	-0.0227864	-0.0744363	0.0288635	0.386966	0.0149257	-0.0410163	0.0708678	0.6008	-0.00656485	-0.0560945	0.0429648	0.794901	0.00160023	-0.0489026	0.052103	0.950447	brown	0.51404	N
N-stearoyl-sphingosine (d18:1/18:0)*	Lipid	Ceramides	0.00129743	-0.0497586	0.0523535	0.960251	0.029672	-0.0235272	0.0828712	0.274101	0.000720902	-0.0463509	0.0477927	0.976038	0.0144824	-0.0332308	0.0621955	0.551659	yellow	0.383675	N
N-stearoyltaurine	Lipid	Endocannabinoid	0.0037128	-0.0477105	0.0551361	0.887394	-0.00116813	-0.0524961	0.0501598	0.964399	-0.013271	-0.0587609	0.0322188	0.567224	-0.00966332	-0.0554643	0.0361377	0.679027	blue	0.45192	N
N,N-dimethylalanine	Amino Acid	Alanine and Aspartate Metabolism	-0.0316653	-0.0816997	0.0183692	0.214648	-0.0379357	-0.0879047	0.0120333	0.136649	-0.0406547	-0.0848368	0.00352744	0.0712832	-0.0345067	-0.0789124	0.00989892	0.127644	grey	0.103491	N
N,N,N-trimethyl-5-aminovalerate	Amino Acid	Lysine Metabolism	-0.109132	-0.159663	-0.0586	2.41278e-05	-0.0958168	-0.14748	-0.044154	0.000284211	-0.0796381	-0.125283	-0.0339929	0.000637932	-0.0775256	-0.123397	-0.0316542	0.00093853	brown	0.23678	N
N,N,N-trimethyl-alanylproline betaine (TMAP)	Amino Acid	Urea cycle; Arginine and Proline Metabolism	-0.0623161	-0.118356	-0.00627647	0.0293209	-0.0539985	-0.110106	0.00210926	0.0592446	-0.0393333	-0.0890057	0.010339	0.120568	-0.0378234	-0.0876555	0.0120087	0.136732	turquoise	0.65681	N
N1-Methyl-2-pyridone-5-carboxamide	Cofactors and Vitamins	Nicotinate and Nicotinamide Metabolism	-0.0353452	-0.0846263	0.0139359	0.159676	-0.0215887	-0.071497	0.0283196	0.396289	-0.0252727	-0.0693908	0.0188454	0.261331	-0.0252894	-0.0695967	0.0190179	0.263054	turquoise	0.385351	N
N1-methylinosine	Nucleotide	Purine Metabolism, (Hypo)Xanthine/Inosine containing	-0.114776	-0.167261	-0.0622901	1.90682e-05	-0.0959305	-0.150816	-0.0410449	0.00062371	-0.0437509	-0.0926393	0.00513745	0.0793904	-0.0335586	-0.0829042	0.0157869	0.182398	turquoise	0.679051	Y
N2-acetyl,N6-methyllysine	Amino Acid	Lysine Metabolism	0.00324005	-0.0466247	0.0531048	0.898596	0.00333492	-0.0463576	0.0530274	0.895284	0.00268133	-0.0412297	0.0465924	0.904673	0.00269557	-0.0411697	0.0465608	0.904069	grey	0.199229	N
N2-acetyl,N6,N6-dimethyllysine	Amino Acid	Lysine Metabolism	-0.0238631	-0.0737177	0.0259915	0.347928	-0.022272	-0.0719661	0.0274221	0.379466	-0.00861789	-0.0527304	0.0354946	0.701609	-0.00989983	-0.0539571	0.0341574	0.659434	grey	0.224599	N
N2,N2-dimethylguanosine	Nucleotide	Purine Metabolism, Guanine containing	-0.0719535	-0.12308	-0.0208267	0.00584063	-0.0469588	-0.101163	0.00724504	0.0894574	-0.0195149	-0.0675455	0.0285157	0.425578	-0.00848646	-0.0569448	0.0399719	0.731243	turquoise	0.731173	Y
N2,N5-diacetylornithine	Amino Acid	Urea cycle; Arginine and Proline Metabolism	0.0328223	-0.0175659	0.0832105	0.201539	0.0285337	-0.0217531	0.0788205	0.265874	0.0133814	-0.031182	0.0579448	0.555934	0.00839128	-0.0367466	0.0535291	0.715408	turquoise	0.40517	N
N4-acetylcytidine	Nucleotide	Pyrimidine Metabolism, Cytidine containing	-0.097517	-0.147291	-0.0477431	0.000126655	-0.0798682	-0.131328	-0.0284081	0.0023725	-0.071802	-0.117203	-0.0264012	0.00195747	-0.0699431	-0.1154	-0.0244864	0.00258702	turquoise	0.472393	N
N6-acetyllysine	Amino Acid	Lysine Metabolism	-0.0322949	-0.0838614	0.0192715	0.219458	-0.0238635	-0.0755056	0.0277787	0.364856	-0.0170422	-0.0628284	0.0287441	0.465424	-0.017992	-0.063758	0.0277741	0.440731	turquoise	0.551578	N
N6-carbamoylthreonyladenosine	Nucleotide	Purine Metabolism, Adenine containing	-0.109231	-0.161519	-0.0569433	4.39838e-05	-0.0905807	-0.145098	-0.0360639	0.00114284	-0.0561712	-0.104407	-0.00793513	0.0224983	-0.0505809	-0.0988657	-0.00229608	0.0400696	turquoise	0.719287	Y
N6-methyllysine	Amino Acid	Lysine Metabolism	-0.00457855	-0.0541323	0.0449752	0.856203	-0.00381078	-0.0531954	0.0455739	0.879708	-0.014211	-0.0578031	0.029381	0.522608	-0.0169988	-0.0605541	0.0265566	0.444051	grey	0.221354	N
N6-succinyladenosine	Nucleotide	Purine Metabolism, Adenine containing	-0.0735804	-0.124313	-0.0228476	0.00450302	-0.0665887	-0.11735	-0.0158271	0.0101741	-0.0494185	-0.0944267	-0.00441038	0.0314191	-0.0425848	-0.087619	0.00244935	0.0638111	turquoise	0.575218	N
N6,N6-dimethyllysine	Amino Acid	Lysine Metabolism	-0.0294583	-0.0791862	0.0202695	0.245416	-0.0258769	-0.0755058	0.0237519	0.306578	-0.0316448	-0.0755142	0.0122246	0.157286	-0.0332942	-0.0771004	0.0105119	0.136207	grey	0.293224	N
N6,N6,N6-trimethyllysine	Amino Acid	Lysine Metabolism	0.007074	-0.0444836	0.0586316	0.78786	0.016333	-0.0353172	0.0679833	0.535158	-0.00113686	-0.0470042	0.0447305	0.961228	-0.00126334	-0.04709	0.0445634	0.956881	turquoise	0.461467	N
nervonoylcarnitine (C24:1)*	Lipid	Fatty Acid Metabolism (Acyl Carnitine)	0.0278991	-0.023383	0.0791813	0.286074	0.0218904	-0.0294082	0.073189	0.402697	-0.0132809	-0.0587303	0.0321685	0.566592	-0.0206749	-0.0663013	0.0249514	0.374216	yellow	0.395032	N
nicotinamide	Cofactors and Vitamins	Nicotinate and Nicotinamide Metabolism	0.00622465	-0.0477485	0.0601978	0.821057	0.0113533	-0.0425347	0.0652413	0.679467	0.0146165	-0.0330143	0.0622474	0.547295	0.0158912	-0.031771	0.0635534	0.513196	brown	0.199679	N
nisinate (24:6n3)	Lipid	Long Chain Polyunsaturated Fatty Acid (n3 and n6)	0.0176198	-0.0335299	0.0687696	0.499327	0.0297102	-0.021759	0.0811793	0.25769	0.00765643	-0.0378899	0.0532028	0.741636	0.00384116	-0.0424574	0.0501398	0.870741	blue	0.540981	N
nonadecanoate (19:0)	Lipid	Long Chain Fatty Acids	0.0443727	-0.00702581	0.0957712	0.0905826	0.0340949	-0.0175184	0.0857083	0.195252	0.00067149	-0.045168	0.046511	0.97708	-0.0014556	-0.0476146	0.0447034	0.950684	blue	0.765065	N
nonadecenamide (19:1)*	Lipid	Fatty Acid, Amide	0.067449	0.00688868	0.128009	0.0290678	0.0621742	0.00172031	0.122628	0.0438353	0.0195805	-0.0342488	0.0734098	0.475626	0.0159105	-0.0380686	0.0698895	0.563221	grey	0.0854546	N
nonanoylcarnitine (C9)	Lipid	Fatty Acid Metabolism (Acyl Carnitine)	0.0275689	-0.022699	0.0778369	0.28219	0.0220468	-0.0282004	0.0722939	0.389557	0.000293163	-0.0441597	0.044746	0.98968	0.00129094	-0.0431321	0.045714	0.954549	purple	0.638048	N
O-acetylhomoserine	Amino Acid	Glycine, Serine and Threonine Metabolism	0.0109234	-0.0388398	0.0606867	0.666835	0.0117654	-0.0378277	0.0613584	0.641742	-0.00102925	-0.0448915	0.042833	0.963292	-0.00203467	-0.0458194	0.04175	0.927381	grey	0.160798	N
o-cresol sulfate	Xenobiotics	Benzoate Metabolism	-0.0910236	-0.142147	-0.0399	0.000492665	-0.094771	-0.145847	-0.0436955	0.00028239	-0.0595678	-0.105113	-0.014023	0.010401	-0.0438732	-0.0932755	0.00552915	0.0817058	green	0.295828	N
O-sulfo-L-tyrosine	Xenobiotics	Chemical	-0.0116107	-0.0621419	0.0389205	0.652259	-0.00339569	-0.0539891	0.0471977	0.895274	0.000686928	-0.0441039	0.0454777	0.976004	0.00144137	-0.0433101	0.0461928	0.949631	turquoise	0.502044	N
[truncated: 381 more rows]

## Sheet: Delayed memory 60-64
Metabolite	Family	Pathway	Model 1				Model 2				Model 3				Model 4				Module	kME	Hub
[truncated: 1,020 more rows]

[truncated: 5 more sheets: ACE-III 69, Processing speed 60-64, Processing speed 69, Short-term memory (change), Processing speed (change)]
