# Supplementary material for: Metabolic correlates of late midlife cognitive outcomes: findings from the 1946 British Birth Cohort
Source: Brain Commun. 2021 Dec 15;4(1):fcab291. doi: 10.1093/braincomms/fcab291 (PMC8853724; doi:10.1093/braincomms/fcab291)
Supplement: fcab291_Supplementary_Data [file fcab291_supplementary_data.zip › Supplementary_Table_3.xlsx]

## Sheet: Metabolites-Covariates
Metabolite	Family	Pathway	Lipid medication				BMI				Childhood cognition				Educational attainment								Childhood SEP																				Midlife SEP
			beta	L95	U95	p	beta	L95	U95	p	beta	L95	U95	p	beta_1	L95_1	U95_1	p_1	beta_2	L95_2	U95_2	p_2	beta_1	L95_1	U95_1	p_1	beta_2	L95_2	U95_2	p_2	beta_3	L95_3	U95_3	p_3	beta_4	L95_4	U95_4	p_4	beta_5	L95_5	U95_5	p_5	beta_1	L95_1	U95_1	p_1	beta_2	L95_2	U95_2
(12 or 13)-methylmyristate (a15:0 or i15:0)	Lipid	Fatty Acid, Branched	-0.120075	-0.228166	-0.0119833	0.0294829	0.0532346	0.00707582	0.0993933	0.0238213	0.0874594	0.0362736	0.138645	0.000823532	0.157387	0.0305076	0.284266	0.0150796	0.187575	0.0712141	0.303936	0.00159658	-0.200433	-0.397226	-0.0036404	0.0459147	-0.027799	-0.231638	0.17604	0.789124	-0.154407	-0.346181	0.0373668	0.114475	-0.186782	-0.392614	0.0190499	0.0752806	-0.213364	-0.480063	0.0533342	0.116801	-0.00298613	-0.184866	0.178894	0.974315	0.0893215	-0.11107	0.289713
(14 or 15)-methylpalmitate (a17:0 or i17:0)	Lipid	Fatty Acid, Branched	-0.0134983	-0.12283	0.0958337	0.808692	0.0490373	0.00239896	0.0956757	0.0393356	0.0813579	0.0298715	0.132844	0.00197414	0.137117	0.0088819	0.265353	0.036123	0.142967	0.0253623	0.260571	0.0172199	-0.237791	-0.436335	-0.0392467	0.0189355	-0.0208022	-0.226455	0.184851	0.842756	-0.154082	-0.347562	0.0393988	0.11848	-0.173678	-0.381341	0.0339858	0.101111	-0.144704	-0.413776	0.124368	0.291659	-0.0801797	-0.263914	0.103554	0.392166	0.00583204	-0.196602	0.208266
(16 or 17)-methylstearate (a19:0 or i19:0)	Lipid	Fatty Acid, Branched	-0.0111527	-0.121454	0.0991483	0.842823	-0.012115	-0.0592165	0.0349865	0.61399	0.067692	0.0151765	0.120208	0.0115602	0.095538	-0.0342147	0.225291	0.148873	0.11974	0.000744296	0.238737	0.0485858	-0.160653	-0.361137	0.0398317	0.116208	0.0578861	-0.149776	0.265548	0.584628	-0.0976353	-0.293006	0.0977357	0.327131	-0.117718	-0.327411	0.0919748	0.271014	-0.0483532	-0.320054	0.223348	0.727087	-0.10299	-0.28886	0.0828791	0.277285	-0.0563633	-0.26115	0.148423
(2 or 3)-decenoate (10:1n7 or n8)	Lipid	Medium Chain Fatty Acid	-0.12798	-0.237526	-0.0184334	0.0220617	-0.0535154	-0.100297	-0.00673367	0.0249812	-0.00972946	-0.0620813	0.0426224	0.715497	0.0233711	-0.105854	0.152596	0.722836	-0.0365652	-0.155077	0.0819468	0.545152	0.11731	-0.0816024	0.316222	0.247541	0.261174	0.0551407	0.467208	0.0130052	0.154824	-0.0390143	0.348663	0.117393	0.181951	-0.0260973	0.389999	0.0864655	0.241514	-0.0280556	0.511085	0.0790572	-0.0844208	-0.2689	0.100059	0.369554	0.0569241	-0.146331	0.260179
(N(1) + N(8))-acetylspermidine	Amino Acid	Polyamine Metabolism	-0.021723	-0.12912	0.085674	0.691626	0.0271308	-0.0186724	0.072934	0.24549	0.00370768	-0.0478806	0.0552959	0.887906	0.0562782	-0.0696185	0.182175	0.38073	0.0396002	-0.0758596	0.15506	0.501219	-0.0291411	-0.224328	0.166046	0.769685	-0.0826604	-0.284836	0.119515	0.422708	-0.0839789	-0.274188	0.10623	0.386627	0.0269078	-0.177244	0.23106	0.796039	-0.129192	-0.393714	0.13533	0.33823	-0.0684192	-0.249653	0.112814	0.45913	-0.0986639	-0.298343	0.101015
(R)-3-hydroxybutyrylcarnitine	Lipid	Fatty Acid Metabolism (Acyl Carnitine)	0.329501	0.220671	0.438331	3.47349e-09	0.198893	0.152973	0.244814	4.20175e-17	-0.0226789	-0.0752144	0.0298565	0.397251	0.0505624	-0.078116	0.179241	0.44099	-0.0645457	-0.182557	0.0534651	0.283524	0.262629	0.0622049	0.463053	0.0102525	0.14319	-0.0644101	0.350789	0.176286	0.333249	0.137937	0.528561	0.000836485	0.208797	-0.000832705	0.418426	0.0509159	0.400573	0.128954	0.672192	0.00387091	-0.0257174	-0.210869	0.159434	0.785325	0.107713	-0.0962827	0.311709
(S)-3-hydroxybutyrylcarnitine	Lipid	Fatty Acid Metabolism (Acyl Carnitine)	0.443425	0.335827	0.551023	1.17551e-15	0.172493	0.126532	0.218454	2.81214e-13	-0.0940192	-0.145702	-0.0423365	0.000370629	-0.0295436	-0.157773	0.0986854	0.651398	-0.229788	-0.347386	-0.112189	0.000131588	0.212446	0.0146297	0.410263	0.0353151	0.200358	-0.00454086	0.405257	0.0552916	0.374769	0.181998	0.56754	0.000142256	0.330506	0.123604	0.537408	0.00175994	0.346769	0.0786838	0.614855	0.0112698	-0.0225808	-0.206087	0.160925	0.809314	0.148515	-0.0536677	0.350697
1-(1-enyl-oleoyl)-GPE (P-18:1)*	Lipid	Lysoplasmalogen	-0.23473	-0.342017	-0.127443	1.87573e-05	-0.134896	-0.180428	-0.089363	7.39223e-09	-0.0113956	-0.0610089	0.0382178	0.652382	-0.0996523	-0.223243	0.0239385	0.113956	0.0228034	-0.0905416	0.136148	0.693183	-0.185835	-0.38073	0.0090603	0.06163	-0.142979	-0.344852	0.0588947	0.164964	-0.348114	-0.538038	-0.158189	0.000333885	-0.279021	-0.482868	-0.0751742	0.00733182	-0.266429	-0.530555	-0.00230219	0.0480386	-0.206506	-0.388168	-0.0248436	0.0259046	-0.118539	-0.31869	0.0816118
1-(1-enyl-palmitoyl)-2-arachidonoyl-GPC (P-16:0/20:4)*	Lipid	Plasmalogen	-0.093098	-0.203025	0.0168292	0.0968812	-0.0607895	-0.107652	-0.0139271	0.0110382	-0.0680494	-0.119777	-0.0163216	0.00996143	-0.13706	-0.265012	-0.00910736	0.0357915	-0.204255	-0.321599	-0.0869098	0.000655518	0.0352138	-0.163236	0.233664	0.727854	-0.00671161	-0.212267	0.198844	0.948944	-0.00740581	-0.200794	0.185983	0.940135	0.0808943	-0.126671	0.288459	0.444726	0.0423786	-0.226565	0.311322	0.757309	0.0327458	-0.152169	0.21766	0.728388	0.0495838	-0.15415	0.253318
1-(1-enyl-palmitoyl)-2-arachidonoyl-GPE (P-16:0/20:4)*	Lipid	Plasmalogen	-0.0222839	-0.132463	0.0878957	0.691651	0.0259915	-0.0209865	0.0729695	0.278008	-0.0225677	-0.074223	0.0290877	0.39159	-0.128118	-0.257741	0.00150448	0.0527158	-0.0912386	-0.210115	0.0276383	0.132416	0.0379019	-0.1613	0.237104	0.709052	-0.0330412	-0.239375	0.173293	0.753493	-0.0780008	-0.272122	0.116121	0.430738	0.0383829	-0.169968	0.246734	0.717895	-0.076543	-0.346506	0.19342	0.578204	0.0179482	-0.167465	0.203361	0.84944	0.115094	-0.0891895	0.319378
1-(1-enyl-palmitoyl)-2-linoleoyl-GPC (P-16:0/18:2)*	Lipid	Plasmalogen	-0.946018	-1.04622	-0.845818	5.51705e-70	-0.335954	-0.379902	-0.292007	7.24946e-48	0.0389171	-0.0131612	0.0909953	0.142904	0.078095	-0.0498244	0.206015	0.231306	0.132366	0.0150507	0.24968	0.0270317	-0.0855548	-0.283657	0.112548	0.397075	-0.13105	-0.336245	0.074145	0.210502	-0.307662	-0.500712	-0.114612	0.00180379	-0.338325	-0.545526	-0.131123	0.00138781	-0.258948	-0.527421	0.00952463	0.0586901	-0.074126	-0.258464	0.110212	0.430398	-0.0356465	-0.238746	0.167453
1-(1-enyl-palmitoyl)-2-linoleoyl-GPE (P-16:0/18:2)*	Lipid	Plasmalogen	-0.370533	-0.479776	-0.261291	3.85359e-11	-0.0784904	-0.125503	-0.0314779	0.00107911	-0.0337755	-0.0860505	0.0184995	0.205214	-0.120492	-0.25028	0.00929603	0.0688003	-0.0798264	-0.198855	0.039202	0.188552	-0.0554226	-0.256225	0.145379	0.588332	-0.0173723	-0.225364	0.190619	0.869889	-0.104137	-0.299818	0.0915432	0.29672	-0.0758299	-0.285855	0.134195	0.47894	-0.0607154	-0.332847	0.211416	0.661725	-0.0104346	-0.196446	0.175576	0.912402	0.0474803	-0.157462	0.252423
1-(1-enyl-palmitoyl)-2-oleoyl-GPC (P-16:0/18:1)*	Lipid	Plasmalogen	-0.818567	-0.916966	-0.720167	8.9112e-56	-0.37388	-0.415357	-0.332403	1.99732e-64	0.0709465	0.0206497	0.121243	0.00572962	0.101591	-0.0218251	0.225008	0.1066	0.196161	0.0829755	0.309346	0.000691749	-0.0600661	-0.250874	0.130742	0.537025	-0.166862	-0.364502	0.0307778	0.0979198	-0.321306	-0.507247	-0.135364	0.000717324	-0.334887	-0.53446	-0.135315	0.00101845	-0.260173	-0.518761	-0.00158557	0.0486133	-0.118137	-0.295833	0.0595582	0.192421	-0.0895048	-0.285285	0.106276
1-(1-enyl-palmitoyl)-2-oleoyl-GPE (P-16:0/18:1)*	Lipid	Plasmalogen	-0.0785432	-0.188874	0.0317874	0.162817	-0.0366839	-0.0837501	0.0103823	0.126525	-0.0708801	-0.122261	-0.0194988	0.00688878	-0.141434	-0.270328	-0.0125408	0.0315233	-0.245368	-0.363577	-0.12716	4.89664e-05	0.114979	-0.0838698	0.313828	0.256904	0.101718	-0.10425	0.307687	0.332863	0.0515598	-0.142218	0.245337	0.601819	0.0723305	-0.135652	0.280313	0.495256	0.175634	-0.0938509	0.445118	0.201314	-0.0114927	-0.1969	0.173915	0.903249	0.06078	-0.143497	0.265057
1-(1-enyl-palmitoyl)-2-palmitoleoyl-GPC (P-16:0/16:1)*	Lipid	Plasmalogen	-0.614694	-0.716527	-0.512861	3.76529e-31	-0.192025	-0.236278	-0.147771	3.69314e-17	0.0421386	-0.00822804	0.0925052	0.100985	0.0335631	-0.0911504	0.158277	0.597669	0.130351	0.0159763	0.244726	0.025526	-0.0291272	-0.220522	0.162267	0.765363	-0.0984475	-0.296695	0.0997995	0.330191	-0.20136	-0.387873	-0.0148474	0.0343633	-0.212053	-0.412238	-0.0118676	0.0378932	-0.0522915	-0.311674	0.207091	0.692584	-0.105427	-0.283651	0.072798	0.246124	-0.134915	-0.331278	0.061449
1-(1-enyl-palmitoyl)-2-palmitoyl-GPC (P-16:0/16:0)*	Lipid	Plasmalogen	-0.999822	-1.09972	-0.899921	1.29621e-77	-0.291331	-0.336409	-0.246252	2.84511e-35	0.0706515	0.0178484	0.123455	0.00876412	0.134318	0.00487271	0.263764	0.0419867	0.214113	0.0953992	0.332828	0.000415015	-0.146344	-0.345136	0.0524481	0.148951	-0.2236	-0.42951	-0.017691	0.033326	-0.352932	-0.546654	-0.15921	0.000362571	-0.360059	-0.567981	-0.152136	0.000698668	-0.3881	-0.657507	-0.118693	0.00477714	-0.0636367	-0.249097	0.121824	0.501042	-0.0669455	-0.271281	0.13739
1-(1-enyl-palmitoyl)-GPC (P-16:0)*	Lipid	Lysoplasmalogen	-0.494041	-0.601134	-0.386948	3.80906e-19	-0.25292	-0.298148	-0.207692	4.16669e-27	0.0300825	-0.0210318	0.0811967	0.248502	-0.00365043	-0.130316	0.123015	0.954929	0.0905887	-0.0255762	0.206754	0.126317	-0.2253	-0.423254	-0.0273448	0.0257261	-0.134598	-0.33964	0.0704446	0.198086	-0.401388	-0.594294	-0.208482	4.69587e-05	-0.357953	-0.565	-0.150906	0.000712945	-0.345942	-0.614215	-0.077669	0.0115231	-0.115475	-0.300401	0.0694498	0.220837	-0.101449	-0.305195	0.102297
1-(1-enyl-palmitoyl)-GPE (P-16:0)*	Lipid	Lysoplasmalogen	-0.29249	-0.400728	-0.184252	1.30601e-07	-0.161389	-0.207288	-0.115489	7.46152e-12	0.0021725	-0.0480559	0.0524009	0.932398	-0.0586901	-0.184186	0.0668054	0.359127	0.0319299	-0.0831619	0.147022	0.586409	-0.232563	-0.429774	-0.035352	0.0208451	-0.145966	-0.350238	0.0583055	0.161235	-0.358835	-0.551016	-0.166654	0.000257901	-0.293157	-0.499426	-0.0868882	0.00537072	-0.288006	-0.555271	-0.0207414	0.0346976	-0.151284	-0.335189	0.0326211	0.106832	-0.0570148	-0.259637	0.145607
1-(1-enyl-stearoyl)-2-arachidonoyl-GPE (P-18:0/20:4)*	Lipid	Plasmalogen	0.00662426	-0.103456	0.116705	0.90606	-0.0492645	-0.0961823	-0.00234684	0.0396012	-0.0273513	-0.0787597	0.0240572	0.296826	-0.152733	-0.28151	-0.0239561	0.0201245	-0.169716	-0.287817	-0.0516142	0.00488108	0.0569312	-0.142121	0.255983	0.574884	-0.0173531	-0.223532	0.188826	0.868899	-0.097898	-0.291873	0.0960774	0.322364	0.0190779	-0.189117	0.227273	0.857384	-0.00372506	-0.273485	0.266035	0.978395	0.0539864	-0.1312	0.239173	0.567545	0.127838	-0.0761959	0.331872
1-(1-enyl-stearoyl)-2-linoleoyl-GPE (P-18:0/18:2)*	Lipid	Plasmalogen	-0.58228	-0.689318	-0.475242	8.77784e-26	-0.16083	-0.207298	-0.114362	1.55399e-11	-0.0219242	-0.0738568	0.0300085	0.407743	-0.0753842	-0.205209	0.0544401	0.254903	-0.0655036	-0.184565	0.0535582	0.280702	-0.0394514	-0.239827	0.160924	0.699416	-0.0713425	-0.278892	0.136207	0.500273	-0.152497	-0.347763	0.0427679	0.125761	-0.158265	-0.367844	0.0513143	0.138753	0.0011465	-0.270407	0.2727	0.993394	-0.0135265	-0.199606	0.172553	0.886643	0.00195231	-0.203065	0.20697
1-(1-enyl-stearoyl)-2-oleoyl-GPE (P-18:0/18:1)	Lipid	Plasmalogen	-0.123773	-0.234054	-0.0134922	0.027847	-0.0422124	-0.0893079	0.00488315	0.0789289	-0.0489611	-0.0999755	0.00205332	0.0599485	-0.162661	-0.291663	-0.0336591	0.0134923	-0.196729	-0.315036	-0.0784215	0.00113078	0.024822	-0.173442	0.223086	0.806052	-0.0485821	-0.253945	0.15678	0.642705	-0.0903285	-0.283536	0.102879	0.359277	-0.066803	-0.274173	0.140567	0.527569	0.143708	-0.124984	0.4124	0.29431	0.171911	-0.0139602	0.357783	0.0698467	0.158869	-0.0459198	0.363658
1-(1-enyl-stearoyl)-GPE (P-18:0)*	Lipid	Lysoplasmalogen	-0.474067	-0.580188	-0.367947	4.49029e-18	-0.245958	-0.290618	-0.201298	2.29815e-26	0.0849159	0.0341232	0.135708	0.00106455	-0.023031	-0.150854	0.104792	0.723829	0.153898	0.0366721	0.271124	0.0101108	0.0203065	-0.173624	0.214236	0.837301	-0.0780006	-0.278874	0.122873	0.44639	-0.28164	-0.470624	-0.0926563	0.00351354	-0.283874	-0.486711	-0.0810368	0.00611661	-0.347173	-0.609991	-0.0843546	0.00965603	-0.0720791	-0.254742	0.110584	0.439066	-0.0922225	-0.293476	0.109031
1-arachidonoyl-GPC* (20:4)*	Lipid	Lysophospholipid	0.25572	0.146486	0.364955	4.71774e-06	-0.110394	-0.156996	-0.063793	3.63642e-06	-0.00128246	-0.0537786	0.0512136	0.961786	-0.0992806	-0.228945	0.0303842	0.133342	-0.0874698	-0.206385	0.0314456	0.149284	0.0982138	-0.100453	0.29688	0.332362	0.0366897	-0.16909	0.242469	0.726599	-0.0628748	-0.256474	0.130725	0.524212	0.0217178	-0.186074	0.229509	0.837596	-0.0956183	-0.364856	0.173619	0.486161	0.0435843	-0.141812	0.22898	0.644794	0.0146249	-0.18964	0.21889
1-arachidonoyl-GPE (20:4n6)*	Lipid	Lysophospholipid	0.329151	0.221721	0.436581	2.2673e-09	-0.0187905	-0.0651337	0.0275528	0.426578	-0.0802009	-0.132055	-0.0283467	0.00245637	-0.193784	-0.320153	-0.0674145	0.0026718	-0.346158	-0.462052	-0.230265	5.63414e-09	0.286294	0.0894249	0.483163	0.00439406	0.220431	0.0165137	0.424348	0.0341347	0.22044	0.0285925	0.412288	0.0243444	0.310008	0.104096	0.515919	0.00319194	0.529418	0.262617	0.796219	0.000103376	0.156178	-0.0250073	0.337364	0.0910869	0.196934	-0.00269239	0.39656
1-arachidonoyl-GPI* (20:4)*	Lipid	Lysophospholipid	0.119816	0.00964374	0.229988	0.0330636	0.0133198	-0.033773	0.0604126	0.579139	-0.0468482	-0.0991259	0.00542957	0.0789815	-0.0559282	-0.185356	0.0734992	0.396803	-0.116914	-0.235612	0.00178351	0.053539	-0.13418	-0.333701	0.0653411	0.18733	-0.038387	-0.245051	0.168277	0.715663	-0.120885	-0.315317	0.0735472	0.222839	-0.126145	-0.334829	0.0825403	0.235943	0.0718641	-0.198531	0.342259	0.602233	0.0135504	-0.172804	0.199905	0.88661	0.0526731	-0.152648	0.257994
1-arachidonylglycerol (20:4)	Lipid	Monoacylglycerol	0.112641	0.00921179	0.216071	0.0328178	0.0837244	0.0397562	0.127693	0.000193969	-0.0446802	-0.0936696	0.00430923	0.0738154	-0.0818369	-0.203453	0.0397795	0.187068	-0.177077	-0.288611	-0.0655429	0.00187743	-0.00739014	-0.195979	0.181199	0.938744	-0.00317777	-0.198519	0.192163	0.974549	-0.0269112	-0.21069	0.156868	0.773985	0.0396499	-0.157601	0.236901	0.693434	0.0783263	-0.177254	0.333906	0.547854	0.0970847	-0.0774812	0.271651	0.275513	0.15781	-0.0345229	0.350142
1-carboxyethylisoleucine	Amino Acid	Leucine, Isoleucine and Valine Metabolism	0.56176	0.460599	0.662921	9.14372e-27	0.302346	0.260143	0.344549	1.51578e-42	-0.0516399	-0.101743	-0.00153661	0.0433842	-0.101554	-0.224161	0.0210529	0.104436	-0.208364	-0.320807	-0.0959212	0.000286972	0.0614307	-0.128882	0.251744	0.526744	0.0256508	-0.171476	0.222778	0.798581	0.215582	0.0301231	0.401041	0.022736	0.169017	-0.0300369	0.368072	0.0960164	0.0977807	-0.160136	0.355697	0.457222	0.153543	-0.0225183	0.329604	0.087356	0.143179	-0.0508008	0.337159
1-carboxyethylleucine	Amino Acid	Leucine, Isoleucine and Valine Metabolism	0.559693	0.45972	0.659666	3.65725e-27	0.34632	0.305415	0.387225	1.438e-57	-0.0448185	-0.0941661	0.00452911	0.0750299	-0.103455	-0.224327	0.017417	0.0933848	-0.184915	-0.295767	-0.0740637	0.00109049	0.0393195	-0.147246	0.225885	0.679385	0.00940354	-0.183842	0.202649	0.923973	0.165298	-0.0165095	0.347105	0.0747224	0.123216	-0.0719192	0.31835	0.215704	0.0499148	-0.202923	0.302753	0.698645	0.127329	-0.0468804	0.301538	0.151885	0.142621	-0.0493181	0.334561
1-carboxyethylphenylalanine	Amino Acid	Phenylalanine Metabolism	0.579803	0.478857	0.68075	1.8563e-28	0.34648	0.305075	0.387885	2.28065e-56	-0.0845355	-0.134673	-0.0343978	0.000964484	-0.0821289	-0.204875	0.0406171	0.189578	-0.254899	-0.367469	-0.142329	9.53845e-06	0.0592636	-0.130423	0.24895	0.540092	0.075912	-0.120566	0.27239	0.448668	0.259419	0.0745708	0.444268	0.00597619	0.228984	0.0305847	0.427382	0.0237179	0.193612	-0.0634551	0.45068	0.1398	0.164011	-0.0121597	0.340182	0.0680284	0.198617	0.00451586	0.392718
1-carboxyethylvaline	Amino Acid	Leucine, Isoleucine and Valine Metabolism	0.555587	0.451938	0.659236	4.20986e-25	0.34988	0.307459	0.392301	6.44636e-55	-0.0439772	-0.0951118	0.00715746	0.0918136	-0.118807	-0.244067	0.00645372	0.0630142	-0.193078	-0.307955	-0.0782023	0.000999376	-0.0202542	-0.214269	0.17376	0.837784	-0.0342764	-0.235237	0.166684	0.738012	0.126724	-0.0623424	0.31579	0.188808	0.0964594	-0.106466	0.299385	0.351296	0.0276378	-0.235295	0.290571	0.836683	0.0932853	-0.0870871	0.273658	0.310548	0.125407	-0.0733234	0.324137
1-dihomo-linolenylglycerol (20:3)	Lipid	Monoacylglycerol	-0.105688	-0.210876	-0.000499323	0.0489235	0.107238	0.0626272	0.151849	2.61397e-06	-0.0208307	-0.0708254	0.029164	0.413887	-0.0716449	-0.19522	0.0519307	0.255638	-0.105906	-0.219237	0.00742522	0.066998	-0.127873	-0.318694	0.0629473	0.188899	-0.0840007	-0.281653	0.113652	0.404637	-0.0795156	-0.265469	0.106438	0.40175	-0.0655601	-0.265145	0.134025	0.519478	-0.0164768	-0.275081	0.242128	0.900562	0.113358	-0.0641372	0.290853	0.210514	0.152437	-0.0431231	0.347997
1-linolenoyl-GPC (18:3)*	Lipid	Lysophospholipid	-0.374724	-0.483611	-0.265836	2.01515e-11	-0.176785	-0.223056	-0.130514	1.06448e-13	0.0147191	-0.0372797	0.0667178	0.578805	0.024645	-0.104719	0.154009	0.708701	0.0673191	-0.0513205	0.185959	0.265891	-0.0429697	-0.242976	0.157036	0.673523	-0.150682	-0.357849	0.056485	0.153879	-0.197111	-0.392016	-0.00220668	0.0474649	-0.19605	-0.405243	0.0131418	0.0662149	-0.178616	-0.449669	0.0924366	0.196361	0.0296608	-0.156614	0.215936	0.754844	0.0294285	-0.175805	0.234662
1-linoleoyl-2-arachidonoyl-GPC (18:2/20:4n6)*	Lipid	Phosphatidylcholine (PC)	-0.327998	-0.435711	-0.220284	2.83061e-09	-0.133574	-0.179549	-0.0875994	1.41877e-08	0.0409442	-0.0106221	0.0925105	0.119564	0.0183009	-0.11017	0.146771	0.779968	0.0802576	-0.0375625	0.198078	0.181705	-0.0198073	-0.216959	0.177345	0.843807	-0.156054	-0.360265	0.0481564	0.134098	-0.282817	-0.474941	-0.0906933	0.00393644	-0.157716	-0.363924	0.0484908	0.133762	-0.171366	-0.438551	0.0958185	0.208569	-0.0839822	-0.267607	0.0996427	0.369825	-0.132836	-0.33515	0.069477
1-linoleoyl-2-linolenoyl-GPC (18:2/18:3)*	Lipid	Phosphatidylcholine (PC)	-0.82924	-0.931066	-0.727413	1.12584e-53	-0.238167	-0.283361	-0.192972	2.4395e-24	0.0607662	0.00863507	0.112897	0.0223666	0.164671	0.036131	0.293211	0.012075	0.219663	0.101779	0.337546	0.000265438	-0.184657	-0.383473	0.0141588	0.0686783	-0.278256	-0.48419	-0.0723213	0.00812099	-0.362363	-0.556108	-0.168618	0.000251831	-0.387199	-0.595147	-0.179252	0.00026822	-0.311364	-0.580804	-0.0419238	0.0235445	-0.0909616	-0.274782	0.0928589	0.331908	-0.126369	-0.328898	0.0761595
1-linoleoyl-GPC (18:2)	Lipid	Lysophospholipid	-0.687392	-0.792231	-0.582553	3.26391e-36	-0.347472	-0.391149	-0.303795	1.88248e-51	0.10463	0.0527047	0.156556	8.0968e-05	0.139001	0.0110486	0.266953	0.0332558	0.285912	0.168568	0.403257	1.91909e-06	-0.10382	-0.301237	0.0935969	0.302462	-0.165224	-0.369709	0.0392617	0.113201	-0.388173	-0.580555	-0.19579	7.89482e-05	-0.406794	-0.613279	-0.20031	0.000115812	-0.39466	-0.662204	-0.127116	0.00386229	-0.125124	-0.309476	0.0592272	0.183294	-0.19681	-0.399924	0.00630417
1-linoleoyl-GPE (18:2)*	Lipid	Lysophospholipid	-0.543829	-0.650022	-0.437636	4.12827e-23	-0.177307	-0.223138	-0.131477	5.2796e-14	0.0188082	-0.0333989	0.0710154	0.479877	0.0491665	-0.0799143	0.178247	0.455113	0.0442278	-0.0741521	0.162608	0.463785	0.0445878	-0.153786	0.242962	0.659372	-0.00179352	-0.20727	0.203683	0.986343	-0.113343	-0.306657	0.0799715	0.250311	-0.114011	-0.321496	0.0934742	0.281293	0.108108	-0.160733	0.376949	0.43038	-0.00215809	-0.186624	0.182308	0.981696	-0.0423988	-0.245639	0.160841
1-linoleoyl-GPG (18:2)*	Lipid	Lysophospholipid	-0.0138796	-0.12367	0.0959105	0.804202	0.0412025	-0.0056385	0.0880435	0.0846628	0.01783	-0.0341669	0.069827	0.501286	0.0418583	-0.0879849	0.171702	0.527271	-0.00619815	-0.125277	0.112881	0.918695	-0.057088	-0.256514	0.142338	0.574549	0.0386126	-0.167953	0.245178	0.713935	-0.122182	-0.316521	0.0721573	0.217697	-0.057257	-0.265842	0.151328	0.590367	0.099002	-0.171264	0.369268	0.472557	0.0415376	-0.143643	0.226719	0.660031	0.0299542	-0.174074	0.233982
1-linoleoyl-GPI* (18:2)*	Lipid	Lysophospholipid	-0.55418	-0.660213	-0.448148	5.59503e-24	-0.0938551	-0.14027	-0.0474401	7.60738e-05	-0.00697232	-0.0578196	0.0438749	0.787986	0.0519289	-0.0774389	0.181297	0.431208	0.0560131	-0.06263	0.174656	0.354577	-0.22579	-0.422626	-0.0289545	0.0245852	-0.120434	-0.324317	0.0834491	0.246785	-0.27079	-0.462605	-0.0789742	0.00568681	-0.308265	-0.514142	-0.102389	0.00336151	-0.15785	-0.424607	0.108906	0.245954	-0.0955391	-0.279821	0.0887427	0.309372	-0.0204766	-0.223514	0.182561
1-linoleoylglycerol (18:2)	Lipid	Monoacylglycerol	-0.0837912	-0.187452	0.01987	0.113062	0.0490993	0.00496803	0.0932305	0.029234	-0.0195261	-0.0688187	0.0297665	0.437265	-0.155972	-0.27787	-0.0340736	0.0121799	-0.101819	-0.213611	0.00997434	0.0742174	-0.109458	-0.297757	0.0788405	0.254382	-0.035349	-0.230389	0.159691	0.722272	-0.0888367	-0.272333	0.0946593	0.342462	-0.0924571	-0.289404	0.10449	0.357297	-0.104028	-0.359214	0.151159	0.424072	0.0130567	-0.161885	0.187998	0.883635	-0.0371228	-0.229869	0.155623
1-methyl-4-imidazoleacetate	Amino Acid	Histidine Metabolism	0.196195	0.0860806	0.30631	0.000486768	0.13378	0.0870275	0.180532	2.32159e-08	-0.0375322	-0.0895201	0.0144557	0.156946	0.023906	-0.10667	0.154482	0.71957	-0.0340214	-0.153773	0.0857302	0.577442	-0.0605264	-0.257497	0.136445	0.546782	-0.0642882	-0.268311	0.139735	0.536631	0.0964488	-0.0954985	0.288396	0.324494	0.0638049	-0.142213	0.269823	0.54363	0.104538	-0.162401	0.371478	0.442523	0.212202	0.0262728	0.398132	0.0253165	0.135234	-0.0696181	0.340087
1-methyl-5-imidazoleacetate	Amino Acid	Histidine Metabolism	0.0845251	-0.0259614	0.195011	0.133674	0.00904664	-0.0379955	0.0560888	0.706084	0.0614438	0.00801401	0.114874	0.0242295	0.0642541	-0.0661026	0.194611	0.333787	0.1693	0.04975	0.28885	0.00553787	-0.239148	-0.439672	-0.0386236	0.0194443	-0.192086	-0.399789	0.0156179	0.0698717	-0.227855	-0.423265	-0.0324452	0.0223182	-0.223121	-0.432855	-0.0133869	0.0370781	-0.392606	-0.664361	-0.120851	0.00465806	-0.0400255	-0.225469	0.145418	0.672107	-0.115986	-0.320303	0.0883317
1-methyladenosine	Nucleotide	Purine Metabolism, Adenine containing	0.249624	0.141096	0.358152	6.87836e-06	0.176417	0.130607	0.222227	6.84211e-14	-0.073324	-0.125105	-0.0215427	0.00554462	-0.0990898	-0.226337	0.0281578	0.126859	-0.17327	-0.289969	-0.0565711	0.00363713	-0.0320724	-0.229613	0.165468	0.750183	0.000217859	-0.204396	0.204831	0.998334	0.074148	-0.118354	0.266651	0.45006	-0.0121163	-0.21873	0.194498	0.908442	0.113004	-0.154708	0.380716	0.407828	0.0623522	-0.121567	0.246272	0.506182	0.0651551	-0.137483	0.267793
1-methylhistidine	Amino Acid	Histidine Metabolism	0.22881	0.118915	0.338704	4.63559e-05	0.121642	0.0748711	0.168413	3.74922e-07	-0.0168085	-0.0686794	0.0350625	0.525113	-0.0561156	-0.186209	0.0739777	0.397647	-0.0753262	-0.194635	0.0439823	0.215764	-0.12746	-0.329639	0.0747194	0.216438	-0.214228	-0.423646	-0.00481011	0.0449708	-0.0943565	-0.291379	0.102666	0.347693	-0.0818247	-0.29329	0.129641	0.447991	-0.0282948	-0.302293	0.245703	0.839514	-0.100559	-0.28524	0.0841229	0.285694	-0.0325556	-0.236033	0.170922
1-methylnicotinamide	Cofactors and Vitamins	Nicotinate and Nicotinamide Metabolism	-0.085848	-0.196377	0.0246806	0.127847	-0.0567156	-0.103875	-0.00955607	0.0184464	-0.027063	-0.0804789	0.0263529	0.320472	-0.0159246	-0.146864	0.115015	0.81149	-0.0743603	-0.194445	0.0457244	0.224705	0.0358268	-0.166137	0.237791	0.727931	-0.0264615	-0.235656	0.182733	0.804086	-0.0286281	-0.225441	0.168185	0.775447	0.108743	-0.102497	0.319983	0.312787	0.0153139	-0.258392	0.28902	0.912628	-0.0152347	-0.20126	0.170791	0.872407	-0.098576	-0.303534	0.106382
1-methylurate	Xenobiotics	Xanthine Metabolism	0.0487186	-0.0614287	0.158866	0.385785	0.0108407	-0.0362094	0.0578907	0.651394	-0.0100728	-0.0624846	0.042339	0.706238	-0.0583381	-0.187172	0.0704958	0.374585	-0.0946107	-0.212764	0.0235427	0.116471	-0.0393536	-0.238952	0.160245	0.699013	-0.0552865	-0.262031	0.151458	0.599995	-0.131845	-0.326352	0.0626627	0.183861	0.0323646	-0.176401	0.24113	0.76111	-0.00905536	-0.279555	0.261445	0.947656	-0.168616	-0.354031	0.0167993	0.0746584	-0.126826	-0.331112	0.0774602
1-methylxanthine	Xenobiotics	Xanthine Metabolism	-0.0154341	-0.125364	0.0944959	0.783064	-0.0570628	-0.103916	-0.01021	0.0170128	0.0167688	-0.0357504	0.0692881	0.53121	0.00949988	-0.119654	0.138654	0.885304	0.0168817	-0.101565	0.135329	0.779857	-0.0578713	-0.25797	0.142227	0.57061	-0.0668955	-0.274158	0.140367	0.526783	-0.129325	-0.32432	0.06567	0.193492	-0.0983704	-0.30766	0.110919	0.356713	-0.0651969	-0.336375	0.205981	0.6373	-0.142704	-0.328181	0.042774	0.131475	-0.0878604	-0.292215	0.116494
1-myristoyl-2-arachidonoyl-GPC (14:0/20:4)*	Lipid	Phosphatidylcholine (PC)	0.100626	-0.00675417	0.208006	0.0662384	0.0613931	0.0156063	0.10718	0.00861798	-0.01426	-0.065223	0.036703	0.583179	0.00731266	-0.119138	0.133763	0.909705	-0.0669436	-0.182911	0.0490242	0.257697	-0.0215095	-0.216811	0.173792	0.828999	-0.095497	-0.297791	0.106797	0.354621	-0.124228	-0.314548	0.0660921	0.200629	-0.00983296	-0.214105	0.194439	0.92479	-0.0869009	-0.351578	0.177776	0.519674	0.175113	-0.00575927	0.355985	0.0577459	0.148247	-0.0510339	0.347527
1-myristoyl-2-palmitoyl-GPC (14:0/16:0)	Lipid	Phosphatidylcholine (PC)	-0.289541	-0.398407	-0.180675	2.04405e-07	-0.0107577	-0.0575858	0.0360705	0.652355	0.0561906	0.00463658	0.107745	0.0326814	0.150431	0.02118	0.279683	0.0225683	0.175673	0.0571367	0.294209	0.00369996	-0.143513	-0.34192	0.0548938	0.156164	-0.197109	-0.40262	0.00840168	0.0601183	-0.303302	-0.496649	-0.109955	0.00212659	-0.179121	-0.386641	0.028399	0.0906467	-0.251266	-0.520152	0.0176197	0.0670011	0.157474	-0.0271685	0.342117	0.0945582	0.130281	-0.0731536	0.333717
1-oleoyl-2-docosahexaenoyl-GPC (18:1/22:6)*	Lipid	Phosphatidylcholine (PC)	-0.126503	-0.231539	-0.0214682	0.0182763	-0.24164	-0.285081	-0.198199	7.58478e-27	0.129085	0.0792065	0.178964	4.33227e-07	0.142254	0.0196388	0.264869	0.0230007	0.288942	0.176492	0.401392	5.17428e-07	-0.108704	-0.29854	0.0811327	0.261543	-0.184255	-0.380888	0.0123777	0.0662514	-0.365872	-0.550867	-0.180878	0.000108955	-0.437049	-0.635605	-0.238494	1.67361e-05	-0.504091	-0.761361	-0.24682	0.000126099	-0.161707	-0.337845	0.0144311	0.0719331	-0.238669	-0.432733	-0.0446042
1-oleoyl-2-docosahexaenoyl-GPE (18:1/22:6)*	Lipid	Phosphatidylethanolamine (PE)	0.617579	0.513155	0.722003	5.16951e-30	-0.00113606	-0.047422	0.0451499	0.96161	0.06847	0.0174294	0.119511	0.00859156	0.0408135	-0.084905	0.166532	0.524373	0.126876	0.0115798	0.242172	0.0310411	0.08839	-0.105841	0.282621	0.372206	0.0045733	-0.196611	0.205758	0.964442	-0.01865	-0.207927	0.170627	0.846776	-0.179587	-0.382739	0.0235646	0.0831243	-0.156624	-0.41985	0.106602	0.24335	0.0479899	-0.134	0.22998	0.605085	-0.0952903	-0.295803	0.105222
1-oleoyl-2-linoleoyl-GPE (18:1/18:2)*	Lipid	Phosphatidylethanolamine (PE)	-0.0826787	-0.192519	0.0271621	0.140039	-0.0640516	-0.110876	-0.0172276	0.00736702	0.0100149	-0.0424545	0.0624843	0.708155	0.0288624	-0.10121	0.158935	0.663454	0.0326119	-0.0866772	0.151901	0.591878	0.0759236	-0.122041	0.273888	0.452012	-0.00962372	-0.214676	0.195428	0.926666	-0.0106517	-0.203567	0.182264	0.913773	-0.118719	-0.325776	0.0883378	0.260921	0.0895704	-0.178715	0.357856	0.512662	0.0425085	-0.142894	0.227911	0.65299	-0.00729423	-0.211566	0.196978
1-oleoyl-GPC (18:1)	Lipid	Lysophospholipid	-0.406127	-0.514724	-0.29753	3.39365e-13	-0.288017	-0.332986	-0.243047	1.0689e-34	0.0676889	0.0152141	0.120164	0.0114999	0.0420664	-0.0870938	0.171227	0.523032	0.17175	0.053297	0.290202	0.0045113	0.103189	-0.0956923	0.30207	0.308984	-0.0400625	-0.246064	0.165939	0.70292	-0.15448	-0.348289	0.0393287	0.118154	-0.187847	-0.395862	0.0201692	0.0767076	-0.0961375	-0.365666	0.173391	0.484269	-0.0564991	-0.242506	0.129508	0.551418	-0.137112	-0.34205	0.067826
1-oleoyl-GPE (18:1)	Lipid	Lysophospholipid	0.0967453	-0.0114626	0.204953	0.0796815	-0.0850698	-0.131148	-0.0389915	0.000301904	-0.0354294	-0.0873839	0.0165251	0.181214	-0.0916905	-0.218891	0.0355104	0.157596	-0.155927	-0.272583	-0.0392713	0.00883003	0.148484	-0.0487861	0.345755	0.140044	0.0822708	-0.122062	0.286604	0.429803	0.0620886	-0.13015	0.254328	0.526503	0.0754176	-0.130913	0.281749	0.473519	0.257513	-0.00983235	0.524858	0.0590312	0.061653	-0.120663	0.243969	0.507253	-0.0159907	-0.216862	0.184881
1-oleoyl-GPG (18:1)*	Lipid	Lysophospholipid	0.106845	-0.00322521	0.216915	0.0570934	0.0679286	0.0209792	0.114878	0.00459624	-0.0486259	-0.100495	0.00324288	0.0661258	0.0131839	-0.116946	0.143314	0.842508	-0.0348677	-0.15421	0.084474	0.566682	-0.0113193	-0.210068	0.18743	0.911069	0.00513888	-0.200726	0.211004	0.960956	0.0213504	-0.172329	0.21503	0.828845	-0.0110028	-0.21888	0.196875	0.917328	0.252812	-0.016537	0.522161	0.0658038	0.0924009	-0.0934927	0.278294	0.32974	0.0614646	-0.143348	0.266278
1-oleoyl-GPI (18:1)	Lipid	Lysophospholipid	-0.39275	-0.501383	-0.284116	1.93334e-12	-0.105253	-0.152031	-0.0584745	1.08214e-05	-0.0117582	-0.0635651	0.0400488	0.65624	0.00024876	-0.129498	0.129995	0.997	0.0296454	-0.0893448	0.148636	0.625141	-0.141131	-0.340158	0.0578971	0.164463	-0.108347	-0.314501	0.0978062	0.302762	-0.221213	-0.415165	-0.0272618	0.0254132	-0.22189	-0.430059	-0.0137212	0.036709	-0.111292	-0.381019	0.158435	0.41846	-0.00372902	-0.189881	0.182423	0.968664	-0.0171558	-0.222254	0.187942
1-oleoylglycerol (18:1)	Lipid	Monoacylglycerol	0.141221	0.0354487	0.246993	0.00890458	0.118839	0.0740385	0.16364	2.1983e-07	-0.0486839	-0.0991364	0.00176867	0.058579	-0.200968	-0.324097	-0.0778392	0.00139398	-0.131262	-0.244184	-0.0183409	0.0227363	0.00551762	-0.185581	0.196617	0.954845	-0.00220954	-0.200151	0.195732	0.982535	0.112526	-0.0736992	0.298751	0.236119	0.0494056	-0.150471	0.249282	0.627867	0.168059	-0.0909224	0.427041	0.203267	-0.014065	-0.192575	0.164445	0.877205	-0.0402514	-0.236929	0.156426
1-palmitoleoyl-2-linolenoyl-GPC (16:1/18:3)*	Lipid	Phosphatidylcholine (PC)	-0.480049	-0.583651	-0.376446	2.68506e-19	-0.0716466	-0.116775	-0.0265181	0.00187695	0.0315771	-0.0188308	0.081985	0.219346	0.0157683	-0.109363	0.140899	0.804811	0.0370496	-0.0777081	0.151807	0.526663	-0.0268498	-0.219537	0.165837	0.784649	-0.115333	-0.314919	0.0842534	0.257204	-0.115329	-0.303101	0.0724439	0.228498	-0.120474	-0.322011	0.0810638	0.241175	-0.0800396	-0.341174	0.181094	0.547798	0.156109	-0.0222706	0.334489	0.0862558	0.151384	-0.0451508	0.347918
1-palmitoleoyl-GPC* (16:1)*	Lipid	Lysophospholipid	-0.224721	-0.333343	-0.116099	5.17725e-05	-0.0225203	-0.0690964	0.0240557	0.343088	0.0475157	-0.00458061	0.0996121	0.0738038	0.0360058	-0.092572	0.164584	0.582904	0.0835012	-0.0344174	0.20142	0.165044	0.10481	-0.0918504	0.301471	0.296023	0.0428136	-0.160888	0.246515	0.680213	-0.0274786	-0.219123	0.164166	0.778567	-0.0351321	-0.240825	0.170561	0.737663	0.178516	-0.0880028	0.445035	0.189109	0.0701627	-0.114069	0.254395	0.455191	0.0144829	-0.188499	0.217465
1-palmitoleoylglycerol (16:1)*	Lipid	Monoacylglycerol	0.163819	0.0563244	0.271314	0.00283813	0.182724	0.137536	0.227912	3.87035e-15	-0.0582354	-0.109881	-0.00658949	0.0271298	-0.188401	-0.314783	-0.0620179	0.00350412	-0.193289	-0.309195	-0.0773839	0.00109415	-0.0123933	-0.207737	0.182951	0.900983	-0.00142099	-0.203759	0.200917	0.989011	0.105493	-0.0848682	0.295855	0.277213	0.0746461	-0.12967	0.278962	0.473727	0.195085	-0.0696499	0.459819	0.148543	0.0616593	-0.11958	0.242899	0.504691	0.0347389	-0.164947	0.234424
1-palmitoyl-2-arachidonoyl-GPC (16:0/20:4n6)	Lipid	Phosphatidylcholine (PC)	0.478746	0.370907	0.586585	7.12802e-18	0.12456	0.0778896	0.17123	1.85453e-07	-0.075063	-0.126879	-0.0232467	0.00455031	-0.136339	-0.264924	-0.0077535	0.0377098	-0.32876	-0.446685	-0.210834	5.25058e-08	0.141929	-0.0581735	0.342031	0.164356	0.085979	-0.121288	0.293246	0.41597	0.16339	-0.0316085	0.358389	0.100476	0.266179	0.0568862	0.475473	0.0127103	0.167012	-0.104171	0.438196	0.227235	0.168068	-0.0168428	0.35298	0.0748125	0.243776	0.0400457	0.447507
1-palmitoyl-2-arachidonoyl-GPE (16:0/20:4)*	Lipid	Phosphatidylethanolamine (PE)	0.536494	0.430076	0.642911	1.82806e-22	0.133656	0.0873858	0.179926	1.71371e-08	-0.0725311	-0.124654	-0.0204079	0.00641661	-0.126164	-0.253596	0.00126879	0.0523223	-0.296859	-0.413727	-0.179991	6.9502e-07	0.207659	0.0108617	0.404457	0.0386399	0.145467	-0.0583765	0.349311	0.161791	0.245837	0.0540588	0.437615	0.0120221	0.23194	0.0261033	0.437777	0.0272324	0.463765	0.19706	0.73047	0.000663829	0.204021	0.021278	0.386765	0.0286788	0.220522	0.0191801	0.421865
1-palmitoyl-2-arachidonoyl-GPI (16:0/20:4)*	Lipid	Phosphatidylinositol (PI)	-0.152714	-0.262038	-0.0433891	0.00621159	0.149609	0.103358	0.195861	2.84511e-10	-0.0348932	-0.0869793	0.0171929	0.189022	-0.0152855	-0.14424	0.113669	0.816183	-0.106598	-0.224862	0.0116662	0.0772588	0.103753	-0.0950788	0.302584	0.306228	0.057913	-0.148037	0.263863	0.581334	0.067272	-0.126488	0.261032	0.495976	0.157334	-0.0506295	0.365298	0.138028	0.40628	0.136819	0.675741	0.0031476	0.11964	-0.0646134	0.303894	0.202996	0.149288	-0.0537183	0.352294
1-palmitoyl-2-dihomo-linolenoyl-GPC (16:0/20:3n3 or 6)*	Lipid	Phosphatidylcholine (PC)	-0.0865362	-0.196201	0.0231282	0.12188	0.19348	0.147519	0.23944	2.94184e-16	-0.0926868	-0.145139	-0.040235	0.000542862	-0.100872	-0.229582	0.0278372	0.124438	-0.277154	-0.395193	-0.159115	4.43536e-06	0.0105343	-0.187218	0.208287	0.916797	-0.0217526	-0.226585	0.18308	0.835024	0.157593	-0.035116	0.350302	0.108907	0.194053	-0.0127826	0.400888	0.0659203	0.328664	0.060665	0.596662	0.0162648	0.0950153	-0.0880612	0.278092	0.308857	0.142604	-0.0591056	0.344313
1-palmitoyl-2-docosahexaenoyl-GPC (16:0/22:6)	Lipid	Phosphatidylcholine (PC)	-0.208741	-0.317133	-0.100349	0.000164004	-0.14141	-0.187382	-0.0954369	1.96475e-09	0.150896	0.0994705	0.202322	1.04717e-08	0.225481	0.0993387	0.351623	0.000467063	0.407539	0.291854	0.523224	6.92771e-12	-0.171324	-0.367873	0.0252251	0.0875135	-0.144334	-0.34792	0.0592524	0.164549	-0.37894	-0.570476	-0.187405	0.000108362	-0.426056	-0.631632	-0.22048	5.03035e-05	-0.606787	-0.873155	-0.34042	8.43154e-06	-0.153191	-0.335273	0.0288912	0.0990978	-0.176925	-0.377539	0.0236885
1-palmitoyl-2-docosahexaenoyl-GPE (16:0/22:6)*	Lipid	Phosphatidylethanolamine (PE)	0.409249	0.303564	0.514934	5.00877e-14	0.038891	-0.00691324	0.0846953	0.0960316	0.0745983	0.0236146	0.125582	0.00416148	0.0939032	-0.031415	0.219221	0.141829	0.158939	0.0440097	0.273868	0.00674775	0.0173816	-0.176148	0.210911	0.860188	-0.002758	-0.203216	0.1977	0.978474	-0.109201	-0.297795	0.0793922	0.256242	-0.2148	-0.417219	-0.0123822	0.0375527	-0.166345	-0.42862	0.0959308	0.213678	0.0478613	-0.133018	0.228741	0.603842	-0.0371266	-0.236415	0.162162
1-palmitoyl-2-linoleoyl-GPC (16:0/18:2)	Lipid	Phosphatidylcholine (PC)	-0.849271	-0.952458	-0.746085	1.03351e-54	-0.119566	-0.166448	-0.0726833	6.2482e-07	0.0413431	-0.0110136	0.0936998	0.12161	0.194977	0.0645143	0.325439	0.00342179	0.171072	0.0514253	0.290719	0.0050998	-0.184683	-0.383641	0.0142751	0.0688374	-0.187719	-0.3938	0.0183626	0.0741799	-0.28237	-0.476253	-0.088486	0.00433636	-0.276641	-0.484737	-0.0685448	0.00920388	-0.274679	-0.544311	-0.00504615	0.0458686	-0.0150821	-0.201364	0.1712	0.873847	-0.000702241	-0.205944	0.204539
1-palmitoyl-2-linoleoyl-GPE (16:0/18:2)	Lipid	Phosphatidylethanolamine (PE)	-0.0941944	-0.203868	0.015479	0.092262	0.0787158	0.0319895	0.125442	0.0009723	-0.0145895	-0.0672099	0.0380309	0.586617	0.0275362	-0.102248	0.157321	0.677354	-0.0414551	-0.16048	0.0775699	0.494616	0.0449312	-0.152297	0.242159	0.655052	-0.00452473	-0.208814	0.199765	0.965354	0.0471068	-0.145091	0.239304	0.63077	-0.0168613	-0.223148	0.189425	0.872648	0.195515	-0.0717726	0.462803	0.151555	0.121827	-0.062913	0.306568	0.196042	0.0994892	-0.104053	0.303032
1-palmitoyl-2-linoleoyl-GPI (16:0/18:2)	Lipid	Phosphatidylinositol (PI)	-0.673219	-0.777778	-0.56866	4.91809e-35	0.0754553	0.0289485	0.121962	0.00148767	-0.0381559	-0.0904006	0.0140889	0.152186	0.0503486	-0.0785057	0.179203	0.443547	-0.0603615	-0.178534	0.0578107	0.316551	0.067347	-0.132059	0.266753	0.507781	0.0505917	-0.155954	0.257137	0.630984	0.0615233	-0.132797	0.255844	0.534688	0.122818	-0.0857469	0.331383	0.24825	0.182859	-0.0873806	0.453099	0.184627	0.0152161	-0.168698	0.19913	0.871111	0.0902345	-0.112398	0.292867
1-palmitoyl-2-oleoyl-GPC (16:0/18:1)	Lipid	Phosphatidylcholine (PC)	-0.193423	-0.303084	-0.0837621	0.000554382	0.0205208	-0.0264636	0.0675052	0.391769	-0.0136401	-0.065935	0.0386547	0.60898	0.0118965	-0.117427	0.14122	0.856837	-0.0399827	-0.158585	0.0786196	0.508562	0.0926536	-0.105015	0.290322	0.358034	0.0287737	-0.175972	0.233519	0.782856	0.0901432	-0.102484	0.28277	0.358818	0.103972	-0.102775	0.31072	0.324091	0.188478	-0.0794064	0.456363	0.167772	0.101763	-0.0831357	0.286661	0.280531	0.127704	-0.0760125	0.331421
1-palmitoyl-2-oleoyl-GPE (16:0/18:1)	Lipid	Phosphatidylethanolamine (PE)	0.529476	0.42363	0.635321	3.7636e-22	0.237386	0.192339	0.282433	2.44317e-24	-0.0941698	-0.145884	-0.0424554	0.000365718	-0.151459	-0.278165	-0.0247519	0.0191679	-0.326612	-0.442815	-0.21041	4.09216e-08	0.216408	0.0218313	0.410985	0.0292895	0.134161	-0.0673826	0.335704	0.191856	0.292198	0.102584	0.481813	0.00254528	0.300949	0.0974352	0.504463	0.00377574	0.511886	0.248191	0.775581	0.000145546	0.222033	0.0405951	0.403471	0.016493	0.21806	0.0181561	0.417964
1-palmitoyl-2-oleoyl-GPI (16:0/18:1)*	Lipid	Phosphatidylinositol (PI)	-0.634747	-0.739674	-0.52982	2.8348e-31	0.0494841	0.00294514	0.096023	0.0371742	-0.0232427	-0.0761431	0.0296577	0.38891	0.0597926	-0.0691813	0.188766	0.363318	-0.0317529	-0.150035	0.086529	0.598582	0.0878061	-0.111101	0.286713	0.386698	-0.00268854	-0.208717	0.20334	0.979583	0.0272977	-0.166536	0.221131	0.782409	0.0675162	-0.140527	0.275559	0.524515	0.187879	-0.0816845	0.457442	0.171796	0.134458	-0.0493195	0.318236	0.151472	0.226766	0.0242843	0.429248
1-palmitoyl-2-palmitoleoyl-GPC (16:0/16:1)*	Lipid	Phosphatidylcholine (PC)	-0.0100907	-0.118777	0.0985959	0.85553	0.195177	0.149698	0.240656	7.97848e-17	-0.0300548	-0.0820178	0.0219083	0.256749	0.00406883	-0.124087	0.132225	0.950353	-0.0771701	-0.194702	0.0403618	0.197983	0.13741	-0.0584766	0.333298	0.169044	0.0809946	-0.121906	0.283895	0.433761	0.165334	-0.0255572	0.356225	0.0895446	0.212747	0.00786298	0.417631	0.0418419	0.4049	0.139429	0.67037	0.00281685	0.194294	0.0118045	0.376783	0.0369251	0.233259	0.0321967	0.434321
1-palmitoyl-2-stearoyl-GPC (16:0/18:0)	Lipid	Phosphatidylcholine (PC)	-0.795483	-0.899242	-0.691724	4.02703e-48	-0.267005	-0.312304	-0.221706	7.90856e-30	0.0883438	0.0361032	0.140584	0.000931325	0.155488	0.0258235	0.285153	0.0187885	0.206854	0.0879385	0.325769	0.000660834	-0.204555	-0.403268	-0.00584254	0.0436412	-0.238127	-0.443954	-0.0323	0.0233848	-0.4185	-0.612144	-0.224855	2.37071e-05	-0.377604	-0.585443	-0.169764	0.000376416	-0.488778	-0.758078	-0.219479	0.000381492	-0.0743635	-0.260259	0.111531	0.432798	-0.0481597	-0.252974	0.156655
1-palmitoyl-GPC (16:0)	Lipid	Lysophospholipid	-0.622509	-0.727106	-0.517912	2.33257e-30	-0.228037	-0.273077	-0.182998	1.22422e-22	0.0970525	0.0450021	0.149103	0.000263607	0.0691269	-0.0583624	0.196616	0.287706	0.199456	0.0825355	0.316376	0.000838399	0.00902025	-0.187464	0.205504	0.928262	-0.0606246	-0.264143	0.142894	0.55912	-0.220699	-0.412172	-0.0292263	0.0239022	-0.250078	-0.455587	-0.0445696	0.0171089	-0.267626	-0.533905	-0.00134608	0.0488544	-0.0647232	-0.247797	0.118351	0.488148	-0.15061	-0.352316	0.0510967
1-palmitoyl-GPE (16:0)	Lipid	Lysophospholipid	-0.316622	-0.425443	-0.207801	1.35304e-08	-0.240755	-0.286248	-0.195262	1.58764e-24	0.109016	0.0571173	0.160915	3.99229e-05	0.103425	-0.0253967	0.232246	0.115513	0.224741	0.106599	0.342883	0.000197078	0.00373519	-0.19409	0.20156	0.970462	-0.0693501	-0.274258	0.135558	0.506892	-0.269054	-0.461834	-0.0762748	0.00625847	-0.327331	-0.534242	-0.120419	0.0019489	-0.281163	-0.549261	-0.0130663	0.0398436	-0.0552775	-0.240541	0.129986	0.558482	-0.146685	-0.350804	0.0574335
1-palmitoyl-GPG (16:0)*	Lipid	Lysophospholipid	0.0945225	-0.0143527	0.203398	0.0887892	0.104417	0.0581424	0.150691	1.02141e-05	-0.0112321	-0.0625313	0.0400671	0.667629	-0.00836852	-0.136358	0.119621	0.89797	-0.0835091	-0.200888	0.0338696	0.16307	-0.184052	-0.38146	0.0133556	0.0676243	-0.064782	-0.269257	0.139693	0.534413	-0.0826184	-0.274991	0.109754	0.399704	-0.093201	-0.299676	0.113274	0.376089	-0.0543604	-0.321892	0.213171	0.690281	0.230156	0.0466111	0.413701	0.0140138	0.234946	0.0327209	0.437172
1-palmitoyl-GPI* (16:0)	Lipid	Lysophospholipid	-0.542099	-0.647051	-0.437147	1.79686e-23	-0.0623881	-0.108341	-0.0164348	0.00782145	-0.0261021	-0.0771061	0.024902	0.315609	0.0012226	-0.125524	0.12797	0.984907	0.0153701	-0.10087	0.13161	0.795395	-0.124023	-0.318775	0.0707291	0.211816	-0.0727091	-0.274434	0.129016	0.479688	-0.221956	-0.411741	-0.0321714	0.0219222	-0.155403	-0.3591	0.048294	0.134746	-0.0548478	-0.31878	0.209085	0.68362	-0.0188611	-0.201218	0.163496	0.839267	0.0758686	-0.125048	0.276785
1-palmitoylglycerol (16:0)	Lipid	Monoacylglycerol	0.0615058	-0.0481032	0.171115	0.271232	0.0996337	0.0530624	0.146205	2.85406e-05	-0.0222373	-0.0743012	0.0298266	0.402269	-0.0509317	-0.179752	0.0778887	0.438166	-0.0967232	-0.214864	0.0214179	0.108505	-0.0893007	-0.288779	0.110177	0.380035	0.0357566	-0.170863	0.242377	0.734327	0.0770204	-0.11737	0.271411	0.437187	0.0412799	-0.16736	0.24992	0.698015	-0.0723556	-0.342693	0.197981	0.599674	-0.00733952	-0.192142	0.177463	0.93792	0.0211719	-0.182439	0.224783
1-ribosyl-imidazoleacetate*	Amino Acid	Histidine Metabolism	0.178694	0.0705629	0.286825	0.00121272	0.115368	0.0693859	0.161349	9.43109e-07	-0.00570562	-0.0574355	0.0460243	0.828742	0.0742244	-0.0538743	0.202323	0.255912	-0.0223376	-0.139817	0.0951416	0.709238	-0.0942881	-0.288175	0.099599	0.340304	-0.0105183	-0.211347	0.190311	0.918191	-0.00499876	-0.193941	0.183943	0.958621	-0.0361996	-0.238992	0.166593	0.726291	-0.0543998	-0.31716	0.20836	0.68474	0.0128924	-0.17026	0.196045	0.890207	0.00597556	-0.195817	0.207768
1-stearoyl-2-arachidonoyl-GPC (18:0/20:4)	Lipid	Phosphatidylcholine (PC)	0.560528	0.453362	0.667694	5.18765e-24	0.13076	0.0840314	0.177489	4.6579e-08	-0.092785	-0.144829	-0.0407407	0.000484266	-0.211411	-0.340678	-0.0821445	0.00136327	-0.35985	-0.4784	-0.2413	3.20008e-09	0.0580412	-0.142875	0.258958	0.571052	0.0421457	-0.165965	0.250256	0.691259	0.0545545	-0.141238	0.250347	0.584785	0.184972	-0.0251731	0.395117	0.0844538	0.0818953	-0.190392	0.354182	0.555318	0.127996	-0.0575423	0.313535	0.176214	0.17116	-0.0332625	0.375582
1-stearoyl-2-arachidonoyl-GPE (18:0/20:4)	Lipid	Phosphatidylethanolamine (PE)	0.626885	0.522161	0.731609	1.11235e-30	0.177474	0.131778	0.223171	4.23948e-14	-0.0726997	-0.124194	-0.021205	0.00568746	-0.162085	-0.28881	-0.0353603	0.0122132	-0.31861	-0.43483	-0.202391	8.65968e-08	0.166025	-0.0302108	0.362262	0.0972164	0.10304	-0.100222	0.306303	0.320221	0.200307	0.00907608	0.391539	0.0400852	0.224159	0.0189092	0.429408	0.0323313	0.326291	0.0603469	0.592235	0.0162168	0.188146	0.00641127	0.369881	0.0424556	0.188205	-0.0120258	0.388436
1-stearoyl-2-arachidonoyl-GPI (18:0/20:4)	Lipid	Phosphatidylinositol (PI)	-0.0356911	-0.145789	0.0744072	0.524981	0.0575021	0.0105693	0.104435	0.0163647	-0.0436248	-0.0963452	0.00909559	0.104771	-0.0138498	-0.143301	0.115602	0.833813	-0.149551	-0.268271	-0.0308313	0.0135827	0.0885115	-0.112585	0.289608	0.388097	0.0380202	-0.170277	0.246317	0.720379	0.0436889	-0.152279	0.239657	0.66197	0.0458216	-0.164512	0.256155	0.669218	0.169233	-0.103298	0.441764	0.22341	0.0724607	-0.112671	0.257592	0.442787	0.101388	-0.102586	0.305361
1-stearoyl-2-docosahexaenoyl-GPC (18:0/22:6)	Lipid	Phosphatidylcholine (PC)	0.0491459	-0.0590582	0.15735	0.373144	-0.0468449	-0.0929808	-0.000708956	0.0465857	0.11674	0.0652683	0.168212	9.27712e-06	0.0953987	-0.0306364	0.221434	0.137833	0.314679	0.199092	0.430265	1.06058e-07	-0.215453	-0.411225	-0.0196812	0.0310263	-0.170102	-0.372883	0.0326797	0.100096	-0.38372	-0.574499	-0.192941	8.31477e-05	-0.367162	-0.571926	-0.162398	0.000448343	-0.645631	-0.910946	-0.380317	1.97635e-06	-0.112868	-0.29406	0.0683242	0.221967	-0.150733	-0.350366	0.0488997
1-stearoyl-2-docosahexaenoyl-GPE (18:0/22:6)*	Lipid	Phosphatidylethanolamine (PE)	0.551762	0.447034	0.65649	2.4976e-24	0.1807	0.13547	0.225929	8.06974e-15	0.0561012	0.00510246	0.1071	0.031102	0.0597164	-0.0661345	0.185567	0.35215	0.107707	-0.00771085	0.223125	0.0673755	-0.0171664	-0.212588	0.178255	0.863226	-0.010038	-0.212456	0.19238	0.922526	-0.0755371	-0.265974	0.1149	0.436684	-0.136922	-0.341319	0.067475	0.189058	-0.226434	-0.491273	0.0384056	0.0937373	0.0475964	-0.134416	0.229608	0.608091	-0.0204269	-0.220963	0.180109
1-stearoyl-2-linoleoyl-GPC (18:0/18:2)*	Lipid	Phosphatidylcholine (PC)	-0.790228	-0.893012	-0.687444	2.28457e-48	-0.159242	-0.205245	-0.113239	1.54417e-11	0.0356913	-0.0157892	0.0871717	0.174053	0.0779826	-0.050114	0.206079	0.232624	0.142388	0.0249106	0.259865	0.017553	-0.21812	-0.414564	-0.0216755	0.0295607	-0.257044	-0.460521	-0.0535662	0.013321	-0.396275	-0.587709	-0.204841	5.13437e-05	-0.368855	-0.574322	-0.163388	0.000441459	-0.426824	-0.69305	-0.160599	0.00169285	-0.0898523	-0.27328	0.0935751	0.336803	-0.105185	-0.307281	0.0969106
1-stearoyl-2-linoleoyl-GPE (18:0/18:2)*	Lipid	Phosphatidylethanolamine (PE)	0.00848733	-0.101023	0.117998	0.879198	0.12374	0.0773504	0.170129	1.88426e-07	-0.0323696	-0.0847016	0.0199625	0.225204	-0.0275719	-0.156923	0.101779	0.675939	-0.101339	-0.219966	0.0172889	0.0940162	0.0612274	-0.135715	0.25817	0.542091	-0.0412817	-0.245276	0.162712	0.691474	0.0327014	-0.159218	0.224621	0.738266	0.00779175	-0.198197	0.21378	0.940866	0.179236	-0.0876656	0.446137	0.187965	0.130109	-0.0541043	0.314322	0.166144	0.0740724	-0.128889	0.277034
1-stearoyl-2-linoleoyl-GPI (18:0/18:2)	Lipid	Phosphatidylinositol (PI)	-0.96714	-1.06584	-0.868442	9.13731e-75	-0.125821	-0.171862	-0.0797798	9.44618e-08	0.0158528	-0.036347	0.0680526	0.551456	0.147551	0.0197388	0.275363	0.0236843	0.107227	-0.00998887	0.224443	0.072955	-0.0242544	-0.222065	0.173557	0.809976	-0.0779037	-0.282797	0.12699	0.455919	-0.185251	-0.378017	0.00751471	0.0596134	-0.202399	-0.409296	0.00449716	0.0551859	-0.171993	-0.440071	0.0960846	0.208426	-0.0591778	-0.242267	0.123912	0.526203	0.0135562	-0.188167	0.21528
1-stearoyl-2-oleoyl-GPC (18:0/18:1)	Lipid	Phosphatidylcholine (PC)	-0.226084	-0.3346	-0.117567	4.58454e-05	0.0225166	-0.0240039	0.069037	0.342593	-0.00738564	-0.0595217	0.0447504	0.781145	-0.036432	-0.16557	0.0927059	0.580101	-0.0398425	-0.158275	0.0785897	0.509442	0.0214614	-0.175603	0.218526	0.830879	-0.0968361	-0.300956	0.107284	0.352245	-0.0670391	-0.259078	0.124999	0.493622	-0.0328699	-0.238986	0.173246	0.754479	0.0889229	-0.178144	0.355989	0.513799	0.0517771	-0.13207	0.235624	0.580763	0.0171214	-0.185437	0.21968
1-stearoyl-2-oleoyl-GPE (18:0/18:1)	Lipid	Phosphatidylethanolamine (PE)	0.313189	0.205011	0.421367	1.59223e-08	0.186239	0.140446	0.232032	2.71079e-15	-0.0748968	-0.126825	-0.0229683	0.00472967	-0.109036	-0.236688	0.0186163	0.0940531	-0.230141	-0.34721	-0.113071	0.000119793	0.0780391	-0.118876	0.274955	0.437081	-0.000363594	-0.204329	0.203602	0.997211	0.0887188	-0.103174	0.280612	0.364631	0.112631	-0.0933288	0.318591	0.283601	0.214324	-0.0525405	0.481188	0.115392	0.120069	-0.0636932	0.303831	0.20018	0.0521597	-0.150305	0.254624
1-stearoyl-2-oleoyl-GPG (18:0/18:1)	Lipid	Phosphatidylglycerol (PG)	-0.29319	-0.399085	-0.187296	6.42199e-08	-0.147798	-0.192842	-0.102754	1.58974e-10	0.145851	0.0953172	0.196384	1.79969e-08	0.172383	0.0483088	0.296458	0.00649666	0.406746	0.292958	0.520535	3.44088e-12	-0.0888068	-0.280296	0.102682	0.363145	-0.17654	-0.374885	0.0218051	0.0810358	-0.404193	-0.590798	-0.217588	2.27321e-05	-0.432444	-0.632728	-0.23216	2.41255e-05	-0.460499	-0.720009	-0.200988	0.000513574	-0.236932	-0.41553	-0.0583329	0.00934923	-0.331915	-0.52869	-0.135139
1-stearoyl-2-oleoyl-GPI (18:0/18:1)*	Lipid	Phosphatidylinositol (PI)	-0.735106	-0.83935	-0.630862	2.41403e-41	-0.0830237	-0.129754	-0.0362934	0.000505129	0.0233111	-0.0295185	0.0761406	0.38688	0.102954	-0.0262982	0.232207	0.118402	0.09605	-0.0224875	0.214587	0.112182	0.0925714	-0.108111	0.293254	0.365723	0.0060877	-0.20178	0.213956	0.9542	-0.0622289	-0.257793	0.133336	0.532633	-0.0504507	-0.260351	0.15945	0.637392	0.0616665	-0.210303	0.333636	0.656573	0.00714704	-0.178411	0.192705	0.939791	0.00904319	-0.1954	0.213487
1-stearoyl-GPC (18:0)	Lipid	Lysophospholipid	-0.671624	-0.773087	-0.57016	7.59301e-37	-0.245194	-0.288896	-0.201491	2.8678e-27	0.0930529	0.0426499	0.143456	0.000302908	0.053127	-0.070811	0.177065	0.400597	0.211543	0.0978797	0.325207	0.00026999	-0.0390569	-0.230515	0.152401	0.689119	-0.124252	-0.322565	0.0740604	0.219279	-0.339407	-0.525982	-0.152832	0.000369928	-0.323715	-0.523966	-0.123463	0.00154886	-0.355346	-0.614814	-0.0958779	0.00730022	-0.126695	-0.305708	0.0523186	0.16528	-0.196874	-0.394107	0.000358365
1-stearoyl-GPE (18:0)	Lipid	Lysophospholipid	-0.402136	-0.509006	-0.295265	2.44283e-13	-0.207926	-0.25315	-0.162702	4.97064e-19	0.0780969	0.0267588	0.129435	0.00289182	0.0512526	-0.0767948	0.1793	0.43252	0.15327	0.0358383	0.270703	0.0105562	0.0233912	-0.171605	0.218387	0.814017	-0.0736346	-0.275612	0.128343	0.474668	-0.251777	-0.441799	-0.0617541	0.00943788	-0.277173	-0.481125	-0.0732211	0.00776099	-0.236855	-0.501117	0.0274081	0.0789369	-0.0671897	-0.250268	0.115889	0.471737	-0.139797	-0.341508	0.0619142
1-stearoyl-GPG (18:0)	Lipid	Lysophospholipid	-0.0160971	-0.125593	0.0933989	0.773123	0.0593357	0.0126896	0.105982	0.0126921	0.00457627	-0.0473766	0.0565291	0.862844	0.0242324	-0.104047	0.152512	0.711046	0.00155503	-0.11609	0.1192	0.97932	-0.266164	-0.464588	-0.0677407	0.00859247	-0.151064	-0.356592	0.0544633	0.149591	-0.113961	-0.307324	0.0794013	0.247854	-0.175062	-0.3826	0.0324746	0.0982179	-0.176641	-0.445549	0.0922673	0.197783	0.0425157	-0.142208	0.227239	0.651743	0.0107655	-0.192758	0.214289
1-stearoyl-GPI (18:0)	Lipid	Lysophospholipid	-0.34414	-0.451469	-0.236811	4.0416e-10	-0.0973767	-0.143416	-0.0513378	3.51039e-05	-0.0238194	-0.075156	0.0275173	0.362899	-0.00826735	-0.135074	0.118539	0.898262	0.0173092	-0.0989851	0.133603	0.770373	-0.137808	-0.334186	0.0585692	0.168878	-0.0627513	-0.26616	0.140657	0.545201	-0.224609	-0.415978	-0.0332401	0.0214542	-0.203153	-0.40855	0.00224471	0.0525538	-0.103668	-0.369803	0.162468	0.44496	-0.0607143	-0.243943	0.122515	0.515839	-0.0138536	-0.215731	0.188024
1,2-dilinoleoyl-GPC (18:2/18:2)	Lipid	Phosphatidylcholine (PC)	-0.989586	-1.08982	-0.889356	9.01499e-76	-0.279869	-0.325038	-0.2347	1.1477e-32	0.080345	0.0278793	0.132811	0.00271012	0.158791	0.0295491	0.288033	0.0160683	0.229351	0.110823	0.347878	0.00015281	-0.148571	-0.348374	0.0512326	0.144901	-0.189085	-0.396042	0.0178714	0.0733113	-0.348519	-0.543226	-0.153812	0.000458745	-0.356441	-0.565421	-0.147461	0.000840101	-0.224498	-0.495276	0.0462794	0.104103	-0.166726	-0.353008	0.0195561	0.0793621	-0.184439	-0.38968	0.0208016
1,2-dipalmitoyl-GPC (16:0/16:0)	Lipid	Phosphatidylcholine (PC)	-0.699633	-0.805244	-0.594022	6.71815e-37	-0.172765	-0.219297	-0.126233	4.97143e-13	0.0418288	-0.0105042	0.0941619	0.117131	0.200337	0.0695826	0.331092	0.00269434	0.156996	0.0370809	0.276911	0.0103186	-0.241592	-0.441279	-0.0419054	0.0177578	-0.264199	-0.471035	-0.0573622	0.0123285	-0.410511	-0.605105	-0.215917	3.6851e-05	-0.29345	-0.502309	-0.0845913	0.00591937	-0.457508	-0.728128	-0.186888	0.000933288	0.0555754	-0.130074	0.241224	0.557185	0.140596	-0.0639476	0.34514
1,2,3-benzenetriol sulfate (2)	Xenobiotics	Chemical	-0.111054	-0.221059	-0.00104965	0.047856	-0.0259671	-0.0729306	0.0209964	0.27831	-0.0511017	-0.103325	0.00112128	0.0551193	-0.0889527	-0.218413	0.0405079	0.177944	-0.126216	-0.244944	-0.00748781	0.0372135	-0.00355767	-0.203912	0.196797	0.972221	0.06482	-0.142708	0.272348	0.540203	0.104179	-0.0910654	0.299424	0.29545	0.107477	-0.10208	0.317034	0.31458	0.145158	-0.126367	0.416683	0.294529	0.103713	-0.0806365	0.288062	0.269995	0.148876	-0.0542356	0.351987
1,3-dimethylurate	Xenobiotics	Xanthine Metabolism	0.0858801	-0.0246917	0.196452	0.127853	0.0525897	0.00539965	0.0997797	0.0289669	-0.0123399	-0.0647672	0.0400873	0.644364	0.017698	-0.112173	0.147569	0.78928	-0.0619346	-0.181039	0.0571696	0.307907	-0.0267685	-0.227389	0.173851	0.793578	0.0338696	-0.173933	0.241673	0.749245	0.0642495	-0.131254	0.259753	0.519282	0.110985	-0.0988493	0.32082	0.299691	0.17218	-0.0997052	0.444064	0.214368	-0.189172	-0.375703	-0.00264133	0.0468464	-0.136854	-0.342369	0.0686612
1,3,7-trimethylurate	Xenobiotics	Xanthine Metabolism	0.152399	0.0423307	0.262466	0.00668055	0.113225	0.0664325	0.160018	2.24705e-06	-0.0187144	-0.0707883	0.0333594	0.48095	0.0386903	-0.0910275	0.168408	0.558615	0.0354969	-0.0834672	0.154461	0.558458	0.0804277	-0.120127	0.280982	0.431642	0.104749	-0.102985	0.312484	0.322793	0.107841	-0.0875979	0.30328	0.279285	0.0982697	-0.111496	0.308035	0.358299	0.0762117	-0.195584	0.348007	0.582407	-0.137264	-0.323164	0.0486371	0.147743	-0.0534695	-0.25829	0.151352
1,5-anhydroglucitol (1,5-AG)	Carbohydrate	Glycolysis, Gluconeogenesis, and Pyruvate Metabolism	-0.281335	-0.389862	-0.172807	4.08866e-07	-0.0350596	-0.0816916	0.0115724	0.140501	-0.0648935	-0.116754	-0.0130331	0.0142212	-0.0602237	-0.186751	0.0663034	0.350657	-0.163375	-0.279413	-0.0473375	0.00581662	0.0715873	-0.123892	0.267066	0.472676	0.102763	-0.0997151	0.30524	0.319656	0.0993636	-0.0911296	0.289857	0.306413	0.263665	0.0592078	0.468122	0.0115186	0.18392	-0.0809976	0.448837	0.173474	0.00321307	-0.18062	0.187047	0.972657	0.0763906	-0.126153	0.278934
1,7-dimethylurate	Xenobiotics	Xanthine Metabolism	0.129228	0.0189487	0.239506	0.021661	0.100983	0.0540562	0.147909	2.56228e-05	0.00953711	-0.0430049	0.0620791	0.721852	-0.00292066	-0.133064	0.127223	0.964896	0.0252203	-0.0941342	0.144575	0.678593	-0.0260972	-0.226508	0.174314	0.798437	0.04255	-0.165037	0.250137	0.687707	-0.086539	-0.281839	0.108761	0.384909	0.0215122	-0.188104	0.231128	0.840495	0.0650674	-0.206534	0.336669	0.638493	-0.119781	-0.305428	0.0658653	0.20587	-0.104016	-0.308557	0.100525
10-heptadecenoate (17:1n7)	Lipid	Long Chain Fatty Acids	0.12484	0.0172498	0.23243	0.0229801	0.185385	0.140207	0.230563	1.54743e-15	0.0205293	-0.0300792	0.0711378	0.426329	0.0096372	-0.11623	0.135504	0.880642	-0.0318516	-0.147284	0.0835808	0.588431	-0.13067	-0.325478	0.0641382	0.188479	0.0877663	-0.114017	0.289549	0.393716	0.0417594	-0.14808	0.231599	0.666194	0.0174049	-0.186351	0.221161	0.866963	0.186549	-0.0774594	0.450558	0.165954	-0.0260883	-0.207001	0.154824	0.777338	0.138103	-0.0612219	0.337428
10-nonadecenoate (19:1n9)	Lipid	Long Chain Fatty Acids	0.0798577	-0.0297053	0.189421	0.153022	0.12115	0.0746811	0.167619	3.51483e-07	0.035679	-0.015937	0.0872951	0.175333	0.0598719	-0.0684097	0.188154	0.360098	0.0143819	-0.103265	0.132029	0.810535	-0.174065	-0.372758	0.0246279	0.0859316	0.0570287	-0.148778	0.262835	0.586857	-0.0269505	-0.220576	0.166675	0.784883	-0.0791305	-0.286949	0.128688	0.455267	0.108362	-0.160911	0.377635	0.430038	-0.0402797	-0.224436	0.143877	0.66798	0.0987898	-0.10411	0.301689
10-undecenoate (11:1n1)	Lipid	Medium Chain Fatty Acid	-0.137923	-0.246989	-0.0288577	0.0132222	-0.0449787	-0.0915381	0.00158068	0.0582922	0.12077	0.069427	0.172113	4.2908e-06	0.185639	0.0582269	0.313051	0.00432018	0.320153	0.203303	0.437003	8.80725e-08	-0.195703	-0.394166	0.00275891	0.0532671	-0.198154	-0.403722	0.00741442	0.0588449	-0.272349	-0.46575	-0.0789488	0.00580741	-0.31434	-0.521918	-0.106762	0.00301923	-0.415961	-0.684922	-0.147	0.00245596	-0.0492733	-0.232809	0.134262	0.598569	-0.0807187	-0.282934	0.121496
11beta-hydroxyandrosterone glucuronide	Lipid	Androgenic Steroids	0.214576	0.109207	0.319945	6.76547e-05	0.171089	0.126634	0.215545	7.09585e-14	-0.0578239	-0.108249	-0.00739879	0.0246345	-0.123008	-0.248067	0.00205199	0.0538749	-0.1859	-0.300592	-0.0712085	0.00150447	0.0571561	-0.134731	0.249043	0.559143	0.156361	-0.042396	0.355118	0.123016	0.226372	0.039379	0.413364	0.0176888	0.227031	0.0263307	0.427731	0.0266411	0.135637	-0.124413	0.395686	0.306443	-0.0261655	-0.204604	0.152273	0.773685	0.00827943	-0.18832	0.204879
13-HODE + 9-HODE	Lipid	Fatty Acid, Monohydroxy	-0.0589182	-0.168126	0.0502897	0.290134	0.00323734	-0.0434154	0.0498901	0.891757	0.0222848	-0.0293475	0.0739171	0.397341	0.104639	-0.0238434	0.233121	0.110365	0.0582643	-0.0595664	0.176095	0.332255	-0.0985353	-0.295593	0.0985225	0.326851	-0.0776266	-0.28174	0.126486	0.455806	-0.0922069	-0.284239	0.0998249	0.346433	-0.0790481	-0.285157	0.127061	0.452007	-0.139145	-0.406203	0.127912	0.306951	-0.0260251	-0.210033	0.157982	0.781504	0.0411516	-0.161584	0.243887
16-hydroxypalmitate	Lipid	Fatty Acid, Monohydroxy	-0.0349567	-0.144802	0.0748883	0.532599	0.0658321	0.0190164	0.112648	0.00587633	-0.0740019	-0.125769	-0.0222348	0.0051118	0.0325334	-0.0954993	0.160566	0.618269	-0.207176	-0.324595	-0.0897574	0.00055247	0.0305451	-0.168017	0.229107	0.762899	0.0958602	-0.109811	0.301532	0.360755	0.23036	0.0368624	0.423858	0.0196598	0.201821	-0.0058614	0.409503	0.0568178	0.414204	0.145108	0.6833	0.00257451	0.040935	-0.142661	0.224531	0.661943	0.239415	0.0371338	0.441696
16a-hydroxy DHEA 3-sulfate	Lipid	Androgenic Steroids	-0.0470938	-0.150213	0.0560252	0.370522	0.114654	0.0709439	0.158364	2.98471e-07	-0.0642817	-0.112656	-0.0159076	0.00923598	0.0458612	-0.074985	0.166707	0.456767	-0.0941621	-0.20499	0.0166658	0.0958122	0.172492	-0.0135679	0.358551	0.0691883	0.141042	-0.0516791	0.333763	0.15135	0.209657	0.0283426	0.390971	0.0234579	0.238673	0.0440681	0.433279	0.0162574	0.336529	0.0843775	0.588681	0.0089324	-0.00751699	-0.181117	0.166083	0.932329	0.147747	-0.0435217	0.339015
1H-indole-7-acetic acid	Xenobiotics	Bacterial/Fungal	0.087646	-0.0229781	0.19827	0.120382	-0.012921	-0.0601735	0.0343316	0.591809	0.0140888	-0.03904	0.0672177	0.60302	-0.0385431	-0.168048	0.0909619	0.559467	0.00731945	-0.111449	0.126088	0.903803	-0.0946703	-0.296485	0.107144	0.357661	-0.120553	-0.329593	0.088487	0.25816	-0.201064	-0.397731	-0.0043967	0.0450992	-0.128744	-0.339828	0.0823399	0.231752	-0.158704	-0.432208	0.114799	0.255229	0.0350914	-0.151918	0.2221	0.71289	-0.0164814	-0.222523	0.189561
2-acetamidophenol sulfate	Xenobiotics	Drug - Analgesics, Anesthetics	-0.0966534	-0.207153	0.0138465	0.0864207	-0.15508	-0.201735	-0.108425	9.23857e-11	0.0522632	-0.000424056	0.10495	0.0518702	0.0186001	-0.111056	0.148256	0.778455	0.163062	0.044155	0.28197	0.00722284	-0.124031	-0.32522	0.0771583	0.226765	-0.0709828	-0.279375	0.13741	0.504166	-0.129449	-0.325507	0.0666088	0.195488	-0.128364	-0.338794	0.0820663	0.231685	-0.151921	-0.424578	0.120735	0.274607	0.0185491	-0.167498	0.204597	0.844987	0.0716336	-0.133349	0.276616
2-aminoadipate	Amino Acid	Lysine Metabolism	0.612992	0.514352	0.711632	7.61404e-33	0.265138	0.223091	0.307185	9.96463e-34	-0.0421325	-0.0920499	0.0077849	0.0980045	-0.107085	-0.227934	0.0137649	0.0823978	-0.203901	-0.314732	-0.0930705	0.000317208	0.0411288	-0.146209	0.228467	0.666805	0.0231333	-0.170912	0.217179	0.815145	0.104416	-0.0781439	0.286976	0.262095	0.152431	-0.0435114	0.348374	0.127238	0.03427	-0.219615	0.288155	0.791231	0.160993	-0.0123155	0.334301	0.0686333	0.171705	-0.0192415	0.362652
2-aminobutyrate	Amino Acid	Glutathione Metabolism	0.10065	-0.0099689	0.21127	0.0745042	0.0055731	-0.0417036	0.0528498	0.817181	0.051803	-0.001235	0.104841	0.0555712	0.104789	-0.0252091	0.234787	0.114058	0.161292	0.0420706	0.280513	0.0080419	0.158263	-0.0438865	0.360412	0.124832	0.0247008	-0.184686	0.234088	0.817047	0.0580446	-0.138949	0.255038	0.563388	-0.00450083	-0.215935	0.206933	0.966701	-0.128441	-0.402399	0.145516	0.357927	-0.047824	-0.234036	0.138388	0.61452	-0.166507	-0.371671	0.0386573
2-aminoheptanoate	Lipid	Fatty Acid, Amino	0.252326	0.146155	0.358498	3.38303e-06	0.138074	0.0930183	0.18313	2.2504e-09	-0.0901584	-0.140545	-0.0397714	0.000461777	-0.0897047	-0.214655	0.0352452	0.159277	-0.175641	-0.290232	-0.0610494	0.00268407	-0.110141	-0.302656	0.0823729	0.261957	-0.00991202	-0.209319	0.189495	0.922344	0.0672224	-0.120382	0.254827	0.482272	0.0036758	-0.197681	0.205032	0.971441	0.225142	-0.0357573	0.486042	0.090723	-0.0803579	-0.260067	0.0993508	0.380593	-0.077004	-0.275003	0.120995
2-aminooctanoate	Lipid	Fatty Acid, Amino	0.00654112	-0.10001	0.113092	0.904176	-0.0739023	-0.119227	-0.0285772	0.00140914	0.0299157	-0.0208405	0.0806718	0.247807	0.0565629	-0.0694799	0.182606	0.378878	0.0584502	-0.0571436	0.174044	0.321445	-0.0373098	-0.231668	0.157049	0.706579	0.0467226	-0.154595	0.24804	0.649017	0.034853	-0.154549	0.224255	0.718197	-0.10648	-0.309765	0.0968059	0.304395	-0.0207445	-0.284144	0.242655	0.877254	-0.0941987	-0.27392	0.0855224	0.304087	-0.0699874	-0.268	0.128025
2-aminophenol sulfate	Xenobiotics	Chemical	-0.0747047	-0.184745	0.0353358	0.183194	-0.0825202	-0.129346	-0.0356944	0.000560634	0.0630187	0.0104299	0.115608	0.0188735	-0.0358673	-0.165058	0.0933237	0.586139	0.143925	0.0254443	0.262406	0.0173027	-0.186091	-0.386186	0.0140041	0.0683131	-0.0807137	-0.287973	0.126546	0.445073	-0.207367	-0.402359	-0.0123755	0.0371423	-0.138868	-0.348154	0.0704172	0.193282	-0.248912	-0.520086	0.0222611	0.0719818	-0.026908	-0.21228	0.158464	0.775906	-0.036396	-0.240634	0.167842
2-hydroxy-3-methylvalerate	Amino Acid	Leucine, Isoleucine and Valine Metabolism	0.282116	0.184151	0.380081	1.89193e-08	0.144773	0.103216	0.18633	1.15003e-11	-0.0259154	-0.0730875	0.0212567	0.281367	0.0732943	-0.0418464	0.188435	0.212003	-0.0266587	-0.132254	0.0789368	0.62054	-0.0113705	-0.191557	0.168816	0.901511	-0.035321	-0.221959	0.151317	0.71054	0.0666093	-0.108982	0.2422	0.456954	0.00740568	-0.181057	0.195869	0.938574	0.204344	-0.0398488	0.448538	0.100919	0.0913075	-0.0753668	0.257982	0.282765	0.00908257	-0.174555	0.19272
2-hydroxyarachidate*	Lipid	Fatty Acid, Monohydroxy	0.127354	0.0184915	0.236217	0.0218816	0.0405438	-0.00598153	0.0870691	0.0875975	-0.0452041	-0.0970538	0.00664558	0.087447	-0.0686798	-0.197526	0.0601668	0.295945	-0.128719	-0.246884	-0.0105535	0.0327792	-0.105339	-0.303263	0.0925853	0.296686	-0.0870965	-0.292107	0.117914	0.404805	-0.00581616	-0.198692	0.18706	0.952843	-0.0802402	-0.287255	0.126775	0.447211	0.187189	-0.0810425	0.45542	0.17125	0.0830856	-0.100568	0.266739	0.37503	0.0345298	-0.167815	0.236875
2-hydroxybehenate	Lipid	Fatty Acid, Monohydroxy	0.00433069	-0.106459	0.11512	0.938897	-0.015172	-0.0624797	0.0321358	0.529422	-0.011442	-0.0641597	0.0412757	0.670356	0.0434503	-0.0878924	0.174793	0.516515	0.0236603	-0.0967939	0.144115	0.700086	0.00311338	-0.196814	0.203041	0.975637	-0.0323049	-0.239391	0.174781	0.759662	-0.0215526	-0.216381	0.173276	0.828253	-0.0243805	-0.233491	0.18473	0.819143	0.23442	-0.0365261	0.505367	0.0898873	-0.00291303	-0.189705	0.183879	0.975602	-0.000429481	-0.206233	0.205374
2-hydroxybutyrate/2-hydroxyisobutyrate	Amino Acid	Glutathione Metabolism	0.36454	0.256225	0.472856	5.41702e-11	0.239468	0.194016	0.284919	2.4966e-24	-0.0156238	-0.0675156	0.0362681	0.554881	0.0345125	-0.0930815	0.162106	0.595812	-0.0415369	-0.158553	0.0754794	0.48638	0.206988	0.00793205	0.406044	0.0415531	0.165421	-0.040762	0.371603	0.115763	0.295275	0.101296	0.489254	0.00287152	0.217826	0.0096272	0.426024	0.0403176	0.186417	-0.0833477	0.456182	0.175475	0.064391	-0.120319	0.249101	0.494233	0.180231	-0.0232771	0.38374
2-hydroxydecanoate	Lipid	Fatty Acid, Monohydroxy	-0.0535628	-0.162267	0.055142	0.333968	-0.0873469	-0.133576	-0.0411174	0.000217372	0.0184868	-0.0324394	0.0694131	0.476531	0.0929761	-0.0341728	0.220125	0.151689	0.101958	-0.0146499	0.218566	0.0865356	-0.0217647	-0.218481	0.174951	0.828226	-0.00321821	-0.206977	0.200541	0.97529	-0.0356431	-0.227342	0.156056	0.715389	-0.0182056	-0.223957	0.187546	0.862238	-0.0551694	-0.321763	0.211424	0.68487	-0.160279	-0.343643	0.0230859	0.0866339	-0.200429	-0.402456	0.00159737
2-hydroxyglutarate	Lipid	Fatty Acid, Dicarboxylate	0.163115	0.0531378	0.273092	0.00367215	-0.00574222	-0.0528093	0.0413249	0.810913	0.0295344	-0.0216977	0.0807666	0.258318	-0.0148472	-0.141348	0.111653	0.817959	0.0653877	-0.0506259	0.181401	0.269108	-0.0192393	-0.22029	0.181811	0.851139	-0.0386766	-0.246925	0.169572	0.715696	-0.120284	-0.316207	0.0756383	0.228692	-0.0574382	-0.267723	0.152846	0.592204	-0.118864	-0.391332	0.153604	0.392309	-0.069522	-0.255707	0.116663	0.464041	-0.0935691	-0.298703	0.111565
2-hydroxyhippurate (salicylurate)	Xenobiotics	Benzoate Metabolism	0.62216	0.515411	0.728909	3.17641e-29	0.0761288	0.0290034	0.123254	0.00155938	0.00148243	-0.0493454	0.0523102	0.954385	0.02736	-0.100691	0.155411	0.675209	-0.0310614	-0.148497	0.0863741	0.603978	0.0418475	-0.156613	0.240307	0.679232	0.070154	-0.135412	0.27572	0.503349	0.103737	-0.0896618	0.297135	0.292919	0.0612414	-0.146334	0.268817	0.562885	0.0783609	-0.190597	0.347318	0.567768	-0.0608407	-0.247435	0.125753	0.522572	-0.0661471	-0.271732	0.139437
2-hydroxylaurate	Lipid	Fatty Acid, Monohydroxy	0.199774	0.0924271	0.30712	0.000269948	0.074728	0.0288447	0.120611	0.00142676	-0.138735	-0.190604	-0.0868663	1.77374e-07	-0.176303	-0.301364	-0.0512428	0.00575453	-0.352867	-0.46756	-0.238174	1.96726e-09	0.0723502	-0.123447	0.268148	0.468695	0.217052	0.0142442	0.41986	0.0359544	0.325483	0.134679	0.516286	0.000838754	0.339867	0.135077	0.544658	0.0011565	0.499315	0.233966	0.764665	0.000230817	0.156222	-0.0246353	0.337079	0.0904119	0.249531	0.0502671	0.448795
2-hydroxynervonate*	Lipid	Fatty Acid, Monohydroxy	0.0840899	-0.0267724	0.194952	0.137015	-0.0816934	-0.128913	-0.0344733	0.000706347	-0.0809864	-0.135193	-0.0267795	0.00343468	-0.0229819	-0.154395	0.108431	0.731629	-0.086135	-0.206654	0.0343837	0.161157	-0.00554216	-0.20808	0.196995	0.957204	0.103367	-0.106422	0.313156	0.333974	0.101201	-0.0961713	0.298573	0.31471	0.0224823	-0.189358	0.234323	0.835128	0.228347	-0.0461362	0.502831	0.102928	0.152954	-0.0339261	0.339833	0.108615	0.19786	-0.0080392	0.40376
2-hydroxyoctanoate	Lipid	Fatty Acid, Monohydroxy	0.0746854	-0.0349215	0.184292	0.181581	0.00222629	-0.0444829	0.0489355	0.925531	-0.0128261	-0.0643438	0.0386916	0.625366	0.0678702	-0.0615124	0.197253	0.303679	-0.00935752	-0.128014	0.109299	0.877092	-0.0577613	-0.255204	0.139681	0.566178	-0.0443329	-0.248844	0.160178	0.670758	0.00931202	-0.183094	0.201719	0.924384	-0.0782425	-0.284753	0.128268	0.457506	-0.0901362	-0.357714	0.177442	0.508885	-0.119879	-0.304756	0.0649982	0.203622	-0.0946146	-0.298308	0.109078
2-hydroxypalmitate	Lipid	Fatty Acid, Monohydroxy	-0.243511	-0.353447	-0.133576	1.47731e-05	-0.0802658	-0.127309	-0.0332226	0.000836051	0.00453033	-0.0470952	0.0561558	0.863355	-0.033475	-0.163831	0.0968812	0.614551	-0.002594	-0.122144	0.116956	0.966058	-0.175765	-0.374737	0.0232061	0.0833456	-0.0164386	-0.222534	0.189657	0.8757	-0.211353	-0.40525	-0.0174564	0.0326645	-0.182276	-0.390387	0.0258342	0.0859985	0.0853144	-0.184336	0.354965	0.53497	-0.0212979	-0.207755	0.16516	0.822759	0.0710441	-0.13439	0.276478
2-hydroxyphenylacetate	Amino Acid	Phenylalanine Metabolism	0.307047	0.201947	0.412148	1.18234e-08	0.143728	0.0989658	0.188489	3.82169e-10	-0.0195156	-0.0700712	0.03104	0.449044	-0.0315694	-0.155891	0.0927524	0.618503	-0.117856	-0.231871	-0.00384013	0.0427755	-0.0140528	-0.20674	0.178634	0.886271	-0.0659114	-0.265498	0.133675	0.517245	-0.0589278	-0.246701	0.128845	0.538283	0.148924	-0.0526134	0.350461	0.147427	0.11803	-0.143104	0.379164	0.375457	0.142009	-0.0368487	0.320868	0.119592	0.205577	0.00851544	0.402639
2-hydroxyphytanate*	Lipid	Fatty Acid, Branched	-0.13101	-0.240607	-0.021413	0.0191631	-0.0725811	-0.119336	-0.0258265	0.00236391	0.111871	0.0593468	0.164396	3.11405e-05	0.177165	0.0480576	0.306273	0.00718531	0.241184	0.122779	0.359588	6.74761e-05	-0.240899	-0.440799	-0.0409996	0.0182095	-0.194508	-0.401565	0.0125487	0.0655766	-0.278397	-0.473198	-0.0835956	0.00512067	-0.410183	-0.619264	-0.201102	0.000123668	-0.402533	-0.673442	-0.131625	0.00361212	0.14123	-0.0434442	0.325905	0.133812	0.0369535	-0.166517	0.240424
2-hydroxysebacate	Lipid	Fatty Acid, Dicarboxylate	0.0969253	-0.00795462	0.201805	0.0700701	0.00255767	-0.0421995	0.0473148	0.910772	-0.0414046	-0.0904516	0.00764237	0.0979495	0.03764	-0.0850843	0.160364	0.547542	-0.122309	-0.234859	-0.00975863	0.0331984	-0.0864531	-0.277274	0.104368	0.37433	-0.0833771	-0.28103	0.114276	0.408134	0.0287777	-0.157176	0.214732	0.761515	-0.0308106	-0.230396	0.168775	0.762089	0.105009	-0.153596	0.363614	0.425886	0.0027657	-0.173427	0.178959	0.975443	0.00647196	-0.187653	0.200597
2-hydroxystearate	Lipid	Fatty Acid, Monohydroxy	-0.165873	-0.275536	-0.0562089	0.00305208	-0.109712	-0.156363	-0.0630611	4.26921e-06	-0.00080985	-0.0521999	0.0505802	0.975344	-0.0643878	-0.194178	0.065402	0.330675	-0.0225953	-0.141625	0.0964348	0.709694	-0.20769	-0.405173	-0.0102062	0.0392907	-0.0655287	-0.270083	0.139025	0.529871	-0.282067	-0.474514	-0.0896207	0.00409468	-0.236257	-0.442811	-0.029703	0.0249997	-0.0948679	-0.362502	0.172766	0.486991	0.022459	-0.16291	0.207828	0.812194	0.0883348	-0.1159	0.29257
2-keto-3-deoxy-gluconate	Xenobiotics	Food Component/Plant	-0.0168183	-0.124301	0.0906641	0.758957	0.12206	0.0767414	0.167378	1.43473e-07	-0.0255516	-0.0763924	0.0252891	0.324368	-0.121026	-0.245915	0.00386337	0.0575117	-0.108752	-0.223288	0.00578367	0.0627301	0.0467213	-0.147391	0.240834	0.636921	-0.016287	-0.217349	0.184775	0.87378	0.0941383	-0.0950232	0.2833	0.32915	0.0488232	-0.154205	0.251851	0.637225	-0.0325099	-0.295575	0.230556	0.808506	-0.0243546	-0.205425	0.156716	0.791959	0.0640372	-0.135462	0.263536
2-ketocaprylate	Amino Acid	Leucine, Isoleucine and Valine Metabolism	0.0129957	-0.0967643	0.122756	0.816392	-0.0829498	-0.129555	-0.0363447	0.000493536	0.0244553	-0.0274085	0.076319	0.35515	0.0751666	-0.0547038	0.205037	0.256445	0.0964399	-0.0226642	0.215544	0.112439	-0.0760648	-0.276126	0.123997	0.45593	-0.0159223	-0.223147	0.191302	0.880225	-0.0591116	-0.25407	0.135847	0.552126	-0.144873	-0.354123	0.0643774	0.174661	-0.14562	-0.416748	0.125507	0.292287	-0.0705153	-0.255554	0.114523	0.454901	-0.0789008	-0.282772	0.12497
2-linoleoylglycerol (18:2)	Lipid	Monoacylglycerol	-0.261952	-0.369233	-0.154671	1.81859e-06	-0.0659542	-0.111971	-0.0199379	0.00499231	0.00120218	-0.0499862	0.0523906	0.963262	-0.0699777	-0.197696	0.057741	0.282682	-0.0170597	-0.13419	0.100071	0.775164	-0.0803674	-0.276846	0.116112	0.4225	-0.0224298	-0.225943	0.181084	0.82888	-0.159405	-0.350872	0.0320632	0.102671	-0.0428836	-0.248387	0.16262	0.682373	-0.0633034	-0.329576	0.202969	0.64106	-0.0660575	-0.24836	0.116245	0.47737	-0.0902618	-0.291119	0.110595
2-methylbutyrylcarnitine (C5)	Amino Acid	Leucine, Isoleucine and Valine Metabolism	0.395949	0.291653	0.500246	1.50982e-13	0.196548	0.152279	0.240816	7.08163e-18	-0.00516192	-0.05551	0.0451862	0.840641	0.037466	-0.0871358	0.162068	0.555427	-0.0686992	-0.182971	0.045573	0.238497	-0.124548	-0.316796	0.0676993	0.204013	-0.140136	-0.339267	0.0589945	0.167675	-0.0105664	-0.197911	0.176778	0.911927	0.0127145	-0.188363	0.213792	0.901312	-0.133406	-0.393945	0.127132	0.315371	0.121625	-0.0568787	0.300129	0.181602	0.148682	-0.0479893	0.345353
2-methylmalonylcarnitine (C4-DC)	Lipid	Fatty Acid Synthesis	0.170152	0.0637955	0.276509	0.00173094	0.118152	0.0729438	0.163359	3.29163e-07	-0.0967606	-0.146181	-0.0473407	0.000127918	-0.104287	-0.229471	0.0208976	0.102454	-0.210147	-0.324953	-0.0953404	0.000340084	0.137384	-0.0539205	0.328689	0.159151	0.065895	-0.132259	0.264049	0.514327	0.0877687	-0.0986568	0.274194	0.35592	0.176094	-0.0239971	0.376186	0.0845036	0.057321	-0.201939	0.316581	0.664595	0.0634815	-0.115682	0.242644	0.487181	0.133518	-0.0638799	0.330915
2-methylserine	Amino Acid	Glycine, Serine and Threonine Metabolism	0.0245312	-0.0861917	0.135254	0.663947	-0.0413425	-0.0885865	0.00590154	0.0862799	-0.0194099	-0.0708898	0.03207	0.459668	-0.0616709	-0.18937	0.0660283	0.343655	0.0468454	-0.0702674	0.163958	0.432819	-0.0848235	-0.284953	0.115306	0.405908	-0.0601832	-0.267478	0.147112	0.569129	-0.00353818	-0.198563	0.191487	0.971618	-0.0887006	-0.298022	0.120621	0.406008	-0.245362	-0.516582	0.0258581	0.0761808	-0.0545442	-0.241235	0.132147	0.566698	-0.130265	-0.335957	0.075427
2-naphthol sulfate	Xenobiotics	Chemical	-0.0232122	-0.13381	0.0873854	0.680651	0.00314743	-0.0439462	0.0502411	0.895725	-0.154108	-0.206372	-0.101844	8.89058e-09	-0.145661	-0.274532	-0.0167903	0.0267625	-0.335622	-0.453809	-0.217435	2.97355e-08	0.0307116	-0.169244	0.230667	0.763257	-0.116718	-0.323833	0.0903965	0.269174	0.157823	-0.0370333	0.352678	0.112335	0.135859	-0.0732809	0.344999	0.202791	0.413042	0.142058	0.684027	0.00283463	0.126929	-0.0576332	0.311492	0.177554	0.2382	0.0348533	0.441546
2-oleoylglycerol (18:1)	Lipid	Monoacylglycerol	0.0198701	-0.0898694	0.12961	0.722534	0.0790555	0.0323542	0.125757	0.000918483	-0.0400297	-0.0920622	0.0120028	0.131493	-0.0880308	-0.217516	0.0414542	0.182562	-0.0587527	-0.177503	0.0599978	0.331979	0.139815	-0.0601554	0.339786	0.170445	0.211282	0.00415184	0.418413	0.0455864	0.190121	-0.00474911	0.384992	0.0558438	0.172715	-0.036441	0.38187	0.105494	0.121128	-0.149877	0.392133	0.380796	-0.0362851	-0.221444	0.148874	0.700759	-0.0162894	-0.220293	0.187714
2-oxoarginine*	Amino Acid	Urea cycle; Arginine and Proline Metabolism	0.151691	0.0438466	0.259534	0.0058631	0.168223	0.122767	0.213678	5.88683e-13	-0.0370578	-0.089041	0.0149255	0.162214	-0.0678535	-0.195103	0.0593958	0.295766	-0.0687552	-0.185455	0.0479449	0.248018	-0.0728992	-0.270166	0.124367	0.468658	-0.127863	-0.332193	0.0764663	0.219851	-0.0754733	-0.267709	0.116762	0.441371	-0.0216744	-0.228002	0.184653	0.836782	-0.2392	-0.50654	0.0281407	0.0794546	0.0953325	-0.0864421	0.277107	0.303795	0.0365896	-0.163685	0.236864
2-palmitoyl-GPC* (16:0)*	Lipid	Lysophospholipid	-0.447674	-0.554903	-0.340444	5.0814e-16	-0.203067	-0.248699	-0.157435	5.97776e-18	0.0680331	0.0167771	0.119289	0.00931659	0.0157072	-0.11268	0.144095	0.810389	0.137914	0.0201699	0.255658	0.021721	-0.241215	-0.437724	-0.0447069	0.0161656	-0.129182	-0.332726	0.0743624	0.213371	-0.350227	-0.541723	-0.15873	0.000344044	-0.341814	-0.547348	-0.13628	0.00112931	-0.241943	-0.508255	0.02437	0.0749465	-0.0708676	-0.255472	0.113737	0.45159	-0.117794	-0.321187	0.0855992
2-piperidinone	Xenobiotics	Food Component/Plant	0.00552988	-0.104879	0.115939	0.921758	0.109994	0.0631907	0.156797	4.33439e-06	-0.0698578	-0.121645	-0.0180705	0.00823058	-0.121407	-0.249495	0.00668135	0.0631919	-0.175491	-0.292961	-0.0580216	0.00343421	0.099525	-0.100874	0.299923	0.330147	0.0185578	-0.189016	0.226131	0.860821	0.109087	-0.0862003	0.304374	0.273397	0.195889	-0.0137143	0.405491	0.0669724	0.167925	-0.10366	0.439509	0.225392	0.154035	-0.031509	0.339578	0.103651	0.173061	-0.0313667	0.377488
2-stearoyl-GPE (18:0)*	Lipid	Lysophospholipid	-0.224269	-0.333692	-0.114845	6.07357e-05	-0.149019	-0.195424	-0.102615	3.80404e-10	0.0580958	0.0070342	0.109157	0.0257779	0.0238859	-0.105018	0.152789	0.716315	0.0657897	-0.0524276	0.184007	0.275189	-0.256999	-0.455583	-0.0584141	0.011229	-0.143836	-0.349531	0.0618584	0.170389	-0.357161	-0.55068	-0.163641	0.000303568	-0.313762	-0.521467	-0.106056	0.00309122	-0.223297	-0.492424	0.045829	0.103843	-0.117177	-0.302582	0.0682275	0.215298	-0.177259	-0.381533	0.0270153
2,2'-Methylenebis(6-tert-butyl-p-cresol)	Xenobiotics	Chemical	-0.00998876	-0.111638	0.0916604	0.847189	-0.00625696	-0.0496408	0.0371268	0.77731	-0.0494381	-0.0972303	-0.00164581	0.0426249	-0.0647543	-0.183519	0.054011	0.285038	-0.199479	-0.308399	-0.0905596	0.000337575	-0.0882994	-0.273273	0.0966745	0.349255	-0.125587	-0.317183	0.0660099	0.198745	0.0205863	-0.15967	0.200842	0.822782	-0.0443861	-0.237856	0.149084	0.652777	0.113296	-0.137385	0.363977	0.375495	-0.070112	-0.240926	0.100702	0.4209	0.0251441	-0.163054	0.213342
2,3-dihydroxy-2-methylbutyrate	Amino Acid	Leucine, Isoleucine and Valine Metabolism	0.212528	0.103867	0.321189	0.00012947	0.0126577	-0.0339205	0.059236	0.594105	0.0681612	0.0166065	0.119716	0.00959655	0.0880444	-0.0402228	0.216312	0.178379	0.16563	0.047996	0.283264	0.00581442	-0.151877	-0.351164	0.0474109	0.135162	-0.104659	-0.311081	0.101764	0.320148	-0.111389	-0.305594	0.082816	0.260756	-0.168072	-0.376513	0.0403692	0.113947	-0.180029	-0.450108	0.0900506	0.191249	-0.0170783	-0.200609	0.166452	0.855203	-0.117698	-0.319907	0.0845115
2,3-dihydroxy-5-methylthio-4-pentenoate (DMTPA)*	Amino Acid	Methionine, Cysteine, SAM and Taurine Metabolism	0.337365	0.232917	0.441813	3.01763e-10	0.29469	0.251866	0.337513	1.52571e-39	-0.0671083	-0.11652	-0.0176968	0.00780316	-0.12734	-0.251023	-0.00365644	0.0436084	-0.196916	-0.310346	-0.0834862	0.0006775	0.00865655	-0.182815	0.200128	0.92935	-0.0403173	-0.238645	0.15801	0.690145	0.0512205	-0.135368	0.237809	0.590354	0.15498	-0.0452865	0.355246	0.129239	0.094044	-0.165443	0.353531	0.477272	0.0112141	-0.166394	0.188822	0.901457	0.0576942	-0.13799	0.253378
2,3-dihydroxyisovalerate	Xenobiotics	Food Component/Plant	0.00932308	-0.100928	0.119575	0.868291	-0.092067	-0.138941	-0.0451928	0.000121276	0.041577	-0.0106108	0.0937649	0.118327	0.111052	-0.0185695	0.240674	0.0930656	0.161062	0.0421857	0.279938	0.00794966	-0.00393497	-0.205213	0.197343	0.969417	-0.0227534	-0.231238	0.185731	0.830525	-0.0470893	-0.243234	0.149055	0.637786	-0.0704291	-0.280952	0.140094	0.511802	-0.223647	-0.496424	0.0491299	0.107997	-0.0730849	-0.258937	0.112767	0.440644	-0.119941	-0.324708	0.0848265
2,4-dihydroxybutyrate	Lipid	Fatty Acid, Dihydroxy	0.145584	0.0357722	0.255396	0.00939468	0.050943	0.00406307	0.097823	0.033203	0.00723261	-0.0452783	0.0597436	0.787061	-0.0737465	-0.2022	0.0547071	0.260302	-0.0812647	-0.199069	0.03654	0.176232	0.00225265	-0.196971	0.201476	0.982309	-0.0743344	-0.280691	0.132022	0.479949	-0.0190754	-0.213218	0.175067	0.847204	-0.0917004	-0.300075	0.116674	0.388171	0.0593262	-0.210666	0.329319	0.666535	0.0113087	-0.173775	0.196392	0.904625	-0.0200437	-0.223964	0.183877
2,6-dihydroxybenzoic acid	Xenobiotics	Drug - Topical Agents	-0.0620253	-0.172672	0.0486219	0.271719	-0.104944	-0.151923	-0.057966	1.25004e-05	0.103309	0.050987	0.15563	0.00011215	0.0166254	-0.11277	0.146021	0.801063	0.242224	0.123556	0.360892	6.51691e-05	-0.120451	-0.31992	0.0790179	0.23642	-0.0974077	-0.304018	0.109203	0.355248	-0.332822	-0.527204	-0.138441	0.000802036	-0.275145	-0.483775	-0.0665143	0.00977439	-0.183361	-0.453686	0.0869633	0.183563	-0.170828	-0.356812	0.0151572	0.071799	-0.267967	-0.47288	-0.0630533
2'-deoxyuridine	Nucleotide	Pyrimidine Metabolism, Uracil containing	-0.109894	-0.217243	-0.00254587	0.0448143	-0.00877973	-0.05467	0.0371105	0.707526	0.0368929	-0.0136861	0.087472	0.152701	0.153626	0.029146	0.278105	0.0156003	0.104745	-0.00941536	0.218905	0.0721006	0.00515546	-0.188684	0.198995	0.958402	0.065642	-0.135138	0.266422	0.521447	-0.00792037	-0.196816	0.180976	0.934465	-0.135152	-0.337895	0.0675911	0.191223	-0.214592	-0.477288	0.0481043	0.109295	-0.0560143	-0.236594	0.124565	0.543006	-0.0721393	-0.271097	0.126818
2'-O-methyluridine	Nucleotide	Pyrimidine Metabolism, Uracil containing	-0.0318142	-0.14153	0.0779014	0.569615	-0.0548315	-0.10162	-0.0080434	0.0216514	-0.0181285	-0.0722547	0.0359976	0.511289	0.0763656	-0.0545022	0.207233	0.252564	-0.00922523	-0.129244	0.110793	0.880181	-0.122873	-0.324832	0.079086	0.232911	-0.1011	-0.31029	0.10809	0.343302	-0.0728201	-0.269628	0.123988	0.468106	-0.0678054	-0.279041	0.14343	0.529042	0.0977956	-0.175904	0.371495	0.483507	0.0313328	-0.153855	0.21652	0.740043	0.0302317	-0.173803	0.234267
21-hydroxypregnenolone disulfate	Lipid	Pregnenolone Steroids	-0.106736	-0.210703	-0.00276913	0.0442087	-0.0329138	-0.07733	0.0115023	0.14629	-0.0283885	-0.0781437	0.0213667	0.263236	-0.0136894	-0.135427	0.108048	0.825461	-0.10543	-0.217075	0.00621507	0.0641733	0.139447	-0.0484718	0.327365	0.145727	0.133055	-0.0615921	0.327701	0.180183	0.191731	0.00860536	0.374857	0.0401745	0.198244	0.00169399	0.394793	0.0480601	0.319859	0.0651876	0.57453	0.013862	-0.0146294	-0.189388	0.160129	0.869602	0.152556	-0.0399888	0.345101
2R,3R-dihydroxybutyrate	Lipid	Fatty Acid, Dihydroxy	0.419863	0.311414	0.528312	5.06908e-14	0.207576	0.161524	0.253628	2.2944e-18	0.00893912	-0.0436032	0.0614814	0.738634	-0.154602	-0.284499	-0.024705	0.0196923	-0.0477021	-0.166831	0.0714264	0.432333	-0.130721	-0.332185	0.0707438	0.203317	-0.12219	-0.330867	0.0864881	0.250934	-0.135066	-0.331393	0.0612598	0.177398	-0.0744417	-0.28516	0.136276	0.488457	-0.161286	-0.434316	0.111743	0.246762	0.0341956	-0.150175	0.218566	0.71607	-0.142629	-0.345763	0.0605062
2S,3R-dihydroxybutyrate	Lipid	Fatty Acid, Dihydroxy	0.248678	0.154262	0.343095	2.67024e-07	0.0868906	0.046487	0.127294	2.59267e-05	0.079994	0.0362698	0.123718	0.000343153	0.138221	0.0276334	0.248809	0.0143289	0.194993	0.0935735	0.296413	0.000168314	0.0166368	-0.155196	0.188469	0.849409	-0.0389764	-0.216961	0.139008	0.667598	-0.0644362	-0.231886	0.103014	0.450497	-0.164369	-0.344094	0.0153565	0.0730261	-0.193387	-0.426259	0.0394841	0.103537	-0.0381014	-0.197501	0.121298	0.639255	-0.117867	-0.293489	0.0577556
3-(3-amino-3-carboxypropyl)uridine*	Nucleotide	Pyrimidine Metabolism, Uracil containing	0.207496	0.0989281	0.316064	0.000183722	0.223714	0.178569	0.268858	8.89918e-22	-0.0684371	-0.119132	-0.017742	0.00818135	-0.0579572	-0.184886	0.0689714	0.370595	-0.144601	-0.261007	-0.0281951	0.0149364	0.108805	-0.0873965	0.305007	0.27688	0.0567674	-0.146459	0.259994	0.583847	0.165333	-0.0258645	0.356531	0.0900606	0.184774	-0.02044	0.389987	0.0775738	0.0893837	-0.176514	0.355281	0.509766	0.0489003	-0.134459	0.23226	0.600991	0.0640414	-0.13798	0.266063
3-(3-hydroxyphenyl)propionate	Xenobiotics	Benzoate Metabolism	0.0618777	-0.0488357	0.172591	0.273148	0.00112351	-0.0461413	0.0483884	0.96282	0.00491045	-0.0477115	0.0575324	0.854788	-0.086787	-0.215848	0.0422738	0.187369	-0.0463725	-0.164734	0.071989	0.442327	-0.0945545	-0.294635	0.105527	0.354101	-0.151673	-0.358918	0.0555711	0.151343	-0.177761	-0.372739	0.0172167	0.0739254	-0.166172	-0.375442	0.0430993	0.119554	-0.366552	-0.637706	-0.0953976	0.00809127	0.0167543	-0.169507	0.203015	0.859981	-0.0549523	-0.26017	0.150265
3-(3-hydroxyphenyl)propionate sulfate	Xenobiotics	Benzoate Metabolism	-0.0594395	-0.169931	0.0510523	0.291523	-0.0269516	-0.0741225	0.0202193	0.2626	0.00978732	-0.0426861	0.0622607	0.714514	-0.0294531	-0.159323	0.100417	0.656503	0.0117668	-0.107337	0.13087	0.846375	0.0247597	-0.174605	0.224125	0.807576	-0.0351341	-0.241637	0.171369	0.73864	-0.122343	-0.316624	0.0719368	0.21695	-0.180034	-0.388556	0.0284882	0.0905609	-0.270182	-0.540366	2.24567e-06	0.0500019	-0.110442	-0.296682	0.075799	0.244955	-0.167552	-0.372747	0.0376437
3-(4-hydroxyphenyl)lactate (HPLA)	Amino Acid	Tyrosine Metabolism	0.16029	0.0627349	0.257846	0.00129392	0.166891	0.125993	0.207789	2.19624e-15	0.0161896	-0.0303187	0.062698	0.494824	0.0426923	-0.072484	0.157868	0.467308	0.0501656	-0.0554624	0.155794	0.351718	-0.0673608	-0.245437	0.110716	0.458229	-0.0179659	-0.202418	0.166486	0.848514	-0.0425038	-0.216038	0.131031	0.631001	-0.0703012	-0.256557	0.115954	0.459209	-0.093974	-0.335307	0.147359	0.445117	-0.0246316	-0.189345	0.140081	0.769324	-0.0574156	-0.238892	0.124061
3-amino-2-piperidone	Amino Acid	Urea cycle; Arginine and Proline Metabolism	0.0845955	-0.0237921	0.192983	0.126001	0.0332118	-0.0130584	0.0794821	0.159368	-0.0943056	-0.145524	-0.0430871	0.000314342	-0.171273	-0.298356	-0.0441897	0.00828507	-0.20982	-0.326368	-0.0932723	0.000425265	-0.019948	-0.214568	0.174672	0.840693	0.00707115	-0.194517	0.208659	0.945157	0.102446	-0.0872103	0.292102	0.289533	0.0306274	-0.172932	0.234187	0.767945	0.0773957	-0.186358	0.341149	0.564995	0.208055	0.0261944	0.389916	0.0249691	0.253422	0.0530524	0.453792
3-aminoisobutyrate	Nucleotide	Pyrimidine Metabolism, Thymine containing	-0.0221788	-0.131871	0.0875135	0.691737	-0.0539582	-0.100726	-0.0071905	0.023766	0.0507127	-0.000855117	0.102281	0.0539168	0.071973	-0.0572756	0.201222	0.274894	0.113893	-0.00464131	0.232426	0.0596591	0.152175	-0.0470325	0.351382	0.134241	0.105747	-0.100592	0.312087	0.314945	0.0494539	-0.144673	0.24358	0.617373	0.0347264	-0.173631	0.243083	0.743782	0.039079	-0.230891	0.309049	0.776507	-0.0857137	-0.270354	0.0989268	0.362689	-0.104001	-0.307434	0.0994314
3-bromo-5-chloro-2,6-dihydroxybenzoic acid*	Xenobiotics	Chemical	0.071396	-0.0355822	0.178374	0.190717	0.0621348	0.0165505	0.107719	0.00757818	-0.0692372	-0.118815	-0.0196592	0.00622925	-0.0200305	-0.14441	0.104349	0.752139	-0.174619	-0.288687	-0.0605512	0.00271737	-0.0644376	-0.256968	0.128093	0.51162	-0.0175611	-0.216985	0.181863	0.862892	0.0112949	-0.176325	0.198915	0.90602	0.118662	-0.0827118	0.320036	0.247937	0.278249	0.0173268	0.539171	0.0366223	0.20563	0.0266629	0.384597	0.0243501	0.286939	0.0897577	0.484121
3-carboxy-4-methyl-5-pentyl-2-furanpropionate (3-CMPFP)	Lipid	Fatty Acid, Dicarboxylate	0.0106888	-0.0983869	0.119765	0.847608	-0.0161257	-0.0626983	0.030447	0.49716	0.186015	0.134362	0.237668	2.48114e-12	0.182735	0.0551111	0.310359	0.00503791	0.39207	0.275026	0.509114	6.72637e-11	-0.285468	-0.48297	-0.0879665	0.00463852	-0.307146	-0.511719	-0.102573	0.00327642	-0.522637	-0.715101	-0.330173	1.14175e-07	-0.496239	-0.702812	-0.289666	2.66281e-06	-0.780336	-1.04799	-0.512677	1.27592e-08	-0.0563058	-0.237526	0.124914	0.542341	-0.232102	-0.431766	-0.0324388
3-carboxy-4-methyl-5-propyl-2-furanpropanoate (CMPF)	Lipid	Fatty Acid, Dicarboxylate	-0.10362	-0.21211	0.00487002	0.0611963	-0.0849161	-0.131079	-0.0387529	0.000317543	0.202084	0.151537	0.252631	8.42078e-15	0.330273	0.206102	0.454444	2.04991e-07	0.570592	0.456715	0.684469	3.45689e-22	-0.182808	-0.37761	0.0119938	0.0658536	-0.218895	-0.420672	-0.0171187	0.033501	-0.504568	-0.694401	-0.314734	2.09023e-07	-0.479959	-0.683708	-0.276209	4.12991e-06	-0.807695	-1.0717	-0.543695	2.41098e-09	-0.206631	-0.385963	-0.0272992	0.0239513	-0.220157	-0.41774	-0.0225732
3-decenoylcarnitine	Lipid	Fatty Acid Metabolism (Acyl Carnitine)	-0.0508794	-0.157973	0.0562146	0.351563	-0.0388472	-0.0845555	0.00686109	0.0957097	0.029112	-0.0215954	0.0798194	0.260276	0.081992	-0.0430497	0.207034	0.198579	0.00202427	-0.112651	0.1167	0.972384	0.152713	-0.0401669	0.345592	0.120628	0.124485	-0.0753001	0.324271	0.221828	0.0654827	-0.122478	0.253443	0.494496	0.0652517	-0.136487	0.26699	0.5259	0.102092	-0.159303	0.363487	0.443749	-0.116104	-0.296582	0.0643739	0.207206	-0.0202376	-0.219084	0.178609
3-formylindole	Xenobiotics	Food Component/Plant	0.0557926	-0.0493033	0.160889	0.297919	-0.0297842	-0.0746311	0.0150627	0.19289	0.0339397	-0.0161641	0.0840434	0.184137	0.0909414	-0.0328421	0.214725	0.149772	0.058355	-0.0551668	0.171877	0.313484	-0.144082	-0.334506	0.0463419	0.13798	-0.0394473	-0.236689	0.157795	0.694909	-0.197688	-0.383256	-0.0121212	0.0368138	-0.21712	-0.41629	-0.0179496	0.0326498	-0.221523	-0.47959	0.0365437	0.0924367	-0.0198266	-0.196995	0.157342	0.826293	-0.11142	-0.306619	0.0837802
3-hydroxy-2-ethylpropionate	Amino Acid	Leucine, Isoleucine and Valine Metabolism	0.198141	0.0916864	0.304596	0.000269426	0.0972717	0.0518995	0.142644	2.74642e-05	0.0681778	0.0173363	0.119019	0.00861606	0.249261	0.124908	0.373614	8.7902e-05	0.209469	0.0954248	0.323512	0.000324451	-0.0532719	-0.248817	0.142274	0.593178	-0.031901	-0.234448	0.170646	0.757421	-0.0763656	-0.266924	0.114193	0.431964	-0.130467	-0.334994	0.0740596	0.211047	-0.127397	-0.392405	0.137611	0.345868	-0.0506652	-0.230193	0.128862	0.57998	-0.0759985	-0.273798	0.121801
3-hydroxy-3-methylglutarate	Lipid	Mevalonate Metabolism	1.14239	1.04607	1.2387	2.23711e-104	0.233083	0.187367	0.278799	6.32318e-23	-0.0927697	-0.14419	-0.0413498	0.000414105	-0.25406	-0.381993	-0.126127	0.000102088	-0.288783	-0.40611	-0.171456	1.50969e-06	0.220409	0.0205557	0.420262	0.0306737	0.246539	0.0395307	0.453548	0.019613	0.327384	0.132628	0.52214	0.000997678	0.388891	0.179859	0.597924	0.000271427	0.402275	0.131429	0.67312	0.00362597	0.21683	0.0313789	0.40228	0.0219561	0.337769	0.133444	0.542094
3-hydroxybutyrate (BHBA)	Lipid	Ketone Bodies	-0.0405188	-0.150399	0.069361	0.469622	-0.0271303	-0.074045	0.0197844	0.256859	0.0129136	-0.0390703	0.0648975	0.626129	0.105545	-0.0232761	0.234367	0.108244	0.0281467	-0.0899953	0.146289	0.64035	0.0840149	-0.116308	0.284338	0.410849	0.0648511	-0.142644	0.272346	0.539945	0.139248	-0.0559657	0.334462	0.161973	-0.0343861	-0.24391	0.175138	0.747571	0.294284	0.0228019	0.565766	0.0336397	-0.134386	-0.319344	0.0505715	0.154318	0.034551	-0.169231	0.238333
3-hydroxydecanoate	Lipid	Fatty Acid, Monohydroxy	0.00109008	-0.109045	0.111225	0.984514	0.0105056	-0.0365132	0.0575245	0.661274	-0.0143183	-0.0664586	0.0378219	0.590195	0.0560449	-0.0732304	0.18532	0.395264	-0.00194204	-0.1205	0.116616	0.974373	0.123392	-0.0764489	0.323233	0.226041	0.229509	0.022513	0.436505	0.0297924	0.237626	0.0428821	0.43237	0.016809	0.163964	-0.0450559	0.372983	0.124092	0.183289	-0.0875397	0.454118	0.184552	-0.0794523	-0.264945	0.10604	0.400965	0.04515	-0.159221	0.249521
3-hydroxydecanoylcarnitine	Lipid	Fatty Acid Metabolism (Acyl Carnitine)	-0.120808	-0.227973	-0.0136431	0.0271639	-0.0984444	-0.144025	-0.0528638	2.39442e-05	0.0323166	-0.018128	0.0827612	0.209078	0.122411	-0.00383272	0.248655	0.057364	0.0643196	-0.0514583	0.180098	0.276028	0.0888561	-0.10422	0.281932	0.366835	0.104725	-0.0952632	0.304714	0.304522	0.0714171	-0.116734	0.259568	0.456682	0.101929	-0.100015	0.303872	0.322321	0.153993	-0.107668	0.415654	0.248531	-0.11648	-0.297172	0.0642129	0.206279	-0.0631276	-0.26221	0.135955
3-hydroxydodecanedioate*	Lipid	Fatty Acid, Dicarboxylate	0.0688255	-0.0414722	0.179123	0.221168	0.00442335	-0.0426841	0.0515308	0.853903	-0.0553869	-0.107603	-0.00317042	0.0376359	-0.0182062	-0.147871	0.111459	0.783043	-0.0836379	-0.202554	0.0352778	0.167918	0.0985197	-0.101895	0.298935	0.335094	0.228584	0.0209933	0.436175	0.0309354	0.29002	0.0947167	0.485324	0.00363235	0.165572	-0.0440482	0.375192	0.121514	0.291961	0.0203534	0.563568	0.0351483	0.0236738	-0.161767	0.209114	0.802315	0.206274	0.00196044	0.410588
3-hydroxyhexanoate	Lipid	Fatty Acid, Monohydroxy	0.158847	0.0494886	0.268206	0.00443885	0.0514844	0.00479427	0.0981744	0.0306985	-0.0168283	-0.0682882	0.0346317	0.521319	0.102402	-0.0258783	0.230683	0.117604	0.00718252	-0.110464	0.124829	0.904697	0.100649	-0.098601	0.299899	0.321936	0.138761	-0.0676228	0.345145	0.187439	0.180373	-0.0137953	0.374541	0.0686284	0.0640158	-0.144386	0.272418	0.546927	0.107585	-0.162443	0.377614	0.434638	-0.0703334	-0.254963	0.114297	0.455069	0.0473369	-0.156084	0.250758
3-hydroxyhippurate	Xenobiotics	Benzoate Metabolism	0.00632637	-0.104456	0.117108	0.910832	-0.0129638	-0.0602667	0.0343391	0.590975	0.0434136	-0.00900067	0.0958278	0.104434	-0.0736383	-0.202187	0.0549102	0.261354	0.0736739	-0.0442178	0.191566	0.220472	-0.053064	-0.253141	0.147013	0.602994	-0.142373	-0.349613	0.0648683	0.178014	-0.220589	-0.415564	-0.0256147	0.0266169	-0.13946	-0.348727	0.0698065	0.191352	-0.362456	-0.633606	-0.0913069	0.00882507	-0.100612	-0.286796	0.0855721	0.289343	-0.179485	-0.384618	0.0256479
3-hydroxyisobutyrate	Amino Acid	Leucine, Isoleucine and Valine Metabolism	0.162816	0.0541814	0.27145	0.00333045	0.123478	0.0773398	0.169616	1.71772e-07	0.0322825	-0.0196155	0.0841805	0.222595	0.131238	0.00335827	0.259118	0.0442862	0.10597	-0.0113086	0.223249	0.0765334	-0.0283448	-0.226338	0.169648	0.778902	-0.114594	-0.319675	0.0904879	0.273248	-0.00573402	-0.198677	0.187209	0.953524	-0.17692	-0.384006	0.0301672	0.0939907	-0.0429889	-0.311313	0.225336	0.753377	-0.0637897	-0.24684	0.119261	0.494387	0.00575672	-0.195924	0.207437
3-hydroxylaurate	Lipid	Fatty Acid, Monohydroxy	-0.0663328	-0.176265	0.0435989	0.236785	0.0276198	-0.01931	0.0745497	0.248531	-0.0271499	-0.0791803	0.0248806	0.30621	0.0797984	-0.0492736	0.20887	0.225443	-0.0181262	-0.136498	0.100246	0.763948	0.131417	-0.0682639	0.331098	0.196929	0.258186	0.0513553	0.465016	0.0144524	0.223686	0.0290976	0.418274	0.024283	0.215626	0.00677374	0.424479	0.0430264	0.282536	0.0119239	0.553149	0.040735	-0.0517611	-0.236541	0.133018	0.582789	0.110367	-0.0932189	0.313952
3-hydroxymyristate	Lipid	Fatty Acid, Monohydroxy	0.0032694	-0.107038	0.113577	0.95365	0.0552133	0.00819094	0.102236	0.0213978	-0.010711	-0.0627448	0.0413229	0.686432	0.0822583	-0.0472131	0.21173	0.212883	-0.0237898	-0.142528	0.0949484	0.694386	0.0701237	-0.130314	0.270561	0.492681	0.209516	0.00190217	0.41713	0.04794	0.184968	-0.0103578	0.380293	0.0634332	0.16149	-0.0481534	0.371134	0.131009	0.270928	-0.000710146	0.542565	0.0506012	-0.0724466	-0.257808	0.112915	0.443441	0.0440282	-0.160198	0.248255
3-hydroxyoctanoate	Lipid	Fatty Acid, Monohydroxy	0.163737	0.0552253	0.272249	0.00312301	0.00858727	-0.0378346	0.0550092	0.716788	-0.0118105	-0.0632345	0.0396135	0.652407	0.0369547	-0.0904959	0.164405	0.569626	-0.0325327	-0.149417	0.0843521	0.585193	0.0850819	-0.112199	0.282363	0.39773	0.182353	-0.0219919	0.386697	0.0802499	0.220094	0.027844	0.412343	0.0248695	0.0921198	-0.114223	0.298462	0.381345	0.100432	-0.166928	0.367792	0.461356	-0.0597507	-0.243097	0.123595	0.522788	0.0451881	-0.156818	0.247194
3-hydroxyoleate*	Lipid	Fatty Acid, Monohydroxy	0.0514094	-0.0591565	0.161975	0.361919	0.06524	0.0181097	0.11237	0.006694	-0.0173333	-0.0692943	0.0346276	0.512989	-0.0205062	-0.150322	0.10931	0.756729	-0.0495992	-0.168654	0.0694551	0.413965	0.114122	-0.0860647	0.314308	0.263664	0.277549	0.070195	0.484903	0.00873509	0.186971	-0.00810972	0.382052	0.0603025	0.16685	-0.0425315	0.376231	0.118248	0.258573	-0.0127244	0.52987	0.0617428	-0.0893433	-0.275885	0.0971986	0.347669	-0.0518768	-0.257404	0.15365
3-hydroxyoleoylcarnitine	Lipid	Fatty Acid Metabolism (Acyl Carnitine)	0.134548	0.0258169	0.24328	0.0153245	0.0331132	-0.0133764	0.0796029	0.162591	-0.0485164	-0.100412	0.00337895	0.0668771	-0.0125106	-0.14085	0.115829	0.848394	-0.119921	-0.237622	-0.00222092	0.0458358	0.179957	-0.0179378	0.377851	0.0746699	0.191968	-0.013012	0.396948	0.0664052	0.226439	0.0335916	0.419286	0.0213998	0.236959	0.0299747	0.443943	0.0248716	0.459857	0.191666	0.728048	0.000788312	0.0496279	-0.133025	0.232281	0.594165	0.197538	-0.00370477	0.39878
3-hydroxypyridine sulfate	Xenobiotics	Chemical	0.0326602	-0.0774804	0.142801	0.560913	-0.0435189	-0.0905178	0.00348013	0.0695272	0.0306238	-0.0219851	0.0832327	0.253707	-0.0630295	-0.192282	0.0662226	0.338972	0.0165242	-0.102013	0.135061	0.784562	-0.148661	-0.348093	0.0507718	0.143913	-0.219762	-0.426334	-0.0131887	0.0370749	-0.206591	-0.400937	-0.0122453	0.037224	-0.164844	-0.373436	0.0437485	0.121325	-0.314988	-0.585263	-0.0447123	0.0223876	-0.0630386	-0.248481	0.122404	0.505032	-0.174564	-0.378879	0.0297521
3-hydroxysebacate	Lipid	Fatty Acid, Monohydroxy	0.211174	0.102221	0.320128	0.000148828	0.0231239	-0.0235436	0.0697914	0.331261	-0.0827964	-0.134297	-0.0312963	0.00164512	-0.0406848	-0.169104	0.0877342	0.534422	-0.176989	-0.294762	-0.0592166	0.00324762	0.290534	0.0922799	0.488787	0.00410043	0.25307	0.047718	0.458422	0.0157494	0.424788	0.23159	0.617985	1.70955e-05	0.329645	0.122286	0.537005	0.00185178	0.484654	0.215977	0.753332	0.000414258	0.00521027	-0.178498	0.188919	0.955645	0.215855	0.0134495	0.41826
3-hydroxystachydrine*	Xenobiotics	Food Component/Plant	-0.0184642	-0.128694	0.0917654	0.742546	-0.0734116	-0.120357	-0.026466	0.00219529	0.0942728	0.0423305	0.146215	0.000382369	-0.00840615	-0.138106	0.121294	0.898858	0.158447	0.0394992	0.277394	0.00906402	-0.177382	-0.376716	0.0219525	0.0811021	-0.196979	-0.40345	0.00949186	0.0614895	-0.220642	-0.414892	-0.026392	0.0260223	-0.363226	-0.571716	-0.154736	0.000648322	-0.386984	-0.657126	-0.116842	0.00501667	-0.227811	-0.412279	-0.0433418	0.0155309	-0.389131	-0.592374	-0.185887
3-hydroxystearate	Lipid	Fatty Acid, Monohydroxy	0.0366817	-0.0723569	0.14572	0.509461	-0.0646943	-0.111159	-0.0182297	0.00638152	0.0621163	0.0107937	0.113439	0.0177184	0.106624	-0.0218822	0.235131	0.10384	0.118342	0.000488918	0.236196	0.0490582	-0.147098	-0.345026	0.0508304	0.145115	-0.0713506	-0.276366	0.133664	0.494941	-0.138705	-0.331585	0.0541751	0.158581	-0.185768	-0.392787	0.0212513	0.0785832	-0.105179	-0.373416	0.163058	0.441949	0.00730833	-0.176739	0.191355	0.93793	-0.0314784	-0.234257	0.1713
3-indoleglyoxylic acid	Xenobiotics	Food Component/Plant	-0.0371795	-0.144601	0.0702424	0.497334	-0.0715606	-0.117249	-0.0258723	0.00215948	-0.00720468	-0.0573015	0.0428921	0.777904	-0.0114642	-0.136497	0.113568	0.857299	-0.0611448	-0.175812	0.0535223	0.295762	-0.115255	-0.308823	0.0783128	0.243028	-0.147704	-0.348203	0.0527939	0.148664	-0.20506	-0.393691	-0.0164288	0.0331353	-0.17506	-0.377519	0.0273986	0.0900804	-0.245797	-0.508124	0.016531	0.0662712	0.0244544	-0.156417	0.205326	0.790902	-0.0284087	-0.227688	0.170871
3-indoxyl sulfate	Amino Acid	Tryptophan Metabolism	0.230098	0.119835	0.340361	4.45563e-05	0.0842052	0.0371137	0.131297	0.00046459	0.0124782	-0.0397358	0.0646921	0.639296	0.0152293	-0.115356	0.145814	0.819094	0.00650513	-0.113254	0.126265	0.915167	-0.0864861	-0.287901	0.114929	0.39979	-0.00970478	-0.218331	0.198921	0.927313	-0.066771	-0.263049	0.129507	0.504709	-0.0228889	-0.233555	0.187777	0.83127	-0.110574	-0.383536	0.162388	0.426991	0.052944	-0.133771	0.239659	0.57818	-0.0195564	-0.225274	0.186161
3-methoxycatechol sulfate (1)	Xenobiotics	Benzoate Metabolism	-0.0163842	-0.126812	0.0940436	0.771083	0.00574541	-0.041367	0.0528578	0.810989	-0.0810851	-0.133446	-0.0287245	0.00242593	-0.0950878	-0.224411	0.0342349	0.149443	-0.208782	-0.327384	-0.0901803	0.000568913	0.104064	-0.0961401	0.304268	0.308106	0.173589	-0.0337833	0.38096	0.100808	0.227121	0.0320236	0.422219	0.0225366	0.200328	-0.00907123	0.409727	0.060772	0.333558	0.062237	0.604879	0.0160037	0.0920804	-0.0928072	0.276968	0.328797	0.226219	0.022514	0.429923
3-methoxytyramine sulfate	Amino Acid	Tyrosine Metabolism	0.201223	0.0911823	0.311264	0.000344403	0.0462503	-0.00084572	0.0933463	0.0542536	0.000171576	-0.0521786	0.0525217	0.994871	-0.072244	-0.202374	0.0578858	0.276352	-0.0938409	-0.213183	0.0255011	0.123195	-0.0273625	-0.228427	0.173702	0.789561	-0.0570367	-0.2653	0.151227	0.591224	0.0671554	-0.128781	0.263092	0.501516	-0.0266159	-0.236915	0.183684	0.80398	0.0713866	-0.201101	0.343874	0.607424	0.122891	-0.0628846	0.308667	0.194655	0.0211819	-0.183502	0.225865
3-methoxytyrosine	Amino Acid	Tyrosine Metabolism	-0.0731148	-0.182934	0.0367044	0.191792	-0.0511924	-0.0980354	-0.00434936	0.0322164	0.000477214	-0.0501175	0.0510719	0.985241	-0.0830628	-0.212534	0.0464081	0.208442	-0.0977874	-0.216525	0.0209502	0.10643	-0.137716	-0.339444	0.0640118	0.180749	-0.160889	-0.369839	0.0480616	0.13117	-0.0240926	-0.220675	0.17249	0.810062	-0.0942182	-0.305212	0.116775	0.381234	-0.044788	-0.318174	0.228598	0.748	-0.0810052	-0.266427	0.104417	0.391646	-0.0847124	-0.289006	0.119581
3-methyl catechol sulfate (1)	Xenobiotics	Benzoate Metabolism	0.0830082	-0.0275589	0.193575	0.141075	-0.0193188	-0.066561	0.0279235	0.422635	0.0332818	-0.0198162	0.0863799	0.219076	-0.0964314	-0.226808	0.0339451	0.147045	-0.00558048	-0.125149	0.113988	0.927072	-0.157633	-0.358349	0.0430825	0.123654	-0.203525	-0.411427	0.0043767	0.055016	-0.195128	-0.390725	0.000468167	0.0505502	-0.143644	-0.353579	0.0662906	0.179762	-0.152876	-0.42489	0.119139	0.270477	0.0238471	-0.162443	0.210137	0.801787	-0.0795347	-0.284784	0.125715
3-methyl-2-oxobutyrate	Amino Acid	Leucine, Isoleucine and Valine Metabolism	0.293215	0.188141	0.398288	5.06565e-08	0.222538	0.178523	0.266553	1.39684e-22	0.0583506	0.00793384	0.108767	0.0233357	0.153248	0.0293082	0.277188	0.0154061	0.210337	0.0966719	0.324002	0.000292588	-0.114755	-0.307678	0.0781678	0.243504	-0.147215	-0.347045	0.0526155	0.148657	-0.155743	-0.343745	0.0322597	0.104387	-0.285838	-0.487622	-0.0840542	0.00552416	-0.202058	-0.463511	0.059395	0.129754	-0.0968358	-0.275319	0.0816474	0.287421	-0.119202	-0.315851	0.0774461
3-methyl-2-oxovalerate	Amino Acid	Leucine, Isoleucine and Valine Metabolism	0.373032	0.279594	0.46647	8.42356e-15	0.156874	0.116947	0.196801	2.17238e-14	0.0219418	-0.0233922	0.0672759	0.342569	0.106276	-0.00549702	0.218049	0.062367	0.103917	0.00141018	0.206424	0.0469341	-0.0193703	-0.192084	0.153344	0.825917	-0.0971169	-0.276014	0.0817807	0.287133	-0.0634022	-0.231711	0.104907	0.460094	-0.1604	-0.341046	0.020247	0.0817702	-0.118112	-0.352177	0.115954	0.322445	0.0230205	-0.137007	0.183048	0.777865	-0.113504	-0.289819	0.062811
3-methylglutaconate	Amino Acid	Leucine, Isoleucine and Valine Metabolism	1.03399	0.93539	1.1326	2.87841e-84	0.0895272	0.0428875	0.136167	0.000172202	-0.0437073	-0.0954529	0.00803832	0.0977612	-0.0702695	-0.199017	0.0584776	0.284539	-0.16066	-0.278734	-0.0425861	0.00768642	0.188336	-0.0103572	0.387029	0.0631821	0.178783	-0.0270235	0.38459	0.0885951	0.19561	0.00198469	0.389235	0.0477002	0.180288	-0.0275307	0.388107	0.0890247	0.280216	0.010943	0.54949	0.0413986	0.109027	-0.0764505	0.294504	0.249107	0.105502	-0.098852	0.309856
3-methylglutarylcarnitine (2)	Amino Acid	Leucine, Isoleucine and Valine Metabolism	0.705348	0.601291	0.809406	1.78761e-38	0.123086	0.0768857	0.169286	1.949e-07	-0.017384	-0.0683098	0.0335417	0.503216	0.00854429	-0.119287	0.136376	0.895711	-0.070228	-0.187462	0.0470063	0.24018	0.0461979	-0.151474	0.24387	0.646725	-0.0221871	-0.226936	0.182562	0.83171	0.047554	-0.145076	0.240184	0.628304	0.0387589	-0.167992	0.24551	0.713145	-0.0776859	-0.345575	0.190204	0.569573	0.164195	-0.0196885	0.348079	0.0800651	0.113498	-0.0891002	0.316097
3-methylhistidine	Amino Acid	Histidine Metabolism	0.109547	-0.00124376	0.220338	0.0526251	0.0114436	-0.0358444	0.0587316	0.635103	0.0546359	0.00162977	0.107642	0.0433684	0.00934117	-0.120962	0.139644	0.888195	0.171802	0.0523011	0.291302	0.0048624	-0.233826	-0.435261	-0.0323909	0.022926	-0.27031	-0.478957	-0.0616627	0.0111425	-0.224288	-0.420585	-0.0279905	0.0251534	-0.285065	-0.495752	-0.0743775	0.00803513	-0.317739	-0.590729	-0.04475	0.0225615	-0.0732892	-0.259031	0.112453	0.439097	-0.123533	-0.328179	0.0811135
3-methylxanthine	Xenobiotics	Xanthine Metabolism	0.053668	-0.0565926	0.163929	0.339885	-0.000346722	-0.047403	0.0467095	0.988471	0.0385194	-0.0132789	0.0903177	0.144858	-0.0643453	-0.194058	0.065367	0.330706	0.0169077	-0.102051	0.135867	0.780452	-0.0753426	-0.274159	0.123474	0.457415	-0.0634353	-0.26937	0.1425	0.545805	-0.205561	-0.399307	-0.0118149	0.0375868	-0.0659886	-0.273937	0.14196	0.533754	-0.0745278	-0.343969	0.194913	0.587528	-0.216397	-0.402132	-0.0306616	0.0224266	-0.240309	-0.444947	-0.0356705
3-phenylpropionate (hydrocinnamate)	Xenobiotics	Benzoate Metabolism	-0.229934	-0.338872	-0.120996	3.64381e-05	-0.225602	-0.271121	-0.180084	8.77245e-22	0.157599	0.106001	0.209197	2.61026e-09	0.160474	0.0344816	0.286466	0.0125795	0.408848	0.293301	0.524396	5.62116e-12	-0.193126	-0.390148	0.00389644	0.0547006	-0.200046	-0.404122	0.00403063	0.0546942	-0.433244	-0.625242	-0.241247	1.02351e-05	-0.487986	-0.694058	-0.281915	3.67731e-06	-0.476199	-0.743209	-0.20919	0.000481101	-0.231135	-0.41353	-0.0487408	0.0130326	-0.365415	-0.566373	-0.164458
3,4-dihydroxybutyrate	Lipid	Fatty Acid, Dihydroxy	0.385993	0.277765	0.494222	3.77606e-12	0.224452	0.17891	0.269994	1.45508e-21	-0.0865989	-0.136005	-0.0371926	0.000601806	-0.144053	-0.272257	-0.015849	0.0276708	-0.234436	-0.352012	-0.11686	9.57093e-05	0.0551133	-0.143834	0.254061	0.586957	0.0281011	-0.177969	0.234171	0.789141	0.255467	0.0615933	0.44934	0.00983634	0.244898	0.0368132	0.452983	0.0211001	0.368398	0.0987802	0.638016	0.00743555	0.23654	0.0517206	0.421359	0.012157	0.241782	0.0381526	0.445412
3,4-methyleneheptanoate	Xenobiotics	Food Component/Plant	0.0400069	-0.0707569	0.150771	0.478782	-0.0140765	-0.0613826	0.0332296	0.559552	-0.0455129	-0.0979229	0.0068971	0.0886979	-0.000795833	-0.130693	0.129101	0.990414	-0.0716134	-0.190742	0.0475149	0.238532	-0.00409482	-0.205104	0.196915	0.968133	-0.140297	-0.348503	0.0679098	0.186464	0.0161111	-0.179772	0.211994	0.871858	-0.0816744	-0.291916	0.128568	0.44619	-0.121425	-0.393837	0.150988	0.382096	-0.130808	-0.316721	0.0551051	0.167766	-0.00275212	-0.207587	0.202083
3,5-dichloro-2,6-dihydroxybenzoic acid	Xenobiotics	Chemical	0.126735	0.018013	0.235457	0.0223577	0.0863383	0.0400334	0.132643	0.000262791	-0.138451	-0.189339	-0.0875626	1.09339e-07	-0.0678232	-0.195261	0.0596142	0.296695	-0.314908	-0.431781	-0.198036	1.42631e-07	0.090719	-0.105539	0.286977	0.364724	0.240289	0.0370043	0.443573	0.0205472	0.294304	0.103052	0.485556	0.00258133	0.413235	0.207963	0.618507	8.1957e-05	0.545587	0.279614	0.811559	5.99688e-05	0.250519	0.069011	0.432026	0.00685529	0.406356	0.206375	0.606337
3,7-dimethylurate	Xenobiotics	Xanthine Metabolism	0.0692887	-0.0413715	0.179949	0.219588	0.0356365	-0.0115779	0.0828509	0.138955	0.0369114	-0.0155589	0.0893817	0.167823	-0.0317822	-0.162537	0.0989725	0.6336	0.0475469	-0.0723681	0.167462	0.436853	-0.0661879	-0.266468	0.134092	0.516946	-0.0734709	-0.280921	0.13398	0.48737	-0.166761	-0.361933	0.0284106	0.0939494	-0.155001	-0.364479	0.0544783	0.146883	-0.0892091	-0.360633	0.182215	0.519239	-0.125802	-0.31254	0.0609362	0.18657	-0.152392	-0.358135	0.0533522
3b-hydroxy-5-cholenoic acid	Lipid	Secondary Bile Acid Metabolism	-0.139164	-0.249262	-0.0290661	0.0132649	-0.13798	-0.184633	-0.091327	7.83216e-09	-0.0184104	-0.0715259	0.0347051	0.496673	-0.179337	-0.308965	-0.0497083	0.00672635	-0.0769078	-0.19579	0.0419743	0.204662	-0.241941	-0.44248	-0.0414017	0.0180801	-0.139697	-0.347416	0.0680219	0.187318	-0.158237	-0.353662	0.037187	0.112439	-0.2437	-0.45345	-0.0339506	0.0228016	-0.299088	-0.570863	-0.0273135	0.031031	-0.0202071	-0.206203	0.165789	0.831285	-0.108022	-0.312947	0.0969042
3beta-hydroxy-5-cholestenoate	Lipid	Sterol	-0.219875	-0.327166	-0.112583	6.08485e-05	-0.25286	-0.297281	-0.20844	5.36306e-28	-0.0184386	-0.0694716	0.0325945	0.478606	-0.119017	-0.246046	0.00801242	0.0662882	-0.146092	-0.26259	-0.0295934	0.0140096	-0.141672	-0.336669	0.0533248	0.154337	-0.00754654	-0.209525	0.194432	0.941589	-0.0760071	-0.266031	0.114017	0.432837	-0.178658	-0.382612	0.0252949	0.0859577	0.130857	-0.133408	0.395121	0.331573	-0.033782	-0.214812	0.147248	0.714406	0.00295747	-0.196497	0.202412
3beta,7alpha-dihydroxy-5-cholestenoate	Lipid	Sterol	-0.0545723	-0.164119	0.0549747	0.328673	-0.12543	-0.171846	-0.0790142	1.30583e-07	-0.060956	-0.112774	-0.00913831	0.0211644	-0.124144	-0.251151	0.00286282	0.0553861	-0.182969	-0.299447	-0.0664912	0.00209681	0.066316	-0.133678	0.26631	0.515535	0.0683896	-0.138765	0.275544	0.517375	0.134236	-0.0606566	0.329129	0.176895	0.10901	-0.100169	0.31819	0.306858	0.0735846	-0.197451	0.344621	0.594444	0.111451	-0.0724213	0.295324	0.234668	0.181485	-0.0211016	0.384071
4-acetamidobutanoate	Amino Acid	Polyamine Metabolism	0.19102	0.0808606	0.301179	0.000686616	0.0740732	0.0270205	0.121126	0.00204951	-0.0362448	-0.0882544	0.0157648	0.171836	-0.104288	-0.23369	0.0251141	0.114129	-0.0714863	-0.190161	0.0471883	0.237575	0.0259561	-0.174735	0.226647	0.799777	-0.0259052	-0.233781	0.181971	0.80693	0.0136978	-0.181874	0.20927	0.89075	0.084773	-0.125135	0.294681	0.4284	0.0106288	-0.261352	0.282609	0.938911	-0.0910298	-0.277237	0.0951773	0.337779	-0.100401	-0.305559	0.104758
4-acetylcatechol sulfate (1)	Xenobiotics	Food Component/Plant	-0.14148	-0.251558	-0.0314017	0.0117967	-0.106112	-0.152934	-0.059289	9.35316e-06	0.123192	0.0708619	0.175521	4.21453e-06	0.0800336	-0.0490356	0.209103	0.224069	0.226995	0.108625	0.345364	0.000174929	-0.174849	-0.374393	0.0246957	0.0858638	-0.182008	-0.388697	0.0246808	0.0843203	-0.372087	-0.566543	-0.177632	0.000180721	-0.332275	-0.540984	-0.123565	0.00182362	-0.553279	-0.823706	-0.282852	6.26683e-05	-0.187331	-0.372229	-0.00243209	0.0470649	-0.205752	-0.409468	-0.00203516
4-allylcatechol sulfate	Xenobiotics	Benzoate Metabolism	-0.063267	-0.173469	0.0469351	0.26032	-0.0899581	-0.136806	-0.0431099	0.000171327	0.0819098	0.0298049	0.134015	0.00208284	0.0471468	-0.0816786	0.175972	0.472967	0.297438	0.179292	0.415584	8.69918e-07	-0.146779	-0.346883	0.0533246	0.150419	-0.113778	-0.321046	0.0934903	0.281773	-0.251939	-0.446939	-0.0569386	0.0113651	-0.173416	-0.382711	0.0358791	0.104319	-0.438054	-0.70924	-0.166869	0.00156145	-0.0989424	-0.283477	0.085592	0.293121	-0.207519	-0.410835	-0.00420366
4-allylphenol sulfate	Xenobiotics	Food Component/Plant	-0.111961	-0.222203	-0.00171865	0.0465376	-0.0978647	-0.144774	-0.0509557	4.47605e-05	0.134859	0.0829652	0.186752	3.88329e-07	0.141861	0.0137544	0.269969	0.0299985	0.376121	0.258634	0.493608	4.34743e-10	-0.212971	-0.412904	-0.0130379	0.0368329	-0.203465	-0.410557	0.00362649	0.0541442	-0.324537	-0.519371	-0.129703	0.00110883	-0.285019	-0.494135	-0.075903	0.00758437	-0.341413	-0.612367	-0.0704589	0.0135573	-0.211454	-0.395696	-0.0272111	0.0245102	-0.38342	-0.586414	-0.180426
4-cholesten-3-one	Lipid	Sterol	-0.159105	-0.269586	-0.0486237	0.00478917	0.112767	0.065785	0.159749	2.706e-06	-0.0297915	-0.0825796	0.0229965	0.268459	-0.0149782	-0.145924	0.115967	0.822508	-0.0314162	-0.151506	0.088674	0.60794	0.0952382	-0.103734	0.29421	0.347955	-0.0076665	-0.213762	0.198429	0.941845	0.133576	-0.0603213	0.327473	0.176812	0.0902157	-0.117895	0.298326	0.395299	0.234109	-0.0355423	0.50376	0.0887799	0.020383	-0.165711	0.206477	0.829927	0.0598732	-0.145161	0.264907
4-ethylcatechol sulfate	Xenobiotics	Benzoate Metabolism	-0.0308977	-0.141126	0.0793304	0.582544	-0.170819	-0.217204	-0.124434	7.60141e-13	0.0688776	0.0167627	0.120992	0.00962187	-0.0107819	-0.139021	0.117457	0.869036	0.134438	0.0168308	0.252046	0.0250876	-0.146837	-0.345889	0.0522159	0.148119	-0.105923	-0.312102	0.100256	0.313766	-0.219247	-0.413223	-0.0252717	0.0267633	-0.262196	-0.470391	-0.0540007	0.0136066	-0.323882	-0.593642	-0.0541212	0.0186438	-0.191318	-0.376647	-0.0059885	0.0430503	-0.323085	-0.527277	-0.118894
4-ethylphenyl sulfate	Xenobiotics	Benzoate Metabolism	-0.0127798	-0.123422	0.0978625	0.820805	-0.136545	-0.183352	-0.0897371	1.2419e-08	0.0376788	-0.0151182	0.0904758	0.161758	-0.0431543	-0.173194	0.086885	0.515198	0.0742797	-0.0449793	0.193539	0.222014	-0.0716571	-0.272468	0.129154	0.484085	-0.0413703	-0.249371	0.166631	0.696503	-0.129316	-0.325006	0.0663734	0.195108	-0.150475	-0.36051	0.0595595	0.160147	-0.0031411	-0.275285	0.269003	0.981941	0.000592118	-0.185713	0.186897	0.995027	-0.0867287	-0.291995	0.118537
4-guanidinobutanoate	Amino Acid	Guanidino and Acetamido Metabolism	0.0717523	-0.0289006	0.172405	0.16224	-0.0155839	-0.0585676	0.0273998	0.477123	-0.00429797	-0.0519894	0.0433935	0.859707	0.0228054	-0.0951378	0.140749	0.704546	-0.0387379	-0.146903	0.0694277	0.482498	-0.0447377	-0.225942	0.136466	0.628269	-0.0235444	-0.211236	0.164147	0.80568	0.0147592	-0.161823	0.191342	0.869799	-0.00895098	-0.198478	0.180576	0.926206	-0.0174259	-0.262998	0.228146	0.889323	0.187212	0.0177617	0.356662	0.030377	0.186404	-0.000292738	0.3731
4-hydroxy-2-oxoglutaric acid	Lipid	Fatty Acid, Dicarboxylate	0.00309728	-0.102342	0.108537	0.954063	0.0772111	0.0323351	0.122087	0.000755672	0.10281	0.0528925	0.152727	5.61828e-05	0.0515832	-0.0717487	0.174915	0.412133	0.244279	0.131172	0.357387	2.40099e-05	-0.100777	-0.291598	0.0900437	0.300416	-0.134469	-0.332122	0.0631839	0.182257	-0.112142	-0.298096	0.0738122	0.237039	-0.172258	-0.371844	0.0273269	0.0906724	-0.308863	-0.567468	-0.0502586	0.0192688	0.0324198	-0.1443	0.209139	0.719029	-0.147831	-0.342537	0.046874
4-hydroxychlorothalonil	Xenobiotics	Chemical	-0.108867	-0.218723	0.000989808	0.0520979	-0.0997807	-0.14649	-0.0530716	2.93235e-05	0.0672854	0.0149154	0.119655	0.011832	0.10908	-0.0208862	0.239046	0.0999135	0.184583	0.0653911	0.303774	0.00242328	-0.00579036	-0.205592	0.194012	0.954677	-0.0368398	-0.243795	0.170116	0.727023	-0.101455	-0.296161	0.0932508	0.306917	-0.0523024	-0.261281	0.156677	0.623567	-0.11943	-0.390206	0.151346	0.387105	0.023579	-0.161564	0.208722	0.802781	-0.0548537	-0.25884	0.149133
4-hydroxycoumarin	Xenobiotics	Drug - Cardiovascular	-0.0559354	-0.166092	0.054221	0.319423	-0.056744	-0.103723	-0.00976503	0.0179447	0.115961	0.0631927	0.168729	1.73534e-05	0.113531	-0.0143666	0.241428	0.0818557	0.273742	0.156447	0.391036	5.05914e-06	-0.223903	-0.424453	-0.0233528	0.0286788	-0.108064	-0.315794	0.0996667	0.307714	-0.241887	-0.437322	-0.046452	0.0153057	-0.211707	-0.421468	-0.00194521	0.0479154	-0.255169	-0.526959	0.0166209	0.065734	-0.0791735	-0.263746	0.105399	0.400278	-0.266477	-0.469834	-0.0631193
4-hydroxyhippurate	Xenobiotics	Benzoate Metabolism	0.0958563	-0.011364	0.203077	0.0797003	-0.00247988	-0.0482943	0.0433346	0.915464	0.00172131	-0.0492472	0.0526898	0.947191	-0.0441946	-0.169808	0.081419	0.49024	-0.0938123	-0.209012	0.0213878	0.1104	-0.0182614	-0.212715	0.176192	0.85388	-0.028147	-0.229562	0.173268	0.784043	-0.0507675	-0.240261	0.138726	0.599318	0.000943913	-0.202441	0.204329	0.992738	-0.0809166	-0.344444	0.182611	0.547088	0.00579632	-0.174343	0.185935	0.949686	-0.0349475	-0.23342	0.163525
4-hydroxyphenylacetylglutamine	Peptide	Acetylated Peptides	0.335458	0.227352	0.443564	1.42142e-09	0.208948	0.163396	0.254501	5.97097e-19	-0.0467131	-0.0985229	0.00509665	0.0771659	-0.0570945	-0.18549	0.0713013	0.383231	-0.168514	-0.286266	-0.0507623	0.00506016	-0.0203798	-0.219948	0.179188	0.841272	-0.0411331	-0.247846	0.16558	0.69637	0.0294415	-0.165037	0.22392	0.766556	0.163535	-0.0451991	0.37227	0.124562	0.01433	-0.256129	0.284789	0.917243	0.0440481	-0.139926	0.228022	0.638703	0.0352828	-0.167415	0.237981
4-hydroxyphenylpyruvate	Amino Acid	Tyrosine Metabolism	0.331437	0.223318	0.439555	2.22382e-09	0.199987	0.15431	0.245663	1.95117e-17	-0.00192302	-0.0536851	0.049839	0.941916	0.0161295	-0.112294	0.144552	0.805445	0.0376712	-0.0801054	0.155448	0.530508	-0.037564	-0.236077	0.160949	0.710572	-0.060482	-0.266102	0.145138	0.56406	-0.0124434	-0.205893	0.181006	0.899617	-0.0488551	-0.256485	0.158775	0.644489	-0.0710357	-0.340064	0.197993	0.604597	0.0683502	-0.115617	0.252317	0.466279	0.0379271	-0.164763	0.240618
4-imidazoleacetate	Amino Acid	Histidine Metabolism	0.0413594	-0.0686303	0.151349	0.460906	-0.0334702	-0.0804127	0.0134723	0.162159	0.0378126	-0.0148202	0.0904454	0.158976	0.0137319	-0.11569	0.143154	0.835169	0.0966956	-0.021997	0.215388	0.110256	-0.109873	-0.307952	0.0882055	0.276762	0.0297618	-0.175409	0.234932	0.776048	-0.0668155	-0.259842	0.126211	0.497275	-0.0469272	-0.254104	0.160249	0.656902	0.0316339	-0.236807	0.300075	0.817236	-0.0599727	-0.245221	0.125276	0.525532	-0.136425	-0.340527	0.0676775
4-methoxyphenol sulfate	Amino Acid	Tyrosine Metabolism	-0.100463	-0.211253	0.0103271	0.075495	-0.104801	-0.151804	-0.0577987	1.2976e-05	0.15082	0.0986877	0.202952	1.66745e-08	0.0543625	-0.0747094	0.183434	0.408863	0.322085	0.203714	0.440457	1.07743e-07	-0.247044	-0.447231	-0.0468575	0.0156064	-0.285067	-0.492421	-0.0777131	0.00707853	-0.425468	-0.620549	-0.230387	1.99639e-05	-0.416146	-0.625527	-0.206765	0.000100768	-0.404474	-0.675771	-0.133176	0.00350036	-0.215437	-0.400907	-0.0299666	0.0228345	-0.290207	-0.494553	-0.0858605
4-methyl-2-oxopentanoate	Amino Acid	Leucine, Isoleucine and Valine Metabolism	0.261534	0.166719	0.356349	7.179e-08	0.0840987	0.0434615	0.124736	5.14858e-05	0.0429405	-0.00255176	0.0884327	0.064291	0.13678	0.0250829	0.248476	0.0164221	0.173467	0.0710302	0.275904	0.000915158	0.0361853	-0.13716	0.209531	0.682271	-0.0699073	-0.249459	0.109644	0.445178	-0.119219	-0.288143	0.0497055	0.166464	-0.188581	-0.369889	-0.00727427	0.0414997	-0.134808	-0.369729	0.100114	0.260525	-0.0472027	-0.208025	0.113619	0.564912	-0.161148	-0.338338	0.016042
4-methylbenzenesulfonate	Xenobiotics	Chemical	-0.193031	-0.302364	-0.0836981	0.00054759	-0.0218281	-0.0686703	0.0250141	0.360862	0.0294276	-0.0234781	0.0823332	0.275416	0.109819	-0.0200175	0.239656	0.0973046	0.0502361	-0.068837	0.169309	0.40807	0.0330344	-0.16769	0.233758	0.746886	0.0353626	-0.172548	0.243273	0.738718	0.0484816	-0.147123	0.244086	0.626929	-0.0576984	-0.267642	0.152245	0.589924	0.0527992	-0.219226	0.324825	0.703473	0.000738577	-0.184501	0.185978	0.993761	0.000748751	-0.203343	0.204841
4-methylcatechol sulfate	Xenobiotics	Benzoate Metabolism	0.0177498	-0.0929783	0.128478	0.753253	-0.0386258	-0.0858811	0.00862953	0.10908	0.0333779	-0.0187606	0.0855163	0.209404	-0.0328751	-0.162824	0.0970739	0.619815	-0.0297523	-0.148928	0.0894239	0.624436	-0.105629	-0.306523	0.0952662	0.302556	-0.0786253	-0.286713	0.129462	0.45873	-0.138738	-0.334509	0.057033	0.164717	-0.0522041	-0.262326	0.157918	0.626106	0.0834844	-0.188773	0.355742	0.547628	-0.0112139	-0.19758	0.175152	0.906068	-0.0591251	-0.264459	0.146209
4-methylguaiacol sulfate	Xenobiotics	Benzoate Metabolism	0.0984966	-0.0123497	0.209343	0.0815431	-0.00619041	-0.053566	0.0411851	0.797764	-0.0485786	-0.100713	0.00355545	0.0677818	-0.056707	-0.186723	0.0733093	0.392413	-0.1991	-0.318337	-0.0798618	0.00107826	-0.0628537	-0.263663	0.137955	0.539349	0.0679505	-0.140048	0.275949	0.521763	0.0635776	-0.13211	0.259265	0.52405	0.0286085	-0.181424	0.238641	0.789376	0.14278	-0.129361	0.41492	0.303602	0.0583576	-0.128641	0.245356	0.540561	0.0766994	-0.129331	0.28273
4-methylhexanoylglutamine	Lipid	Fatty Acid Metabolism (Acyl Glutamine)	-0.0593112	-0.169632	0.0510095	0.291818	0.00080775	-0.0462983	0.0479138	0.973175	0.042348	-0.00984595	0.0945419	0.111703	0.156471	0.027309	0.285632	0.0176102	0.143935	0.0254808	0.262389	0.0172699	0.0223907	-0.177578	0.222359	0.826193	0.0194591	-0.187669	0.226587	0.853825	-0.0304962	-0.225365	0.164372	0.758917	-0.0638639	-0.273017	0.145289	0.549317	0.120919	-0.150083	0.391921	0.38161	-0.0387725	-0.224887	0.147342	0.682884	-0.0571823	-0.262239	0.147874
4-methylnonanoylcarnitine	Lipid	Fatty Acid Metabolism (Acyl Carnitine)	0.0381209	-0.0716841	0.147926	0.496016	-0.0225135	-0.0693454	0.0243184	0.345877	0.0102017	-0.0414832	0.0618866	0.698678	0.0429999	-0.0861128	0.172113	0.513699	0.0570198	-0.0613893	0.175429	0.345045	0.0684128	-0.131149	0.267975	0.501424	0.0956757	-0.111031	0.302383	0.36409	0.0233922	-0.17108	0.217864	0.813517	0.0474449	-0.161283	0.256173	0.655773	-0.205868	-0.476319	0.0645831	0.135621	-0.0184092	-0.2033	0.166482	0.845192	0.0418759	-0.161833	0.245585
4-oxo-retinoic acid	Cofactors and Vitamins	Vitamin A Metabolism	-0.292668	-0.401272	-0.184063	1.41343e-07	-0.136855	-0.182955	-0.0907556	6.89358e-09	0.107373	0.0554174	0.159328	5.30045e-05	0.111938	-0.0138609	0.237738	0.0811202	0.220616	0.105246	0.335987	0.000182479	0.100423	-0.097511	0.298357	0.319818	0.0884171	-0.116604	0.293438	0.397745	-0.112162	-0.305048	0.0807242	0.254225	0.012331	-0.194694	0.219356	0.907012	-0.247705	-0.515949	0.0205403	0.0702896	0.0290289	-0.155057	0.213115	0.75714	-0.00354777	-0.206369	0.199274
4-vinylphenol sulfate	Xenobiotics	Benzoate Metabolism	0.0239932	-0.0852182	0.133205	0.666598	-0.097295	-0.143697	-0.0508931	4.09749e-05	0.00700036	-0.0453851	0.0593859	0.793259	-0.0483402	-0.177298	0.0806178	0.462299	0.029886	-0.0883813	0.148153	0.620211	-0.116791	-0.315758	0.0821759	0.249767	-0.213746	-0.419836	-0.00765511	0.0420853	-0.138079	-0.331972	0.0558128	0.16266	-0.218535	-0.426641	-0.01043	0.0395833	0.0783124	-0.191332	0.347957	0.568993	-0.117864	-0.30136	0.0656332	0.207908	-0.203405	-0.405577	-0.0012323
5-acetylamino-6-amino-3-methyluracil	Xenobiotics	Xanthine Metabolism	0.0958119	-0.0146987	0.206322	0.0892233	0.0178974	-0.0293248	0.0651196	0.457367	-0.00102171	-0.0533798	0.0513364	0.969471	-0.109203	-0.238405	0.0199989	0.0975475	-0.100707	-0.219198	0.0177841	0.0957	-0.0452446	-0.245663	0.155174	0.657975	-0.0438627	-0.251457	0.163731	0.678615	-0.0349844	-0.230291	0.160322	0.725379	0.0956957	-0.113928	0.305319	0.3707	0.103903	-0.167709	0.375514	0.453169	-0.0968648	-0.282119	0.0883896	0.305254	-0.0900845	-0.294193	0.114024
5-acetylamino-6-formylamino-3-methyluracil	Xenobiotics	Xanthine Metabolism	0.104463	-0.00638482	0.215311	0.0647203	0.00749147	-0.0398465	0.0548294	0.756301	-0.0231863	-0.0752432	0.0288707	0.382431	-0.111187	-0.24117	0.018796	0.0935798	-0.0812733	-0.20048	0.0379338	0.181325	0.0409735	-0.158839	0.240786	0.687585	-0.016538	-0.223504	0.190428	0.875477	0.0987082	-0.0960081	0.293424	0.320221	0.188883	-0.0201067	0.397873	0.076463	0.204508	-0.0662822	0.475298	0.138716	-0.0989944	-0.285433	0.087444	0.297823	-0.0990334	-0.304447	0.10638
5-dodecenoate (12:1n7)	Lipid	Medium Chain Fatty Acid	-0.126124	-0.229493	-0.0227547	0.0168134	0.0189246	-0.0252873	0.0631366	0.401284	-0.0229504	-0.0717411	0.0258403	0.356319	0.0195503	-0.101639	0.14074	0.751728	-0.0700718	-0.181215	0.0410712	0.216412	0.156962	-0.0306849	0.34461	0.101057	0.239953	0.0455868	0.434318	0.0155669	0.21896	0.0360986	0.401822	0.0189616	0.253216	0.0569501	0.449482	0.0114813	0.421801	0.167497	0.676104	0.00116397	-0.0754672	-0.24898	0.0980451	0.393742	0.130989	-0.0601822	0.322161
5-dodecenoylcarnitine (C12:1)	Lipid	Fatty Acid Metabolism (Acyl Carnitine)	-0.00697374	-0.116258	0.102311	0.900413	0.0130391	-0.0336273	0.0597056	0.583749	-0.0194074	-0.0713711	0.0325562	0.463913	-0.0125025	-0.141522	0.116518	0.84928	-0.0375356	-0.15586	0.0807885	0.533889	0.101013	-0.0975634	0.29959	0.318551	0.134603	-0.071084	0.340289	0.199477	0.124642	-0.0688704	0.318154	0.206642	0.159242	-0.0484556	0.366939	0.132821	0.362009	0.0928928	0.631124	0.00840748	-0.0647438	-0.248486	0.118998	0.489593	0.0804037	-0.122039	0.282846
5-hydroxyhexanoate	Lipid	Fatty Acid, Monohydroxy	0.155666	0.0453756	0.265957	0.00569564	-0.0658763	-0.112973	-0.0187801	0.00614267	0.0101939	-0.0428982	0.0632861	0.706502	0.123212	-0.00686507	0.25329	0.0633631	0.0709788	-0.0483152	0.190273	0.243372	-0.114669	-0.316443	0.0871059	0.265154	-0.0792822	-0.288281	0.129717	0.456955	-0.0769504	-0.273579	0.119678	0.442837	-0.226074	-0.437116	-0.0150317	0.0357831	-0.0925508	-0.366	0.180899	0.506878	-0.0538241	-0.240331	0.132683	0.571451	-0.0930165	-0.298506	0.112473
5-methylthioadenosine (MTA)	Amino Acid	Polyamine Metabolism	0.491735	0.386784	0.596687	1.09579e-19	0.325035	0.281855	0.368216	1.51952e-46	-0.0845295	-0.135169	-0.0338898	0.00108367	-0.0771208	-0.201609	0.0473673	0.224502	-0.245758	-0.359925	-0.13159	2.55284e-05	0.000593221	-0.192923	0.194109	0.995203	0.0145084	-0.185936	0.214953	0.887122	0.123519	-0.0650615	0.312099	0.199075	0.175051	-0.0273534	0.377455	0.0900111	0.159251	-0.103006	0.421508	0.233813	0.191243	0.0103142	0.372173	0.0383065	0.159939	-0.0394046	0.359282
5-methyluridine (ribothymidine)	Nucleotide	Pyrimidine Metabolism, Uracil containing	-0.0635471	-0.17264	0.0455461	0.253411	-0.0775531	-0.124016	-0.0310897	0.00108242	0.00160324	-0.0496952	0.0529017	0.951124	0.111281	-0.0151364	0.237698	0.0844341	0.108351	-0.00758629	0.224288	0.0669737	-0.0231128	-0.220726	0.174501	0.818582	0.0153747	-0.189314	0.220063	0.882892	0.00383475	-0.188738	0.196408	0.968849	-0.0692717	-0.275961	0.137418	0.511039	-0.206957	-0.474767	0.060853	0.12978	-0.12232	-0.306256	0.0616154	0.192296	-0.139377	-0.342033	0.0632791
5-oxoproline	Amino Acid	Glutathione Metabolism	-0.0409147	-0.148905	0.0670753	0.457521	-0.0199159	-0.0659437	0.026112	0.396191	-0.0343925	-0.0847081	0.0159231	0.18019	-0.117735	-0.242617	0.0071481	0.064617	-0.145606	-0.260136	-0.0310759	0.012743	-0.053572	-0.248288	0.141144	0.589517	-0.178104	-0.379791	0.0235832	0.0834501	-0.0079821	-0.197731	0.181767	0.934251	0.00236402	-0.201295	0.206023	0.981838	0.0514479	-0.212435	0.315331	0.70221	-0.170769	-0.352172	0.0106334	0.0650095	-0.199896	-0.399761	-3.09838e-05
5,6-dihydrothymine	Nucleotide	Pyrimidine Metabolism, Thymine containing	-0.00356657	-0.11237	0.105237	0.948745	0.10961	0.0634304	0.155789	3.48092e-06	0.0159263	-0.0358756	0.0677283	0.54655	0.0558045	-0.072832	0.184441	0.394954	0.0353858	-0.0825867	0.153358	0.556395	0.0222088	-0.176076	0.220494	0.826142	-0.108762	-0.314146	0.0966227	0.299112	0.00507019	-0.188158	0.198298	0.95896	0.00761179	-0.199781	0.215004	0.94262	-0.103341	-0.372061	0.16538	0.450782	-0.157536	-0.341113	0.0260415	0.0925339	-0.167862	-0.370122	0.0343992
5,6-dihydrouracil	Nucleotide	Pyrimidine Metabolism, Uracil containing	0.143268	0.0331775	0.253359	0.0107832	0.163016	0.116598	0.209434	7.89255e-12	-0.0544749	-0.106441	-0.00250881	0.0399317	0.0230201	-0.105989	0.152029	0.72639	-0.0536696	-0.171983	0.0646441	0.373737	0.0222498	-0.175622	0.220122	0.825469	-0.001989	-0.206946	0.202968	0.984816	-0.0244276	-0.217253	0.168398	0.803797	0.173807	-0.0331537	0.380768	0.0997071	0.0683579	-0.199803	0.336519	0.617149	-0.109364	-0.294708	0.0759797	0.247305	-0.0937983	-0.298006	0.110409
5,6-dihydrouridine	Nucleotide	Pyrimidine Metabolism, Uracil containing	0.182473	0.0722614	0.292685	0.00118734	0.183458	0.137152	0.229765	1.33174e-14	-0.0859488	-0.138192	-0.0337053	0.00127796	-0.123221	-0.25312	0.00667855	0.0629839	-0.226507	-0.345637	-0.107376	0.000198552	0.0412508	-0.159325	0.241826	0.686715	-0.0290242	-0.236781	0.178732	0.784108	0.109982	-0.0854774	0.305442	0.269904	0.196802	-0.0129858	0.40659	0.0659488	0.280717	0.00889314	0.552542	0.0429693	0.0405065	-0.145399	0.226412	0.669175	0.0699005	-0.134925	0.274726
5alpha-androstan-3alpha,17beta-diol monosulfate (1)	Lipid	Androgenic Steroids	0.0957907	-0.00804229	0.199624	0.0705589	0.0644108	0.020143	0.108679	0.0043715	0.0231977	-0.0260556	0.0724509	0.355702	0.0097811	-0.111594	0.131156	0.874427	-0.00645338	-0.117766	0.104859	0.909479	0.107162	-0.0820293	0.296354	0.266737	0.173031	-0.0229339	0.368997	0.0834853	0.186734	0.0023675	0.3711	0.0471331	0.0939785	-0.103903	0.29186	0.351721	0.247796	-0.00860074	0.504193	0.0581864	0.138258	-0.0371138	0.313629	0.122224	0.141752	-0.0514681	0.334972
5alpha-androstan-3beta,17alpha-diol disulfate	Lipid	Androgenic Steroids	-0.0423593	-0.146272	0.061553	0.424094	-0.0636353	-0.107914	-0.0193567	0.00487601	0.102876	0.0537428	0.15201	4.22496e-05	0.116687	-0.0046921	0.238067	0.0595268	0.182164	0.0708464	0.293481	0.00135431	0.086665	-0.101435	0.274765	0.366289	0.135186	-0.0596488	0.330021	0.173724	-0.0245159	-0.207819	0.158787	0.7931	0.0184914	-0.178249	0.215231	0.853761	0.00288267	-0.252035	0.257801	0.982307	0.0352724	-0.139624	0.210169	0.692481	-0.0034565	-0.196153	0.18924
5alpha-androstan-3beta,17beta-diol disulfate	Lipid	Androgenic Steroids	0.114686	0.026553	0.202819	0.0107881	0.023755	-0.0139353	0.0614453	0.216564	0.0344033	-0.00771972	0.0765263	0.109351	0.0773744	-0.0263239	0.181073	0.143521	0.102206	0.00710455	0.197308	0.0351877	0.108036	-0.0522921	0.268365	0.186457	0.0723083	-0.0937605	0.238377	0.393218	0.073658	-0.0825813	0.229897	0.355261	0.0833213	-0.0843711	0.251014	0.329919	0.206425	-0.0108555	0.423706	0.062582	0.0551337	-0.0936871	0.203954	0.467557	-0.0272939	-0.191261	0.136673
5alpha-androstan-3beta,17beta-diol monosulfate (2)	Lipid	Androgenic Steroids	0.245046	0.149181	0.34091	5.89208e-07	0.0278413	-0.0133719	0.0690545	0.185356	0.0239569	-0.0212948	0.0692086	0.299215	0.00634437	-0.105575	0.118263	0.911482	-0.0223211	-0.124962	0.0803196	0.669766	0.0231284	-0.150724	0.196981	0.794175	0.173472	-0.00660576	0.353549	0.0590063	0.0674007	-0.102018	0.236819	0.435316	0.0970472	-0.0847907	0.278885	0.295342	0.164791	-0.0708177	0.400401	0.170293	0.13533	-0.0274823	0.298141	0.103227	0.161692	-0.01769	0.341074
5alpha-pregnan-3beta,20alpha-diol disulfate	Lipid	Progestin Steroids	0.0839349	-0.0226284	0.190498	0.122565	-0.0238339	-0.0693624	0.0216946	0.304683	-0.016973	-0.0677377	0.0337917	0.512026	0.0846497	-0.0397531	0.209052	0.18218	-0.0700824	-0.184172	0.0440073	0.228437	0.200275	0.00725784	0.393293	0.0419948	0.19366	-0.00626863	0.393588	0.0576199	0.216149	0.0280542	0.404243	0.0243305	0.247853	0.0459703	0.449736	0.0161482	0.333862	0.0722802	0.595444	0.0123976	0.109637	-0.0695409	0.288816	0.230255	0.160025	-0.0373897	0.357439
5alpha-pregnan-3beta,20alpha-diol monosulfate (2)	Lipid	Progestin Steroids	0.04653	-0.0631674	0.156228	0.405561	-0.106417	-0.152995	-0.0598377	7.91754e-06	-0.0413337	-0.0940518	0.0113844	0.12427	0.0144069	-0.114066	0.14288	0.825936	-0.0910579	-0.20888	0.0267643	0.129747	0.0410103	-0.158298	0.240319	0.68657	0.133912	-0.0725328	0.340357	0.203452	0.0418188	-0.152407	0.236044	0.672852	0.0795827	-0.12888	0.288046	0.454093	0.148639	-0.121469	0.418747	0.280589	0.0615536	-0.123211	0.246318	0.513575	0.172586	-0.0309826	0.376155
5alpha-pregnan-3beta,20beta-diol monosulfate (1)	Lipid	Progestin Steroids	-0.173811	-0.283154	-0.0644682	0.00185249	-0.066094	-0.112797	-0.0193912	0.00556781	-0.0159799	-0.0693427	0.0373828	0.557018	0.0534551	-0.0753615	0.182272	0.415804	-0.0704809	-0.188619	0.0476567	0.242099	0.107448	-0.0925785	0.307474	0.292218	0.195725	-0.0114631	0.402913	0.0640773	0.0823926	-0.112532	0.277317	0.407186	0.213571	0.00435794	0.422785	0.0454203	0.247214	-0.023866	0.518294	0.0738431	0.038079	-0.146482	0.222641	0.685772	0.139198	-0.0641475	0.342543
6-bromotryptophan	Amino Acid	Tryptophan Metabolism	-0.0421223	-0.151477	0.0672326	0.450061	-0.00636039	-0.0530649	0.0403442	0.789423	0.0530069	0.00134708	0.104667	0.0443252	0.0508449	-0.0758966	0.177586	0.431478	0.192052	0.075818	0.308287	0.00121581	-0.0122861	-0.210571	0.185999	0.903284	-0.102058	-0.307442	0.103326	0.329876	-0.116264	-0.309492	0.0769632	0.238102	0.00565228	-0.20174	0.213044	0.957375	-0.199215	-0.467935	0.0695047	0.146113	0.0769331	-0.106959	0.260825	0.412016	0.037303	-0.165304	0.23991
6-hydroxyindole sulfate	Xenobiotics	Chemical	0.212057	0.101721	0.322394	0.000169059	0.0667499	0.019596	0.113904	0.0055554	0.0262909	-0.0254612	0.078043	0.319165	0.0219571	-0.108291	0.152205	0.740949	0.0476824	-0.0717682	0.167133	0.433765	-0.0966258	-0.297575	0.104323	0.345748	-0.0303021	-0.238446	0.177842	0.775261	-0.119003	-0.314827	0.0768205	0.233449	-0.0130984	-0.223277	0.19708	0.902727	-0.155833	-0.428164	0.116497	0.261874	0.0293177	-0.15724	0.215875	0.757946	-0.0516998	-0.257244	0.153845
6-oxopiperidine-2-carboxylate	Amino Acid	Lysine Metabolism	0.146026	0.0362148	0.255837	0.00918113	0.055624	0.00871139	0.102537	0.020158	-0.0811449	-0.132404	-0.0298861	0.00193728	-0.072985	-0.202152	0.0561822	0.267903	-0.209798	-0.328257	-0.0913386	0.00052655	0.166194	-0.0327866	0.365174	0.101567	0.134072	-0.0720327	0.340176	0.20217	0.238137	0.0442321	0.432043	0.0161133	0.309585	0.101465	0.517704	0.00357462	0.348137	0.0784742	0.617799	0.0114276	0.162141	-0.0218967	0.346179	0.0841702	0.326006	0.123238	0.528775
7-HOCA	Lipid	Sterol	-0.134462	-0.243436	-0.0254887	0.0156192	0.114739	0.0684601	0.161019	1.26296e-06	-0.0356035	-0.0872358	0.0160288	0.176385	-0.0399845	-0.169027	0.0890577	0.543434	-0.0797929	-0.198137	0.0385515	0.186197	0.106442	-0.0918203	0.304704	0.292482	0.0418437	-0.163517	0.247204	0.689465	0.0690157	-0.12419	0.262221	0.483625	0.113945	-0.0934231	0.321314	0.281299	0.0833048	-0.185385	0.351994	0.543193	0.10788	-0.0761933	0.291952	0.250516	0.0855531	-0.117254	0.28836
7-methylguanine	Nucleotide	Purine Metabolism, Guanine containing	0.186005	0.0806226	0.291387	0.000549505	0.157765	0.113308	0.202222	4.80799e-12	-0.0735749	-0.124011	-0.023139	0.00427576	-0.0215123	-0.145824	0.1028	0.734334	-0.142844	-0.256851	-0.0288377	0.0140919	0.0577706	-0.133499	0.24904	0.553652	0.0743196	-0.123798	0.272437	0.461969	0.175743	-0.0106484	0.362135	0.064586	0.147635	-0.0524195	0.34769	0.147956	0.303231	0.0440181	0.562444	0.0218883	0.0965728	-0.0815684	0.274714	0.287807	0.0768833	-0.119388	0.273155
7-methylxanthine	Xenobiotics	Xanthine Metabolism	-0.0303477	-0.141013	0.0803181	0.590747	-0.0503507	-0.0975345	-0.00316684	0.0364967	0.0200619	-0.0323236	0.0724475	0.452642	-0.110919	-0.241513	0.0196746	0.0959212	-0.028705	-0.148472	0.0910624	0.638348	-0.118506	-0.318536	0.0815236	0.245395	-0.0961324	-0.303324	0.111059	0.362928	-0.213735	-0.408663	-0.0188069	0.0316495	-0.116218	-0.325435	0.0929993	0.276075	-0.183644	-0.454729	0.0874406	0.184118	-0.123243	-0.309754	0.0632674	0.195141	-0.120902	-0.326395	0.0845907
8-hydroxyoctanoate	Lipid	Fatty Acid, Monohydroxy	0.0892882	-0.0155633	0.19414	0.0950584	0.0234567	-0.0212935	0.0682069	0.304059	-0.0224506	-0.0723646	0.0274634	0.377766	0.00560619	-0.117989	0.129201	0.929118	-0.0883857	-0.201734	0.024963	0.126347	-0.070314	-0.261004	0.120376	0.469635	-0.110913	-0.30843	0.0866044	0.270883	-0.00522761	-0.191054	0.180599	0.956004	-0.0399175	-0.239366	0.159531	0.694699	-0.0355259	-0.293953	0.222902	0.787476	-0.0187991	-0.195402	0.157804	0.834643	-0.0421282	-0.236705	0.152449
8-methoxykynurenate	Amino Acid	Tryptophan Metabolism	0.355894	0.248355	0.463432	1.11103e-10	0.206721	0.161307	0.252135	1.08324e-18	-0.116142	-0.167095	-0.0651894	8.37198e-06	-0.144805	-0.27114	-0.0184698	0.0246981	-0.272608	-0.38847	-0.156746	4.23777e-06	0.151651	-0.0444279	0.34773	0.129461	0.186263	-0.0168363	0.389363	0.0722315	0.328368	0.13729	0.519446	0.000767224	0.429638	0.224553	0.634723	4.16968e-05	0.322147	0.0564157	0.587878	0.017529	0.116197	-0.0663467	0.29874	0.212025	0.2469	0.0457777	0.448021
9-hydroxystearate	Lipid	Fatty Acid, Monohydroxy	-0.0148948	-0.119877	0.0900869	0.780835	0.0966239	0.0520305	0.141217	2.25395e-05	-0.0629725	-0.112302	-0.0136433	0.0123836	-0.0774713	-0.200049	0.0451064	0.215283	-0.16983	-0.282246	-0.0574144	0.00308879	-0.0554687	-0.245049	0.134112	0.566125	-0.0305902	-0.226958	0.165778	0.759987	0.0951708	-0.0895742	0.279916	0.312446	0.129578	-0.0687093	0.327866	0.200109	0.304918	0.0479948	0.561842	0.0200431	0.0876353	-0.0882286	0.263499	0.328526	0.157167	-0.0365956	0.35093
acetylcarnitine (C2)	Lipid	Fatty Acid Metabolism (Acyl Carnitine)	0.216499	0.107112	0.325886	0.000107545	0.113574	0.0670028	0.160146	1.8725e-06	-0.0163754	-0.0689443	0.0361936	0.541271	0.0529396	-0.0762712	0.18215	0.421733	-0.0507694	-0.169269	0.0677298	0.40084	0.276788	0.0774383	0.476139	0.00653129	0.15043	-0.0560572	0.356918	0.153215	0.290932	0.0966663	0.485198	0.00335589	0.171322	-0.0371849	0.379828	0.107238	0.385704	0.115541	0.655868	0.00516625	-0.0940045	-0.279186	0.0911765	0.319561	0.030751	-0.173277	0.234779
acisoga	Amino Acid	Polyamine Metabolism	0.217542	0.107293	0.327792	0.000112845	0.120707	0.0738216	0.167593	4.89786e-07	-0.018686	-0.0710438	0.0336719	0.483997	-0.0642535	-0.194853	0.0663462	0.334691	-0.0771515	-0.196924	0.0426213	0.20661	0.0337039	-0.167464	0.234872	0.742487	0.00429482	-0.204076	0.212665	0.967757	-0.0232547	-0.219292	0.172783	0.816047	-0.0361766	-0.246584	0.174231	0.735982	0.218716	-0.0539113	0.491344	0.115785	0.121443	-0.0650474	0.307934	0.201692	0.16177	-0.0437016	0.367241
aconitate [cis or trans]	Energy	TCA Cycle	0.371684	0.267382	0.475986	3.92946e-12	0.205804	0.161723	0.249885	1.46282e-19	-0.0573313	-0.106478	-0.00818481	0.0222637	-0.0430666	-0.167069	0.0809362	0.495838	-0.188048	-0.301771	-0.0743249	0.00120524	0.108618	-0.0832721	0.300508	0.267058	0.124086	-0.0746736	0.322847	0.220934	0.228384	0.0413878	0.415379	0.0167078	0.198921	-0.00178258	0.399624	0.0520674	0.24229	-0.0177638	0.502343	0.0678166	0.0536594	-0.124654	0.231973	0.555119	0.125041	-0.0714205	0.321502
adenine	Nucleotide	Purine Metabolism, Adenine containing	0.256079	0.146618	0.36554	4.78672e-06	0.150345	0.103857	0.196834	2.86968e-10	-0.084699	-0.129631	-0.0397666	0.000225586	0.0329571	-0.0957893	0.161704	0.615671	-0.139713	-0.257786	-0.0216397	0.0204151	-0.0712883	-0.271993	0.129417	0.486107	-0.0922605	-0.300152	0.115631	0.384176	0.0384141	-0.157172	0.234	0.700116	0.0654084	-0.144515	0.275332	0.541191	0.251716	-0.0202841	0.523716	0.0696847	0.0302764	-0.155325	0.215878	0.749048	0.0372685	-0.167223	0.24176
adipoylcarnitine (C6-DC)	Lipid	Fatty Acid Metabolism (Acyl Carnitine)	0.400122	0.292356	0.507888	4.96401e-13	0.201349	0.155642	0.247057	1.2561e-17	-0.0442222	-0.0960018	0.00755742	0.0940924	-0.00458785	-0.132297	0.123122	0.943835	-0.201018	-0.31814	-0.0838953	0.000779218	0.0992619	-0.0987266	0.29725	0.325577	0.113266	-0.091811	0.318343	0.278831	0.256945	0.0640058	0.449883	0.00908114	0.234611	0.0275284	0.441693	0.0264091	0.339019	0.0707008	0.607338	0.0133034	-0.0590354	-0.243385	0.125314	0.530025	0.0330179	-0.170094	0.23613
adrenate (22:4n6)	Lipid	Long Chain Polyunsaturated Fatty Acid (n3 and n6)	0.328681	0.219413	0.437949	4.3699e-09	0.208718	0.16264	0.254797	1.58047e-18	-0.0694467	-0.12146	-0.0174335	0.00890797	-0.12547	-0.253486	0.00254592	0.054728	-0.257545	-0.374948	-0.140142	1.78691e-05	-0.0967752	-0.295723	0.102172	0.340173	0.141226	-0.0648443	0.347296	0.179065	0.143805	-0.0500678	0.337679	0.145895	0.153308	-0.0547775	0.361393	0.148627	0.376055	0.106437	0.645672	0.00629158	0.0962989	-0.0888016	0.281399	0.307685	0.266542	0.0626029	0.470481
alanine	Amino Acid	Alanine and Aspartate Metabolism	0.355276	0.246622	0.463929	1.83404e-10	0.196061	0.150069	0.242053	1.26278e-16	-0.0267318	-0.0786847	0.0252212	0.312995	0.00634931	-0.122597	0.135295	0.923072	-0.079094	-0.19735	0.0391624	0.189751	0.169478	-0.0302609	0.369217	0.0962528	0.149275	-0.057615	0.356165	0.157201	0.212163	0.017518	0.406807	0.0326692	0.18841	-0.0205027	0.397323	0.0770932	0.0641507	-0.20654	0.334841	0.642113	0.0879785	-0.0971898	0.273147	0.351525	-0.0336308	-0.237645	0.170383
allantoin	Nucleotide	Purine Metabolism, (Hypo)Xanthine/Inosine containing	0.0930053	-0.0150249	0.201036	0.0914855	0.0862818	0.0403072	0.132256	0.000239548	0.07059	0.018776	0.122404	0.00761409	0.0104936	-0.117692	0.138679	0.872454	0.0610289	-0.0565299	0.178588	0.308715	-0.0160101	-0.212888	0.180868	0.873293	0.115316	-0.0886106	0.319243	0.267534	-0.0650722	-0.256929	0.126785	0.505982	-0.0344971	-0.240418	0.171424	0.742509	-0.100804	-0.367617	0.16601	0.45878	0.111407	-0.0704806	0.293295	0.229787	-0.0419961	-0.242396	0.158404
alpha-hydroxycaproate	Lipid	Fatty Acid, Monohydroxy	0.17805	0.0687342	0.287366	0.00142568	0.1585	0.112369	0.204631	2.16717e-11	-0.032549	-0.0842935	0.0191956	0.21744	0.0106855	-0.118114	0.139485	0.870756	-0.059087	-0.177209	0.0590346	0.326668	-0.0215717	-0.219753	0.17661	0.830967	0.0152005	-0.190076	0.220477	0.884539	0.12702	-0.0661061	0.320147	0.197222	-0.0400121	-0.247296	0.167272	0.705025	0.0180175	-0.250562	0.286597	0.895332	-0.0806421	-0.265378	0.104094	0.392018	-0.130613	-0.334151	0.0729244
alpha-hydroxyisocaproate	Amino Acid	Leucine, Isoleucine and Valine Metabolism	0.138863	0.045209	0.232517	0.00368245	0.117829	0.0781256	0.157532	6.97002e-09	0.0108007	-0.0340411	0.0556425	0.636663	0.0639814	-0.0461958	0.174159	0.254862	-0.00713898	-0.108182	0.0939044	0.8898	0.0374865	-0.133399	0.208372	0.667057	-0.0160539	-0.193057	0.160949	0.858826	0.0280408	-0.138486	0.194567	0.741235	-0.0333678	-0.212102	0.145366	0.714281	0.035325	-0.196262	0.266912	0.764839	-0.0405528	-0.198953	0.117848	0.615638	-0.114959	-0.289481	0.059563
alpha-hydroxyisovalerate	Amino Acid	Leucine, Isoleucine and Valine Metabolism	0.219687	0.115157	0.324217	3.93227e-05	0.112803	0.0684153	0.15719	6.83861e-07	-0.0283802	-0.0785491	0.0217888	0.267333	0.0798828	-0.0422117	0.201977	0.199571	-0.0290869	-0.14106	0.082886	0.610463	0.0170804	-0.174748	0.208909	0.861381	0.00771919	-0.190977	0.206416	0.93927	0.0480549	-0.138881	0.234991	0.614179	-0.063999	-0.264638	0.13664	0.531636	0.276195	0.0162253	0.536165	0.0373303	0.134131	-0.0429991	0.31126	0.137669	0.16328	-0.0318772	0.358437
alpha-ketobutyrate	Amino Acid	Methionine, Cysteine, SAM and Taurine Metabolism	0.193128	0.0881577	0.298098	0.000316683	0.148829	0.104482	0.193177	6.12973e-11	0.0634464	0.0138673	0.113025	0.0121717	0.115488	-0.00615342	0.23713	0.0627549	0.197208	0.0856506	0.308766	0.000539245	0.0200749	-0.171168	0.211318	0.836901	0.0122332	-0.185857	0.210323	0.903604	-0.00916563	-0.195531	0.177199	0.923164	-0.0148953	-0.214922	0.185131	0.883892	-0.227833	-0.487009	0.0313437	0.0848591	0.0518272	-0.124982	0.228636	0.56542	-0.0029574	-0.197761	0.191847
alpha-ketoglutaramate*	Amino Acid	Glutamate Metabolism	0.0694891	-0.0346131	0.173591	0.190638	0.0447483	0.000324385	0.0891722	0.0483522	0.00530106	-0.043813	0.0544151	0.832355	-0.0772044	-0.200346	0.0459376	0.21898	-0.0269181	-0.139852	0.0860153	0.640197	0.00847096	-0.180828	0.19777	0.930069	0.0516085	-0.144468	0.247685	0.605747	-0.0510054	-0.235477	0.133466	0.587672	-0.01635	-0.214344	0.181644	0.871349	-0.0535253	-0.310068	0.203018	0.682424	-0.0141588	-0.188991	0.160673	0.873814	-0.0731189	-0.265744	0.119507
alpha-ketoglutarate	Energy	TCA Cycle	0.303171	0.195266	0.411076	4.11484e-08	0.233295	0.188162	0.278429	1.67538e-23	-0.0134418	-0.06445	0.0375664	0.605292	-0.0476686	-0.173666	0.0783285	0.458155	-0.0526084	-0.16816	0.0629435	0.371993	0.204957	0.010293	0.39962	0.0390682	0.192221	-0.00941247	0.393854	0.0616826	0.265932	0.0762338	0.455631	0.00603156	0.180974	-0.0226305	0.384578	0.0814508	0.378981	0.115168	0.642793	0.00489529	0.10217	-0.0812203	0.285561	0.274677	0.165961	-0.0360942	0.368017
alpha-tocopherol	Cofactors and Vitamins	Tocopherol Metabolism	-0.0664318	-0.177177	0.044313	0.239543	-0.0282127	-0.0754518	0.0190264	0.241611	0.0527936	1.73811e-05	0.10557	0.0499247	0.0742076	-0.0571016	0.205517	0.267824	0.0681755	-0.0522481	0.188599	0.266983	-0.0329953	-0.234687	0.168696	0.748348	0.0449156	-0.163997	0.253828	0.673301	0.0433352	-0.153212	0.239883	0.665466	-0.0870325	-0.297988	0.123923	0.418513	-0.02331	-0.296647	0.250027	0.86718	-0.076797	-0.262824	0.10923	0.418226	-0.0451835	-0.250143	0.159776
AMP	Nucleotide	Purine Metabolism, Adenine containing	-0.0344914	-0.141638	0.0726552	0.527882	-0.0234147	-0.0691269	0.0222975	0.315212	-0.0321826	-0.0832466	0.0188815	0.216559	-0.0835812	-0.209417	0.0422551	0.192832	-0.0955808	-0.210985	0.0198236	0.104463	-0.119175	-0.313544	0.0751939	0.229298	-0.0986304	-0.299958	0.102698	0.336748	0.0729096	-0.116502	0.262321	0.450358	-0.0365701	-0.239866	0.166726	0.724262	0.152661	-0.110752	0.416075	0.255814	0.0398941	-0.140333	0.220121	0.664232	0.0824195	-0.11615	0.280989
andro steroid monosulfate C19H28O6S (1)*	Lipid	Androgenic Steroids	-0.0116941	-0.116413	0.093025	0.826656	0.0778649	0.0333094	0.12242	0.000623166	-0.0981383	-0.147614	-0.0486629	0.000104302	-0.0170713	-0.139675	0.105533	0.784807	-0.143489	-0.255929	-0.0310493	0.0124099	0.0411078	-0.147319	0.229534	0.668773	0.0787987	-0.116374	0.273971	0.428535	0.188391	0.00477056	0.372012	0.0443442	0.189031	-0.00804985	0.386112	0.0601086	0.23485	-0.0205099	0.49021	0.0714342	0.0879385	-0.0883519	0.264229	0.328027	0.174974	-0.0192589	0.369206
androstenediol (3alpha, 17alpha) monosulfate (2)	Lipid	Androgenic Steroids	-0.0967766	-0.19946	0.00590687	0.0646991	0.0247561	-0.0191022	0.0686144	0.26841	-0.037359	-0.0866968	0.0119788	0.137673	0.00223497	-0.118147	0.122617	0.970956	-0.0612462	-0.171648	0.049156	0.276709	0.0322727	-0.15332	0.217866	0.733095	0.13895	-0.053288	0.331188	0.156465	0.0924517	-0.0884077	0.273311	0.316185	0.105224	-0.0888931	0.299341	0.287842	0.0945397	-0.15698	0.346059	0.46108	-0.0594348	-0.232365	0.113495	0.500338	0.106382	-0.0841485	0.296912
androstenediol (3alpha, 17alpha) monosulfate (3)	Lipid	Androgenic Steroids	-0.117783	-0.210792	-0.0247732	0.0130951	-0.0504246	-0.0901058	-0.0107435	0.0127827	0.0270851	-0.0171332	0.0713034	0.22974	0.0350029	-0.074317	0.144323	0.530078	0.0443878	-0.0558694	0.144645	0.385305	0.0845791	-0.0845017	0.25366	0.326661	0.107534	-0.0676001	0.282669	0.228637	0.112656	-0.0521127	0.277424	0.180087	0.0297832	-0.147064	0.20663	0.741196	0.23266	0.00351832	0.461803	0.0465885	0.0224804	-0.134684	0.179645	0.779092	0.0457119	-0.127448	0.218872
androstenediol (3beta,17beta) disulfate (1)	Lipid	Androgenic Steroids	-0.00371411	-0.101096	0.0936679	0.940379	0.0566464	0.0151436	0.0981491	0.00749889	0.0227189	-0.0236407	0.0690786	0.336567	0.0715418	-0.0428562	0.18594	0.220141	0.0378339	-0.0670805	0.142748	0.47947	0.196164	0.0196327	0.372695	0.0294329	0.125046	-0.0578058	0.307898	0.179995	0.193801	0.0217717	0.36583	0.0272675	0.15049	-0.0341493	0.33513	0.110092	0.406717	0.167478	0.645956	0.00087363	0.0447161	-0.119304	0.208737	0.592918	0.0249506	-0.155763	0.205664
androstenediol (3beta,17beta) disulfate (2)	Lipid	Androgenic Steroids	0.0142098	-0.0830763	0.111496	0.774547	0.0501179	0.00864367	0.0915921	0.0178925	-0.00353015	-0.0486874	0.0416271	0.878147	0.0206287	-0.0932937	0.134551	0.722511	-0.0351223	-0.1396	0.0693558	0.509753	0.20836	0.0357954	0.380925	0.0179869	0.15638	-0.0223636	0.335123	0.0863494	0.20882	0.0406565	0.376984	0.0149723	0.202098	0.0216076	0.382589	0.0282155	0.303397	0.0695327	0.53726	0.0110319	-0.0208511	-0.184559	0.142857	0.802763	0.11381	-0.0665589	0.29418
androstenediol (3beta,17beta) monosulfate (1)	Lipid	Androgenic Steroids	-0.028783	-0.128075	0.0705086	0.569729	0.0365158	-0.00585862	0.0788902	0.0911765	-0.0105927	-0.058046	0.0368606	0.661545	-0.0392747	-0.155822	0.0772729	0.508728	-0.077124	-0.18401	0.0297617	0.15718	0.12372	-0.054778	0.302218	0.174179	0.196824	0.0119359	0.381713	0.0369487	0.227484	0.0535391	0.401429	0.0104023	0.153777	-0.0329191	0.340473	0.10638	0.401821	0.159917	0.643725	0.00114474	0.0934325	-0.0738327	0.260698	0.273413	0.164523	-0.0197654	0.348812
androstenediol (3beta,17beta) monosulfate (2)	Lipid	Androgenic Steroids	-0.00825739	-0.118375	0.10186	0.88309	-0.00572446	-0.0527534	0.0413045	0.811337	0.0206316	-0.0320411	0.0733043	0.44241	0.105798	-0.0231533	0.234749	0.107757	0.0519121	-0.0663491	0.170173	0.389372	0.134939	-0.065387	0.335266	0.186618	0.0497842	-0.157715	0.257283	0.637995	0.0745125	-0.120705	0.26973	0.454174	0.0820609	-0.127467	0.291588	0.44249	0.295364	0.0238774	0.566851	0.0329974	-0.013488	-0.199283	0.172307	0.886792	0.0287465	-0.175957	0.23345
androsterone glucuronide	Lipid	Androgenic Steroids	0.0508823	-0.0438879	0.145653	0.292468	0.0582548	0.0178866	0.0986229	0.00470301	-0.0151517	-0.0603674	0.030064	0.511079	-0.0347528	-0.146139	0.0766334	0.540645	-0.0990691	-0.201221	0.003083	0.0573181	-0.0447293	-0.216477	0.127018	0.609544	-0.00293102	-0.180827	0.174965	0.974224	0.0100151	-0.157352	0.177382	0.906581	0.0485082	-0.131128	0.228144	0.596424	0.0427259	-0.19003	0.275482	0.718858	-0.029248	-0.188962	0.130466	0.719507	0.0927562	-0.0832124	0.268725
androsterone sulfate	Lipid	Androgenic Steroids	-0.121758	-0.228029	-0.0154879	0.024754	-0.0709834	-0.116291	-0.0256762	0.00215335	0.0572355	0.00639196	0.108079	0.0273851	0.0564693	-0.0686364	0.181575	0.37611	0.114785	5.11292e-05	0.22952	0.0498981	0.00725551	-0.186178	0.200689	0.941361	0.046502	-0.153857	0.246861	0.649003	-0.0019068	-0.190406	0.186593	0.984173	-0.096191	-0.298509	0.106127	0.351192	0.032639	-0.229506	0.294784	0.807099	0.0857746	-0.0937603	0.26531	0.348863	0.0439276	-0.15388	0.241735
arabitol/xylitol	Carbohydrate	Pentose Metabolism	0.229103	0.121043	0.337163	3.36304e-05	0.0874589	0.0412698	0.133648	0.000210662	-0.0354021	-0.0870732	0.016269	0.179169	-0.154012	-0.280948	-0.0270757	0.0174366	-0.219434	-0.335847	-0.103021	0.000225186	0.0859874	-0.111807	0.283782	0.393958	0.0221505	-0.182726	0.227027	0.832086	0.0592819	-0.133468	0.252032	0.546426	0.139941	-0.066938	0.34682	0.184768	0.0790158	-0.18904	0.347071	0.563226	0.0219623	-0.160643	0.204568	0.813542	9.25741e-05	-0.201098	0.201283
arabonate/xylonate	Carbohydrate	Pentose Metabolism	0.127371	0.0185915	0.23615	0.0217636	0.0371912	-0.00925185	0.0836342	0.116453	0.0238164	-0.028002	0.0756347	0.367436	-0.0853108	-0.213708	0.0430863	0.192683	-0.052999	-0.170752	0.064754	0.377471	-0.0422387	-0.239284	0.154807	0.674213	-0.0479532	-0.252054	0.156147	0.64498	-0.0641322	-0.256152	0.127888	0.512504	0.00599783	-0.200098	0.212094	0.954487	-0.286608	-0.553649	-0.0195674	0.0354314	0.0137652	-0.169749	0.197279	0.883056	0.0310152	-0.171176	0.233207
arachidate (20:0)	Lipid	Long Chain Fatty Acids	-0.129335	-0.237799	-0.0208702	0.0194629	-0.13715	-0.183094	-0.0912069	5.69732e-09	0.0240844	-0.027953	0.0761219	0.364094	-0.00989803	-0.138581	0.118785	0.880098	0.0183518	-0.0996629	0.136367	0.760398	-0.272884	-0.469517	-0.07625	0.00655744	-0.120586	-0.32426	0.0830877	0.245704	-0.177484	-0.369103	0.014134	0.0694401	-0.336403	-0.542067	-0.130738	0.00136126	-0.00632975	-0.272812	0.260152	0.962846	-0.0985087	-0.281625	0.0846073	0.291518	-0.0364153	-0.238168	0.165337
arachidonate (20:4n6)	Lipid	Long Chain Polyunsaturated Fatty Acid (n3 and n6)	0.185594	0.0767042	0.294483	0.000846625	0.0184413	-0.0281986	0.0650813	0.438145	-0.0481091	-0.099487	0.00326876	0.0664444	-0.080257	-0.207916	0.047402	0.217713	-0.130534	-0.24761	-0.0134578	0.0288926	-0.108914	-0.306184	0.0883557	0.279008	0.0903827	-0.11395	0.294715	0.385744	-0.0546285	-0.246867	0.13761	0.577347	-0.0145849	-0.220915	0.191746	0.889747	0.0881123	-0.179232	0.355457	0.518079	0.0177086	-0.166213	0.20163	0.850236	0.156979	-0.0456612	0.359619
arachidonoyl ethanolamide	Lipid	Endocannabinoid	0.187885	0.0821414	0.293629	0.0005046	0.141316	0.0965877	0.186044	7.1921e-10	-0.0860391	-0.136534	-0.0355437	0.000851556	-0.125966	-0.249281	-0.00265052	0.0452804	-0.308353	-0.421445	-0.19526	1.01517e-07	-0.0263895	-0.219692	0.166913	0.78891	-0.133487	-0.33371	0.066737	0.191176	0.101245	-0.0871275	0.289618	0.291944	0.024322	-0.177859	0.226503	0.813498	0.0743123	-0.187656	0.336281	0.578019	0.0284089	-0.14901	0.205827	0.753515	0.182403	-0.013072	0.377879
arachidonoylcarnitine (C20:4)	Lipid	Fatty Acid Metabolism (Acyl Carnitine)	0.272709	0.172044	0.373374	1.21548e-07	0.0731156	0.0299199	0.116311	0.000919309	-0.0475119	-0.094176	-0.000847857	0.0459853	-0.169721	-0.287314	-0.0521275	0.00469863	-0.247071	-0.354915	-0.139226	7.49426e-06	0.234747	0.053087	0.416408	0.0113499	0.136593	-0.0515715	0.324757	0.154685	0.256948	0.0799212	0.433975	0.00446946	0.202254	0.0122502	0.392258	0.0369635	0.344652	0.0984621	0.590842	0.00610109	0.0456184	-0.124817	0.216053	0.599671	0.186013	-0.00176857	0.373794
arachidonoylcholine	Lipid	Fatty Acid Metabolism (Acyl Choline)	-0.0794884	-0.188364	0.0293869	0.15234	-0.114655	-0.160787	-0.0685219	1.19044e-06	-0.00334461	-0.0551646	0.0484754	0.89927	-0.0796348	-0.207383	0.0481131	0.221621	-0.0686442	-0.185802	0.0485133	0.250633	0.0748607	-0.122851	0.272572	0.457793	-0.0282573	-0.233047	0.176533	0.786703	-0.109115	-0.301783	0.083554	0.266812	0.0200411	-0.186751	0.226833	0.849263	-0.0916197	-0.359563	0.176323	0.502519	0.105721	-0.0780624	0.289505	0.259367	0.0715676	-0.130921	0.274056
arachidoylcarnitine (C20)*	Lipid	Fatty Acid Metabolism (Acyl Carnitine)	-0.642702	-0.747238	-0.538165	3.28916e-32	-0.240591	-0.285577	-0.195605	5.34719e-25	0.122175	0.0705767	0.173774	3.70952e-06	0.192402	0.0654061	0.319399	0.00300582	0.271157	0.154689	0.387626	5.32971e-06	-0.0750846	-0.270832	0.120663	0.451945	-0.154046	-0.356802	0.0487102	0.136364	-0.273687	-0.464442	-0.0829321	0.00494904	-0.37538	-0.580118	-0.170641	0.000332503	-0.36416	-0.629441	-0.0988782	0.00716431	-0.198953	-0.381731	-0.0161747	0.0329093	-0.209259	-0.410639	-0.0078783
argininate*	Amino Acid	Urea cycle; Arginine and Proline Metabolism	0.0120743	-0.0966335	0.120782	0.827574	0.0837959	0.0375476	0.130044	0.000390074	-0.000900374	-0.0524324	0.0506316	0.972664	-0.0125648	-0.139027	0.113898	0.845513	0.0779046	-0.0380741	0.193883	0.187852	-0.062028	-0.259157	0.135101	0.537208	-0.117872	-0.322059	0.086315	0.257685	-0.14749	-0.339591	0.0446119	0.132283	-0.0994791	-0.305663	0.106704	0.344115	-0.276052	-0.543206	-0.00889744	0.042851	-0.090594	-0.272609	0.0914213	0.329095	-0.161144	-0.361684	0.0393962
arginine	Amino Acid	Urea cycle; Arginine and Proline Metabolism	-0.293127	-0.401398	-0.184856	1.23802e-07	-0.147855	-0.193722	-0.101989	3.26664e-10	-0.0136338	-0.0654385	0.0381709	0.605764	-0.0060091	-0.133274	0.121256	0.926223	0.0789326	-0.0377821	0.195647	0.184867	0.0538704	-0.144372	0.252113	0.594111	0.011376	-0.193965	0.216717	0.913483	-0.083731	-0.276918	0.109456	0.395385	0.00104462	-0.206304	0.208393	0.992117	-0.107262	-0.375925	0.161401	0.433694	0.154549	-0.0291356	0.338234	0.0990761	-0.00411738	-0.206497	0.198262
ascorbic acid 2-sulfate	Cofactors and Vitamins	Ascorbate and Aldarate Metabolism	-0.0548339	-0.16351	0.0538418	0.322498	-0.0116185	-0.0580245	0.0347875	0.623452	0.0858022	0.0347918	0.136813	0.000991759	0.0222371	-0.10555	0.150024	0.732907	0.150195	0.0330018	0.267388	0.0120407	-0.072373	-0.270375	0.125629	0.47352	-0.101697	-0.306788	0.103393	0.330898	-0.21808	-0.411031	-0.0251281	0.0267703	-0.176691	-0.383787	0.0304045	0.0944296	-0.296012	-0.564349	-0.0276759	0.0306307	0.0651059	-0.117243	0.247455	0.483847	-0.0528817	-0.253789	0.148026
ascorbic acid 3-sulfate*	Cofactors and Vitamins	Ascorbate and Aldarate Metabolism	0.0295643	-0.0778229	0.136951	0.58929	0.00266258	-0.0431736	0.0484988	0.909305	0.0788999	0.027439	0.130361	0.00267873	0.0559214	-0.0692568	0.1811	0.381033	0.187696	0.0728952	0.302497	0.00136785	0.0366308	-0.158177	0.231438	0.712313	0.0415774	-0.160205	0.24336	0.686155	-0.0721777	-0.262017	0.117661	0.455932	-0.101546	-0.305301	0.102209	0.32846	-0.100438	-0.364445	0.16357	0.45566	-0.0914223	-0.27109	0.0882455	0.318414	-0.156076	-0.35403	0.0418774
asparagine	Amino Acid	Alanine and Aspartate Metabolism	-0.0866211	-0.194571	0.0213283	0.115712	-0.207834	-0.252854	-0.162815	3.60248e-19	0.0323507	-0.018907	0.0836085	0.215904	0.0357347	-0.0910542	0.162524	0.580467	0.0883344	-0.0279436	0.204612	0.136403	0.0684828	-0.127629	0.264595	0.493485	0.0465145	-0.156619	0.249648	0.653395	-0.129435	-0.320545	0.0616755	0.184224	0.00442429	-0.200695	0.209544	0.96626	-0.184676	-0.450451	0.0811003	0.173102	0.0967992	-0.0846513	0.27825	0.295557	-0.126935	-0.326853	0.0729829
aspartate	Amino Acid	Alanine and Aspartate Metabolism	0.380881	0.277859	0.483902	6.20023e-13	0.302047	0.259747	0.344348	2.71822e-42	-0.0419033	-0.0910654	0.00725889	0.0947477	-0.195392	-0.317838	-0.0729457	0.0017795	-0.218019	-0.330314	-0.105723	0.000145236	-0.147971	-0.336482	0.0405403	0.123851	-0.1764	-0.371661	0.0188603	0.0765871	-0.00143695	-0.18514	0.182266	0.987761	0.0484502	-0.14872	0.24562	0.629889	0.108668	-0.146807	0.364143	0.404232	0.100575	-0.0750759	0.276225	0.26158	0.15398	-0.0395475	0.347507
azelate (nonanedioate; C9)	Lipid	Fatty Acid, Dicarboxylate	0.0864506	-0.0178324	0.190734	0.104143	0.0135091	-0.0309816	0.0579997	0.551562	0.00228981	-0.0471808	0.0517604	0.927669	0.0971808	-0.0252279	0.219589	0.119622	-0.0635264	-0.175787	0.0487345	0.267193	-0.13129	-0.321679	0.0590988	0.17638	-0.159184	-0.356389	0.0380216	0.113558	-0.0353726	-0.220906	0.15016	0.708489	-0.112336	-0.31147	0.0867974	0.268681	-0.0130812	-0.271101	0.244938	0.920801	-0.0388164	-0.21422	0.136587	0.664313	-0.0291823	-0.222437	0.164073
behenoyl dihydrosphingomyelin (d18:0/22:0)*	Lipid	Sphingolipid Metabolism	-0.203937	-0.313857	-0.0940172	0.000281829	0.171054	0.124671	0.217438	7.06516e-13	-0.0586187	-0.111141	-0.0060959	0.0287357	0.0493612	-0.080575	0.179297	0.456308	-0.00473185	-0.123896	0.114433	0.937929	0.109877	-0.0889716	0.308725	0.278609	0.101709	-0.104259	0.307677	0.332905	0.137401	-0.0563754	0.331178	0.164481	0.188038	-0.0199439	0.396019	0.0763601	0.161335	-0.108149	0.430819	0.240462	0.339126	0.153729	0.524522	0.000342997	0.290303	0.086037	0.494568
behenoyl sphingomyelin (d18:1/22:0)*	Lipid	Sphingolipid Metabolism	-0.773941	-0.87586	-0.672023	2.6979e-47	-0.0814442	-0.127452	-0.0354365	0.000529278	0.0130959	-0.038502	0.0646939	0.618656	0.12733	-0.000534907	0.255194	0.050965	0.0964716	-0.0207929	0.213736	0.106802	-0.0504244	-0.246879	0.14603	0.614723	-0.102172	-0.30566	0.101317	0.324856	-0.175629	-0.367073	0.0158155	0.072143	-0.141576	-0.347054	0.0639025	0.176746	-0.139436	-0.405676	0.126804	0.304461	-0.0227047	-0.205037	0.159627	0.807078	0.0449908	-0.155898	0.24588
behenoylcarnitine (C22)*	Lipid	Fatty Acid Metabolism (Acyl Carnitine)	-0.253994	-0.363405	-0.144582	5.65345e-06	-0.0478909	-0.0948279	-0.000954	0.0455267	0.0805281	0.028631	0.132425	0.00237779	0.155923	0.0268401	0.285007	0.0179397	0.140215	0.0218329	0.258597	0.0202929	-0.0887607	-0.288065	0.110543	0.382507	-0.0524774	-0.258917	0.153963	0.618132	-0.218015	-0.412236	-0.0237946	0.0278246	-0.249994	-0.458453	-0.0415362	0.0187788	-0.14116	-0.411261	0.128942	0.305482	-0.0839703	-0.269179	0.101238	0.373999	-0.0979308	-0.301989	0.106127
benzoate	Xenobiotics	Benzoate Metabolism	0.0526272	-0.057747	0.163001	0.349826	-0.0132163	-0.0603623	0.0339296	0.582515	0.0311027	-0.0212971	0.0835025	0.244482	0.0230617	-0.107112	0.153235	0.728271	0.0104512	-0.108931	0.129833	0.863686	0.00410355	-0.195848	0.204055	0.967896	-0.0215542	-0.228665	0.185556	0.83828	-0.157612	-0.352464	0.0372396	0.112807	-0.0617701	-0.270905	0.147365	0.562452	-0.153866	-0.424845	0.117113	0.265563	0.0300396	-0.155932	0.216011	0.751425	-0.0501538	-0.255052	0.154745
beta-alanine	Nucleotide	Pyrimidine Metabolism, Uracil containing	0.238291	0.128408	0.348174	2.21875e-05	0.143118	0.0964365	0.1898	2.21535e-09	-0.0464497	-0.0990652	0.00616576	0.0835351	-0.0907835	-0.220871	0.0393036	0.171248	-0.085378	-0.204681	0.0339247	0.160607	-0.0104777	-0.211099	0.190144	0.918423	-0.0706059	-0.27841	0.137198	0.505229	0.0656891	-0.129815	0.261193	0.509969	0.091242	-0.118594	0.301078	0.393855	-0.0259146	-0.297801	0.245972	0.851723	0.0223217	-0.16378	0.208423	0.814042	0.0756557	-0.129387	0.280698
beta-citrylglutamate	Amino Acid	Glutamate Metabolism	0.293307	0.18604	0.400574	9.28787e-08	0.187471	0.14214	0.232802	9.39571e-16	-0.00930195	-0.0601253	0.0415214	0.719634	-0.0711799	-0.198857	0.0564968	0.274339	-0.0401016	-0.157194	0.0769906	0.501843	0.0689434	-0.127473	0.26536	0.491255	0.0555767	-0.147872	0.259025	0.592166	0.0884974	-0.102909	0.279904	0.364612	-0.0282908	-0.233729	0.177147	0.787113	0.0807405	-0.185447	0.346928	0.551967	-0.0153584	-0.197345	0.166628	0.868551	0.019712	-0.180797	0.220221
beta-cryptoxanthin	Cofactors and Vitamins	Vitamin A Metabolism	-0.286496	-0.393595	-0.179396	1.73951e-07	-0.261452	-0.305802	-0.217103	7.7465e-30	0.253978	0.203997	0.30396	1.07924e-22	0.245874	0.122355	0.369393	9.83115e-05	0.588128	0.474849	0.701407	1.17094e-23	-0.311177	-0.503015	-0.119339	0.0014922	-0.278495	-0.477202	-0.079789	0.00604327	-0.586733	-0.773678	-0.399788	9.36378e-10	-0.672913	-0.873562	-0.472264	6.39597e-11	-0.830819	-1.0908	-0.570836	4.66417e-10	-0.289675	-0.465211	-0.114139	0.00123238	-0.554858	-0.74826	-0.361456
beta-guanidinopropanoate	Xenobiotics	Food Component/Plant	0.209019	0.0990005	0.319037	0.000200588	0.162793	0.116299	0.209286	9.08429e-12	-0.0125738	-0.0648783	0.0397307	0.637314	-0.12915	-0.260124	0.00182429	0.0532737	-0.116601	-0.236718	0.0035146	0.0570824	0.00504973	-0.194147	0.204246	0.960349	0.151412	-0.0549165	0.35774	0.150239	0.15287	-0.0412457	0.346986	0.122623	0.15028	-0.0580653	0.358626	0.157325	0.184967	-0.0849886	0.454923	0.179163	0.137291	-0.048799	0.323381	0.148075	0.15642	-0.0486093	0.361449
beta-hydroxyisovalerate	Amino Acid	Leucine, Isoleucine and Valine Metabolism	0.219354	0.116834	0.321874	2.84802e-05	0.101708	0.0579911	0.145426	5.39694e-06	0.000232243	-0.0489953	0.0494598	0.992618	0.104441	-0.0163268	0.225208	0.0900295	0.0479544	-0.0628013	0.15871	0.395871	-0.0427635	-0.231188	0.145661	0.656272	-0.0792654	-0.274436	0.115905	0.425801	-0.08113	-0.264749	0.102489	0.386272	-0.0157787	-0.212858	0.1813	0.875235	0.0235067	-0.23185	0.278864	0.856738	0.160467	-0.0133012	0.334234	0.0702824	0.154588	-0.0368654	0.346041
betaine	Amino Acid	Glycine, Serine and Threonine Metabolism	0.117407	0.013127	0.221686	0.0273587	-0.121532	-0.165746	-0.0773175	7.96683e-08	0.00266324	-0.0466991	0.0520256	0.91573	-0.0926203	-0.214741	0.0295	0.137048	-0.0212144	-0.133211	0.090782	0.71029	-0.0845181	-0.27403	0.104993	0.381839	-0.164503	-0.3608	0.0317933	0.100424	-0.180754	-0.365433	0.00392353	0.055064	-0.129678	-0.327894	0.0685377	0.199601	-0.196489	-0.453319	0.0603412	0.133655	-0.0497571	-0.225759	0.126244	0.579316	-0.0602462	-0.254161	0.133668
bilirubin	Cofactors and Vitamins	Hemoglobin and Porphyrin Metabolism	-0.242799	-0.349887	-0.13571	9.26629e-06	-0.136123	-0.181629	-0.0906171	5.30766e-09	0.0862568	0.0351364	0.137377	0.000956082	0.0543863	-0.0708475	0.17962	0.394451	0.220508	0.105656	0.335359	0.000171895	-0.0698463	-0.263326	0.123633	0.479001	-0.0472221	-0.247629	0.153184	0.644021	-0.263709	-0.452253	-0.075164	0.00614806	-0.305724	-0.50809	-0.103358	0.00308844	-0.389928	-0.652136	-0.127721	0.00358438	-0.100985	-0.281542	0.0795723	0.272807	-0.158042	-0.356976	0.0408912
bilirubin (E,E)*	Cofactors and Vitamins	Hemoglobin and Porphyrin Metabolism	0.00865034	-0.0997129	0.117014	0.875604	0.051528	0.00535894	0.0976971	0.0287307	-0.0354001	-0.0871451	0.0163448	0.179814	-0.048896	-0.176173	0.0783809	0.451248	-0.0855015	-0.202227	0.031224	0.150984	-0.0163982	-0.21304	0.180243	0.870094	0.244245	0.0405635	0.447927	0.018789	0.193084	0.00145758	0.38471	0.0482847	0.101986	-0.103688	0.307659	0.3309	0.224761	-0.0417324	0.491254	0.0982666	-0.0540559	-0.236256	0.128144	0.560709	0.116512	-0.0842309	0.317256
bilirubin (E,Z or Z,E)*	Cofactors and Vitamins	Hemoglobin and Porphyrin Metabolism	-0.150323	-0.259359	-0.041286	0.00691847	-0.0796755	-0.126161	-0.0331901	0.000791508	0.039158	-0.0125701	0.0908862	0.137783	0.0125335	-0.115223	0.14029	0.847434	0.042192	-0.0749734	0.159357	0.480091	0.0739854	-0.124928	0.272899	0.465773	0.232496	0.0264614	0.438531	0.0270129	0.0705871	-0.123253	0.264427	0.475174	0.0144518	-0.193598	0.222501	0.891644	0.00713982	-0.262432	0.276712	0.958575	-0.0238479	-0.207739	0.160044	0.79925	0.0526291	-0.149978	0.255236
biliverdin	Cofactors and Vitamins	Hemoglobin and Porphyrin Metabolism	-0.10687	-0.213019	-0.00072031	0.0484672	-0.0379382	-0.0832462	0.00736982	0.100709	0.0268841	-0.0235325	0.0773006	0.295739	0.0318209	-0.0928074	0.156449	0.616579	0.0549383	-0.0593581	0.169235	0.345931	-0.038831	-0.23121	0.153548	0.692228	0.0496965	-0.149571	0.248964	0.624788	-0.0145548	-0.202028	0.172918	0.878987	-0.101531	-0.302746	0.0996845	0.322464	-0.0778182	-0.338535	0.182899	0.558334	-0.0936256	-0.272489	0.0852378	0.304724	-0.0568076	-0.253875	0.14026
branched chain 14:0 dicarboxylic acid	Lipid	Fatty Acid, Dicarboxylate	-0.171425	-0.281064	-0.0617858	0.00219844	-0.237997	-0.283582	-0.192412	6.23132e-24	0.200856	0.149687	0.252025	2.47957e-14	0.240293	0.113779	0.366808	0.000201634	0.472938	0.356911	0.588964	2.42505e-15	-0.277196	-0.47439	-0.080002	0.00589521	-0.127776	-0.33203	0.0764783	0.219997	-0.426359	-0.618524	-0.234195	1.43341e-05	-0.521391	-0.727642	-0.31514	7.84644e-07	-0.729416	-0.996658	-0.462175	9.84584e-08	-0.21717	-0.397799	-0.0365414	0.0184789	-0.406081	-0.605093	-0.207068
branched-chain fatty acid 18:0 (2)	Lipid	Fatty Acid, Branched	0.0284508	-0.0822332	0.139135	0.614218	-0.00720723	-0.0544732	0.0400587	0.764923	-0.103463	-0.155174	-0.0517508	9.08571e-05	-0.0895347	-0.219016	0.0399466	0.175193	-0.147223	-0.26597	-0.0284756	0.0151322	0.153607	-0.046623	0.353837	0.132593	0.115823	-0.0915757	0.323222	0.273518	0.209469	0.0143457	0.404592	0.0353893	0.219545	0.010118	0.428972	0.0399238	0.241975	-0.0293813	0.513332	0.0804714	0.202142	0.0160933	0.38819	0.0332305	0.275737	0.0707539	0.480721
branched-chain, straight-chain, or cyclopropyl 10:1 fatty acid (1)*	Partially Characterized Molecules	Partially Characterized Molecules	-0.191879	-0.300219	-0.0835392	0.000526002	-0.13635	-0.182322	-0.0903792	7.11043e-09	0.0707696	0.0197956	0.121744	0.00653858	0.188087	0.0609552	0.315218	0.00375931	0.163952	0.0473595	0.280544	0.00587783	-0.0354559	-0.232705	0.161793	0.724458	-0.0358343	-0.240146	0.168477	0.730881	-0.166832	-0.35905	0.0253863	0.088876	-0.12954	-0.335848	0.0767692	0.218292	-0.0340977	-0.301414	0.233219	0.802473	-0.0507589	-0.233868	0.13235	0.58672	-0.124777	-0.326522	0.0769679
branched-chain, straight-chain, or cyclopropyl 12:1 fatty acid*	Partially Characterized Molecules	Partially Characterized Molecules	-0.0962047	-0.204409	0.0119996	0.0813665	-0.00702408	-0.0532694	0.0392213	0.765814	-0.0211727	-0.0723517	0.0300063	0.417209	0.0534775	-0.0733879	0.180343	0.408475	-0.057172	-0.17352	0.0591761	0.335282	0.203834	0.00755985	0.400109	0.0418145	0.310919	0.107617	0.51422	0.00274337	0.280908	0.0896393	0.472176	0.00402025	0.287188	0.0818988	0.492477	0.00613748	0.325238	0.0592429	0.591234	0.0165843	-0.0767786	-0.258525	0.104967	0.407462	0.122053	-0.0781907	0.322296
bromine	Xenobiotics	Chemical	-0.229418	-0.336962	-0.121875	3.00737e-05	-0.132508	-0.17816	-0.0868563	1.46434e-08	0.0985194	0.0471508	0.149888	0.000175092	0.171611	0.045453	0.297768	0.00770368	0.344441	0.228742	0.46014	6.31132e-09	-0.131337	-0.326832	0.0641582	0.187785	-0.225752	-0.428246	-0.0232573	0.0289062	-0.326276	-0.516785	-0.135767	0.000799552	-0.254161	-0.458635	-0.0496868	0.0148731	-0.392618	-0.657557	-0.127679	0.00370228	-0.0421009	-0.223618	0.139416	0.649229	-0.0796068	-0.279598	0.120384
butenoylglycine	Lipid	Fatty Acid Metabolism (Acyl Glycine)	0.0352104	-0.0720197	0.14244	0.519642	-0.066584	-0.112209	-0.020959	0.00425608	-0.0647478	-0.11559	-0.0139059	0.0125946	-0.0394557	-0.165356	0.0864444	0.538848	-0.106133	-0.221596	0.00932956	0.0715832	0.156233	-0.0390986	0.351564	0.116886	0.0649484	-0.137376	0.267273	0.529022	0.1102	-0.0801496	0.300549	0.25632	0.0777523	-0.126551	0.282055	0.455496	0.296318	0.0316005	0.561035	0.0282635	-0.10639	-0.286072	0.0732906	0.24567	0.0219443	-0.176024	0.219913
butyrate (4:0)	Lipid	Short Chain Fatty Acid	0.128796	0.0184407	0.239151	0.0221946	0.0922612	0.0452807	0.139242	0.000121575	0.0094847	-0.042485	0.0614544	0.720398	0.0867317	-0.0425283	0.215992	0.188331	0.0201705	-0.0983738	0.138715	0.73862	-0.0102489	-0.211674	0.191176	0.920515	0.0259158	-0.182721	0.234552	0.807543	-0.0404963	-0.236784	0.155791	0.68578	-0.11443	-0.325106	0.0962466	0.286875	-0.0519517	-0.324927	0.221024	0.708982	-0.0312349	-0.217523	0.155053	0.742303	-0.0605051	-0.265753	0.144743
butyrylcarnitine (C4)	Lipid	Fatty Acid Metabolism (also BCAA Metabolism)	0.280352	0.170376	0.390327	6.31842e-07	0.230977	0.185009	0.276944	2.4908e-22	-0.0605517	-0.113002	-0.00810084	0.023686	-0.10668	-0.235972	0.0226111	0.105771	-0.170784	-0.289357	-0.0522103	0.00478437	-0.0120463	-0.211123	0.187031	0.905538	-0.0503945	-0.256599	0.15581	0.631753	0.125681	-0.0683187	0.31968	0.204022	0.11702	-0.0912007	0.32524	0.270488	0.256385	-0.0134081	0.526179	0.0625095	0.137552	-0.0487293	0.323834	0.147722	0.166288	-0.0389528	0.371528
C-glycosyltryptophan	Amino Acid	Tryptophan Metabolism	0.142664	0.0321719	0.253155	0.0114157	0.214946	0.168885	0.261006	1.51983e-19	-0.0699631	-0.121925	-0.0180016	0.00834989	-0.111691	-0.24111	0.0177284	0.0906971	-0.215027	-0.333717	-0.0963369	0.00039102	0.0413722	-0.159459	0.242203	0.686221	-0.0391933	-0.247215	0.168828	0.711767	0.161169	-0.0345401	0.356878	0.106449	0.202471	-0.00758491	0.412526	0.0588557	0.116902	-0.155269	0.389073	0.399653	0.127017	-0.0588884	0.312923	0.180403	0.173702	-0.0311241	0.378529
caffeine	Xenobiotics	Xanthine Metabolism	0.14988	0.039924	0.259835	0.00757743	0.0901267	0.043271	0.136982	0.000166987	0.00524504	-0.0471116	0.0576017	0.844239	0.0771627	-0.0533555	0.207681	0.246384	0.0560396	-0.0636585	0.175738	0.358605	0.0252437	-0.174483	0.224971	0.804239	0.145334	-0.0615439	0.352212	0.168418	0.021509	-0.173124	0.216142	0.828425	0.0522071	-0.156694	0.261108	0.62407	0.105341	-0.165334	0.376016	0.44537	-0.104197	-0.289776	0.0813813	0.270946	-0.00896757	-0.213434	0.195498
caprate (10:0)	Lipid	Medium Chain Fatty Acid	-0.211305	-0.31884	-0.103769	0.000120463	-0.127773	-0.17349	-0.0820562	4.83464e-08	0.0522732	0.00102311	0.103523	0.0456042	0.200512	0.0748752	0.326149	0.00177679	0.165382	0.0501606	0.280603	0.00493153	0.0768112	-0.119679	0.273301	0.443342	0.0615787	-0.141947	0.265104	0.552965	-0.034766	-0.226245	0.156713	0.721793	-0.00275651	-0.208272	0.202759	0.979015	0.0286861	-0.237602	0.294974	0.832683	-0.0138857	-0.19595	0.168178	0.881107	0.0396658	-0.160928	0.24026
caproate (6:0)	Lipid	Medium Chain Fatty Acid	-0.0459665	-0.140035	0.0481019	0.337992	-0.0296845	-0.0698273	0.0104583	0.147141	0.034033	-0.0108496	0.0789156	0.137124	0.106997	-0.00290849	0.216903	0.0563712	0.0433272	-0.0574671	0.144121	0.39928	-0.0121733	-0.18292	0.158574	0.888805	0.0231292	-0.153731	0.19999	0.797591	0.0528293	-0.113563	0.219221	0.533538	0.0378071	-0.140782	0.216397	0.67803	0.037712	-0.193688	0.269112	0.749269	0.00214274	-0.15594	0.160226	0.978794	0.0250274	-0.149144	0.199199
caprylate (8:0)	Lipid	Medium Chain Fatty Acid	-0.0451681	-0.1537	0.0633642	0.414468	-0.0838436	-0.130026	-0.0376612	0.000379761	0.000351238	-0.0515326	0.0522351	0.989407	0.102494	-0.0245859	0.229574	0.113856	0.0552796	-0.0612652	0.171824	0.352333	0.0998511	-0.0972582	0.29696	0.320561	0.0643633	-0.139803	0.26853	0.536441	0.0547894	-0.137293	0.246872	0.575916	-0.0185285	-0.224691	0.187634	0.860097	0.264123	-0.00300405	0.53125	0.0526296	-0.0354114	-0.218284	0.147461	0.704145	-0.00385512	-0.20534	0.19763
carboxyethyl-GABA	Amino Acid	Glutamate Metabolism	-0.0465986	-0.157228	0.0640306	0.408837	-0.0269057	-0.0741318	0.0203205	0.263974	0.00476703	-0.0476746	0.0572087	0.858504	0.0515704	-0.0788644	0.182005	0.438162	0.0392094	-0.0804122	0.158831	0.520373	-0.142795	-0.341949	0.0563583	0.159809	-0.199421	-0.405704	0.00686322	0.0581153	-0.145575	-0.339649	0.0484994	0.141415	-0.254062	-0.462363	-0.0457616	0.0168545	-0.313886	-0.583784	-0.0439891	0.0226708	-0.0030753	-0.18971	0.183559	0.974222	0.0347278	-0.170902	0.240357
carnitine	Lipid	Carnitine Metabolism	0.211038	0.101909	0.320167	0.000154007	0.121065	0.0746175	0.167513	3.53778e-07	-0.0200727	-0.0732918	0.0331464	0.45951	0.0189192	-0.110847	0.148685	0.774942	-0.0894536	-0.208462	0.0295547	0.14059	0.268909	0.0686396	0.469178	0.00852644	0.122938	-0.0845022	0.330377	0.245236	0.269499	0.0743373	0.46466	0.00682875	0.317577	0.108109	0.527045	0.00298503	0.236255	-0.0351547	0.507665	0.087945	0.112686	-0.0721252	0.297498	0.231899	0.0705741	-0.133047	0.274195
carotene diol (1)	Cofactors and Vitamins	Vitamin A Metabolism	-0.496803	-0.600926	-0.392681	2.42849e-20	-0.30404	-0.347237	-0.260843	3.36959e-41	0.235198	0.186091	0.284305	2.09274e-20	0.292399	0.171492	0.413306	2.28374e-06	0.638237	0.527353	0.749121	1.61661e-28	-0.160501	-0.348077	0.0270749	0.0934791	-0.212402	-0.406693	-0.0181099	0.0321607	-0.560082	-0.742874	-0.37729	2.28343e-09	-0.655961	-0.852152	-0.45977	7.29085e-11	-0.816306	-1.07051	-0.562099	3.85205e-10	-0.308754	-0.483338	-0.134171	0.00053594	-0.49201	-0.684361	-0.299658
carotene diol (2)	Cofactors and Vitamins	Vitamin A Metabolism	-0.569239	-0.672589	-0.465889	2.26929e-26	-0.317446	-0.360471	-0.274421	6.9426e-45	0.198017	0.148397	0.247637	9.38595e-15	0.255062	0.133804	0.376319	3.88039e-05	0.564098	0.452893	0.675303	1.09904e-22	-0.132115	-0.321079	0.0568496	0.170462	-0.155472	-0.351202	0.0402575	0.119428	-0.487997	-0.672142	-0.303852	2.26846e-07	-0.575209	-0.772852	-0.377565	1.35132e-08	-0.758007	-1.0141	-0.501918	7.68275e-09	-0.285142	-0.460425	-0.109858	0.00144536	-0.44341	-0.636533	-0.250287
carotene diol (3)	Cofactors and Vitamins	Vitamin A Metabolism	-0.351294	-0.459245	-0.243342	2.23112e-10	-0.212555	-0.258082	-0.167027	1.46444e-19	0.151563	0.100232	0.202893	8.49057e-09	0.186238	0.0598597	0.312616	0.00389762	0.428513	0.312612	0.544415	6.31507e-13	-0.10856	-0.304757	0.0876359	0.277949	-0.119021	-0.322241	0.0842002	0.25083	-0.367477	-0.558669	-0.176285	0.00016911	-0.387214	-0.592422	-0.182007	0.000221792	-0.479448	-0.745338	-0.213559	0.00041629	-0.339394	-0.521097	-0.157692	0.000256338	-0.473397	-0.673593	-0.273201
catechol sulfate	Xenobiotics	Benzoate Metabolism	-0.0925143	-0.202773	0.0177446	0.10001	-0.143211	-0.189847	-0.0965752	2.08787e-09	0.128225	0.0758387	0.180611	1.73616e-06	-0.00650706	-0.135026	0.122012	0.920905	0.233593	0.115729	0.351457	0.000105414	-0.268311	-0.46791	-0.068712	0.0084525	-0.223364	-0.430109	-0.0166184	0.0342343	-0.437415	-0.631923	-0.242906	1.09657e-05	-0.366261	-0.575028	-0.157495	0.000593863	-0.593936	-0.864437	-0.323434	1.7557e-05	-0.196554	-0.38107	-0.0120374	0.0368276	-0.312404	-0.515699	-0.109108
ceramide (d16:1/24:1, d18:1/22:1)*	Lipid	Ceramides	-0.024615	-0.134896	0.0856659	0.661604	0.0870727	0.0401669	0.133979	0.000279699	0.0534817	0.00169221	0.105271	0.0429786	0.113169	-0.0164822	0.24282	0.0870741	0.143412	0.0245088	0.262314	0.0181115	0.0757905	-0.123931	0.275512	0.45679	-0.132511	-0.339383	0.0743609	0.209159	-0.0805881	-0.275215	0.114039	0.416824	-0.0976328	-0.306527	0.111262	0.359423	-0.33608	-0.606746	-0.0654128	0.01498	0.00465601	-0.181182	0.190494	0.960813	-0.000732983	-0.205484	0.204018
ceramide (d18:1/14:0, d16:1/16:0)*	Lipid	Ceramides	-0.162403	-0.2722	-0.0526059	0.00376613	0.076714	0.0298594	0.123569	0.00134586	0.0642294	0.0122299	0.116229	0.015516	0.143144	0.0141929	0.272095	0.0296009	0.165409	0.0471483	0.28367	0.00614712	-0.087947	-0.286487	0.110593	0.385059	-0.246597	-0.452245	-0.0409493	0.0187917	-0.277419	-0.470895	-0.0839435	0.00497574	-0.195471	-0.40313	0.0121873	0.0650291	-0.414862	-0.683928	-0.145797	0.00253138	0.0165889	-0.169168	0.202346	0.860977	0.0336601	-0.171002	0.238322
ceramide (d18:1/17:0, d17:1/18:0)*	Lipid	Ceramides	-0.0126885	-0.121445	0.096068	0.81903	0.11788	0.0717905	0.163969	5.80564e-07	0.0954545	0.0449514	0.145958	0.000217044	0.193155	0.0658768	0.320433	0.00295732	0.210064	0.0933374	0.32679	0.000427353	0.0204906	-0.177114	0.218095	0.838857	-0.134823	-0.339503	0.069857	0.196545	-0.130515	-0.32308	0.06205	0.183905	-0.075844	-0.282525	0.130837	0.471774	-0.372192	-0.63999	-0.104393	0.00647879	-0.0332912	-0.215461	0.148879	0.720064	-0.00461961	-0.20533	0.196091
ceramide (d18:1/20:0, d16:1/22:0, d20:1/18:0)*	Lipid	Ceramides	0.186755	0.0765266	0.296983	0.000909113	0.163641	0.117094	0.210189	7.51522e-12	0.0224868	-0.0294183	0.074392	0.395569	0.0176452	-0.112401	0.147692	0.79017	0.0131282	-0.106137	0.132394	0.82909	0.0558315	-0.144002	0.255665	0.583768	-0.0407731	-0.247762	0.166215	0.699277	0.0199568	-0.17478	0.214694	0.840718	-0.00586326	-0.214875	0.203149	0.956128	-0.108294	-0.379114	0.162525	0.432964	0.0083941	-0.178159	0.194947	0.929686	0.0578408	-0.147699	0.263381
ceramide (d18:2/24:1, d18:1/24:2)*	Lipid	Ceramides	-0.259772	-0.368324	-0.151219	2.89583e-06	0.0339541	-0.0126717	0.08058	0.153387	0.0258077	-0.0259272	0.0775426	0.327978	0.0111356	-0.117256	0.139527	0.86494	0.0183469	-0.0994005	0.136094	0.759933	-0.0219281	-0.218716	0.17486	0.82702	-0.0857651	-0.289599	0.118069	0.40933	-0.0644882	-0.256257	0.127281	0.509613	-0.152657	-0.358483	0.0531699	0.145935	-0.182224	-0.448915	0.0844676	0.180371	-0.173541	-0.357147	0.0100655	0.0639358	-0.0910032	-0.293296	0.11129
cerotoylcarnitine (C26)*	Lipid	Fatty Acid Metabolism (Acyl Carnitine)	-0.488299	-0.590795	-0.385803	2.76131e-20	-0.0193232	-0.0641799	0.0255336	0.398286	0.0877279	0.0381385	0.137317	0.000535051	0.263011	0.139307	0.386714	3.20189e-05	0.228212	0.114764	0.34166	8.29676e-05	-0.0165799	-0.206104	0.172944	0.863782	-0.122	-0.31831	0.0743095	0.223037	-0.236539	-0.421229	-0.0518492	0.0120986	-0.306675	-0.504904	-0.108446	0.00244761	-0.395284	-0.652131	-0.138437	0.00257877	-0.120104	-0.2967	0.0564911	0.182403	-0.136844	-0.331413	0.0577242
chenodeoxycholate	Lipid	Primary Bile Acid Metabolism	-0.0209991	-0.129905	0.0879072	0.705343	0.0260607	-0.0204289	0.0725504	0.271717	-0.0356553	-0.087259	0.0159483	0.175517	-0.0386093	-0.166188	0.0889696	0.552873	-0.110255	-0.227257	0.00674791	0.0647402	-0.105631	-0.303006	0.091744	0.294008	-0.0270145	-0.231456	0.177427	0.795531	-0.00670511	-0.199046	0.185636	0.945495	0.0595037	-0.146937	0.265944	0.571913	0.245235	-0.0222523	0.512722	0.0723227	0.0784939	-0.104974	0.261962	0.401512	0.0414435	-0.160697	0.243584
cholate	Lipid	Primary Bile Acid Metabolism	-0.115534	-0.225751	-0.00531789	0.0399352	0.0206736	-0.0263983	0.0677455	0.389136	0.0277237	-0.0241477	0.0795952	0.294626	-0.0641793	-0.193577	0.0652186	0.330782	-0.0469631	-0.165634	0.0717076	0.437733	-0.213138	-0.412863	-0.0134131	0.0364903	-0.198436	-0.405311	0.00844022	0.060096	-0.167877	-0.362508	0.0267538	0.0908745	-0.128198	-0.337097	0.0807001	0.228882	-0.00519637	-0.275868	0.265475	0.969967	0.014961	-0.170735	0.200657	0.874459	-0.14202	-0.346615	0.0625752
cholesterol	Lipid	Sterol	-1.09106	-1.18613	-0.995983	1.30928e-98	-0.140098	-0.185668	-0.0945288	2.00144e-09	0.036418	-0.0153277	0.0881636	0.167632	0.182906	0.0558653	0.309947	0.00480129	0.137281	0.0207717	0.25379	0.0209509	-0.00643991	-0.202098	0.189218	0.948534	-0.13056	-0.333224	0.0721031	0.206559	-0.195875	-0.386543	-0.00520678	0.0440703	-0.192024	-0.396669	0.012621	0.0658834	-0.149269	-0.41443	0.115891	0.269687	-0.0760657	-0.258425	0.106294	0.413405	-0.0562127	-0.257132	0.144707
choline	Lipid	Phospholipid Metabolism	0.318563	0.214586	0.42254	2.26944e-09	0.149073	0.104841	0.193305	5.09785e-11	-0.064959	-0.115044	-0.0148742	0.0110564	-0.227623	-0.350446	-0.1048	0.000286555	-0.254453	-0.367093	-0.141812	1.00116e-05	0.0936969	-0.0958533	0.283247	0.332414	-0.04481	-0.241147	0.151527	0.654463	0.148705	-0.0360107	0.333421	0.114522	0.243243	0.0449871	0.4415	0.016217	0.17814	-0.0787426	0.435023	0.173961	0.0583182	-0.118154	0.23479	0.516968	0.0345914	-0.159841	0.229024
cinnamoylglycine	Xenobiotics	Food Component/Plant	-0.195211	-0.302015	-0.0884074	0.000346632	-0.214601	-0.259237	-0.169965	1.27385e-20	0.107694	0.0567771	0.158612	3.53139e-05	0.0986478	-0.0258629	0.223158	0.120379	0.259515	0.145326	0.373703	8.84784e-06	-6.21548e-05	-0.194157	0.194033	0.999499	-0.0400723	-0.241117	0.160972	0.695885	-0.187472	-0.376617	0.0016728	0.0520585	-0.214463	-0.417473	-0.0114532	0.038415	-0.0928005	-0.355843	0.170242	0.489048	-0.3206	-0.500384	-0.140816	0.000481468	-0.329443	-0.527524	-0.131361
cis-4-decenoate (10:1n6)*	Lipid	Medium Chain Fatty Acid	-0.0454495	-0.155491	0.0645917	0.418007	0.00363432	-0.0433674	0.050636	0.879475	1.65207e-05	-0.051489	0.0515221	0.999498	-0.0158347	-0.144642	0.112973	0.809491	0.0160722	-0.102057	0.134202	0.789609	0.0944641	-0.103698	0.292626	0.349922	0.238178	0.032921	0.443435	0.0229744	0.128024	-0.0650841	0.321132	0.193664	0.0716322	-0.135632	0.278896	0.497943	0.18791	-0.0806436	0.456464	0.17012	-0.0914183	-0.276862	0.0940254	0.333737	0.0253059	-0.179011	0.229623
cis-4-decenoylcarnitine (C10:1)	Lipid	Fatty Acid Metabolism (Acyl Carnitine)	0.0021992	-0.108021	0.112419	0.968788	-0.0584976	-0.10549	-0.0115055	0.014724	0.00160117	-0.0503922	0.0535945	0.951839	0.036141	-0.0925035	0.164786	0.581686	0.0125242	-0.105456	0.130504	0.835088	-0.0585031	-0.256023	0.139017	0.561356	0.0645195	-0.140072	0.269112	0.536302	-0.0906325	-0.283115	0.10185	0.355855	-0.0459042	-0.252496	0.160688	0.663025	-0.00459378	-0.272277	0.26309	0.973152	-0.0809969	-0.266652	0.104658	0.392289	-0.0236138	-0.228164	0.180937
citramalate	Amino Acid	Glutamate Metabolism	0.155972	0.04616	0.265785	0.00539801	0.115249	0.0685934	0.161905	1.38007e-06	0.0891795	0.0361909	0.142168	0.000985307	-0.0271561	-0.156844	0.102532	0.681338	0.13772	0.0187834	0.256657	0.0232656	-0.191633	-0.391929	0.00866397	0.0607546	-0.23274	-0.440208	-0.0252721	0.0279221	-0.236154	-0.431343	-0.0409663	0.0177554	-0.177144	-0.386641	0.032352	0.0974047	-0.473052	-0.744499	-0.201605	0.00064587	-0.135101	-0.319741	0.0495384	0.151435	-0.242135	-0.445566	-0.0387034
citrate	Energy	TCA Cycle	-0.0397891	-0.150258	0.0706796	0.480008	-0.0748493	-0.121903	-0.0277958	0.00183868	0.000437728	-0.0466522	0.0475277	0.985455	0.1322	0.000891687	0.263508	0.0484662	0.0304193	-0.0900033	0.150842	0.620341	0.0178534	-0.185199	0.220905	0.863099	0.0367344	-0.173588	0.247056	0.731961	-0.0244986	-0.222372	0.173375	0.808158	0.0108699	-0.201508	0.223248	0.920048	-0.0385054	-0.313686	0.236675	0.783769	-0.118139	-0.304338	0.0680602	0.213512	-0.11103	-0.31618	0.0941191
citrulline	Amino Acid	Urea cycle; Arginine and Proline Metabolism	-0.195275	-0.305369	-0.085181	0.000516055	-0.114095	-0.160932	-0.0672583	1.92168e-06	0.0247021	-0.0273974	0.0768016	0.352499	-0.0162722	-0.144925	0.112381	0.804102	-0.0213412	-0.139329	0.0966465	0.722805	0.0354574	-0.16427	0.235185	0.727729	-0.11422	-0.321098	0.0926585	0.279004	-0.0674398	-0.262073	0.127194	0.496839	-0.0174928	-0.226394	0.191408	0.86956	-0.0643445	-0.33502	0.206331	0.641088	0.0190313	-0.167325	0.205387	0.84127	-0.010781	-0.216103	0.194541
corticosterone	Lipid	Corticosteroids	-0.183013	-0.291281	-0.074746	0.000934007	-0.152643	-0.198405	-0.106881	7.96252e-11	0.025304	-0.0254156	0.0760236	0.327924	0.0801951	-0.0472338	0.207624	0.217238	0.0878432	-0.0290217	0.204708	0.140586	-0.0445415	-0.240839	0.151756	0.656335	0.0149574	-0.188368	0.218283	0.88529	-0.0394379	-0.230729	0.151853	0.685987	-0.0224875	-0.227801	0.182826	0.829927	-0.22863	-0.494657	0.0373967	0.0920466	-0.105689	-0.289052	0.0776735	0.25842	-0.112658	-0.314683	0.0893662
cortisol	Lipid	Corticosteroids	-0.076477	-0.183879	0.0309254	0.162716	-0.110004	-0.155576	-0.064431	2.37742e-06	0.0540177	0.00370437	0.104331	0.0353732	0.0658234	-0.0611042	0.192751	0.309223	0.0719111	-0.0444941	0.188316	0.225805	-0.0594048	-0.254602	0.135793	0.550643	0.11437	-0.0878163	0.316556	0.267375	-0.0111436	-0.201363	0.179076	0.908534	0.0378283	-0.166335	0.241991	0.716338	-0.146291	-0.410827	0.118245	0.278222	-0.0822525	-0.263504	0.0989986	0.373554	-0.152962	-0.35266	0.0467358
cortisone	Lipid	Corticosteroids	-0.0241086	-0.131291	0.0830741	0.65915	-0.117903	-0.163265	-0.0725408	3.8132e-07	0.0727063	0.0242353	0.121177	0.00330813	0.0903415	-0.035489	0.216172	0.159256	0.121662	0.00626258	0.237061	0.0388101	0.0436748	-0.141064	0.228414	0.642921	0.0246186	-0.166735	0.215972	0.800805	-0.0234738	-0.203501	0.156553	0.798177	-0.0450003	-0.238224	0.148224	0.647878	-0.157636	-0.407998	0.0927268	0.217021	-0.036594	-0.217301	0.144113	0.691282	-0.184067	-0.383165	0.0150319
cortolone glucuronide (1)	Lipid	Corticosteroids	0.36334	0.255162	0.471519	5.91465e-11	0.420659	0.37839	0.462929	7.7879e-77	-0.11703	-0.168985	-0.0650757	1.0662e-05	-0.164958	-0.293292	-0.0366243	0.0117908	-0.306157	-0.423852	-0.188462	3.74819e-07	0.113161	-0.0837846	0.310106	0.259913	0.115384	-0.088613	0.31938	0.267419	0.335927	0.144005	0.527849	0.000611526	0.421439	0.215448	0.62743	6.26863e-05	0.278034	0.0111299	0.544939	0.041192	0.0957812	-0.0878187	0.279381	0.306355	0.241722	0.0394362	0.444008
creatine	Amino Acid	Creatine Metabolism	0.0141036	-0.0835323	0.111739	0.776968	0.0927308	0.0512708	0.134191	1.21979e-05	-0.0599148	-0.105832	-0.0139981	0.0105789	-0.0813278	-0.19553	0.0328746	0.162664	-0.11017	-0.214905	-0.00543491	0.0392514	0.158604	-0.0178551	0.335063	0.078096	0.0816323	-0.101145	0.264409	0.381152	0.253691	0.0817325	0.42565	0.00385788	0.289398	0.104834	0.473962	0.00213613	0.272187	0.0330453	0.511328	0.0257201	0.1829	0.0186508	0.347149	0.0290927	0.200112	0.0191466	0.381078
creatinine	Amino Acid	Creatine Metabolism	0.0620137	-0.0318032	0.155831	0.19499	0.0236868	-0.0163759	0.0637494	0.24636	-0.00888385	-0.0532902	0.0355226	0.694799	-0.00693125	-0.116068	0.102205	0.90088	-0.0509911	-0.15108	0.049098	0.317819	0.045988	-0.124512	0.216487	0.596848	0.0337555	-0.142848	0.21036	0.707785	-0.0157403	-0.181891	0.150411	0.852613	-0.0598486	-0.238179	0.118482	0.510465	-0.00406478	-0.23513	0.227	0.972479	0.0230634	-0.135034	0.181161	0.774818	0.0402888	-0.133899	0.214476
cys-gly, oxidized	Amino Acid	Glutathione Metabolism	-0.00294579	-0.111402	0.105511	0.957521	-0.0554814	-0.101704	-0.00925874	0.0186736	-0.0291267	-0.0797536	0.0215003	0.259279	0.0325396	-0.0934163	0.158495	0.612424	-0.0183813	-0.133895	0.0971327	0.754996	0.12097	-0.0730902	0.31503	0.221629	0.0904696	-0.110539	0.291478	0.377479	0.103974	-0.0851371	0.293084	0.281018	0.156139	-0.0468347	0.359112	0.131535	0.172997	-0.0899977	0.435992	0.19716	-0.15275	-0.335055	0.0295555	0.100489	-0.122573	-0.323433	0.0782864
cystathionine	Amino Acid	Methionine, Cysteine, SAM and Taurine Metabolism	0.268212	0.158754	0.377669	1.67295e-06	0.136854	0.0902862	0.183421	9.70622e-09	-0.0315003	-0.0834538	0.0204531	0.234498	-0.0641657	-0.193321	0.0649898	0.329978	-0.142352	-0.260801	-0.0239039	0.0185282	-0.138109	-0.338967	0.0627491	0.177633	-0.156435	-0.364485	0.0516142	0.140455	-0.0728336	-0.268569	0.122902	0.465589	-0.0536839	-0.263768	0.1564	0.61629	-0.162219	-0.434427	0.109989	0.242622	0.0866234	-0.0988702	0.272117	0.359834	0.132141	-0.0722311	0.336514
cysteine	Amino Acid	Methionine, Cysteine, SAM and Taurine Metabolism	0.257923	0.147911	0.367936	4.56807e-06	0.0603144	0.013198	0.107431	0.0121386	0.0385064	-0.0142807	0.0912934	0.152671	0.145317	0.0158409	0.274794	0.0278479	0.187245	0.0685026	0.305988	0.00201522	-0.122448	-0.323172	0.0782759	0.231665	0.00679521	-0.201115	0.214706	0.948894	-0.0756295	-0.271234	0.119975	0.448339	-0.231471	-0.441414	-0.0215275	0.0307212	-0.243436	-0.515461	0.0285902	0.0794006	0.10193	-0.084044	0.287903	0.282531	-0.0548343	-0.259736	0.150067
cysteine s-sulfate	Amino Acid	Methionine, Cysteine, SAM and Taurine Metabolism	0.370979	0.26308	0.478878	2.10087e-11	0.0922076	0.0457985	0.138617	0.000101162	-0.0464371	-0.0981118	0.00523763	0.0781493	-0.173693	-0.301546	-0.0458407	0.00778216	-0.187232	-0.304486	-0.0699787	0.00176681	-0.16892	-0.367157	0.0293176	0.0948461	-0.083539	-0.288874	0.121796	0.424994	-0.00503798	-0.198219	0.188143	0.959211	-0.074246	-0.281588	0.133096	0.482561	0.0985386	-0.170117	0.367194	0.471988	0.133188	-0.0509076	0.317283	0.156087	0.0222165	-0.180615	0.225048
cysteine-glutathione disulfide	Amino Acid	Glutathione Metabolism	-0.261527	-0.368767	-0.154288	1.87208e-06	-0.19788	-0.243026	-0.152733	1.80755e-17	0.0586534	0.00759511	0.109712	0.0243825	0.17081	0.0455281	0.296092	0.00756521	0.167449	0.0525526	0.282344	0.00430965	-0.227266	-0.423535	-0.0309965	0.0232655	-0.208113	-0.411409	-0.00481633	0.0448198	-0.222772	-0.414036	-0.0315088	0.0224673	-0.300099	-0.505383	-0.094815	0.00419236	-0.471881	-0.737869	-0.205892	0.000515163	-0.186929	-0.368168	-0.00568936	0.0432365	-0.166033	-0.365718	0.0336519
cysteinylglycine	Amino Acid	Glutathione Metabolism	0.24449	0.135636	0.353343	1.1215e-05	0.0625521	0.0159108	0.109193	0.00860387	0.0281313	-0.0236005	0.079863	0.286288	0.0670903	-0.061012	0.195193	0.304459	0.0574087	-0.0600738	0.174891	0.337973	-0.107454	-0.305877	0.0909695	0.288311	-0.036847	-0.242375	0.168681	0.725152	-0.0395785	-0.232941	0.153784	0.688125	-0.143019	-0.350556	0.0645183	0.176672	0.0546632	-0.214245	0.323571	0.690157	0.111619	-0.0729912	0.296229	0.235838	0.0646405	-0.138758	0.268039
cysteinylglycine disulfide*	Amino Acid	Glutathione Metabolism	0.137062	0.0296659	0.244459	0.0124022	0.0734509	0.0276704	0.119231	0.00167886	-0.0526416	-0.102959	-0.00232388	0.0403296	-0.0512578	-0.176219	0.073703	0.421194	-0.113475	-0.228076	0.00112674	0.0522927	0.202029	0.00869137	0.395367	0.0405637	0.188301	-0.0119589	0.388561	0.0653222	0.148082	-0.040325	0.336489	0.123362	0.265624	0.0634059	0.467842	0.0100698	0.307692	0.0456766	0.569708	0.0213843	0.00964905	-0.171714	0.191012	0.916904	0.00312248	-0.196699	0.202944
cystine	Amino Acid	Methionine, Cysteine, SAM and Taurine Metabolism	0.37824	0.27008	0.486399	9.62835e-12	0.240021	0.194643	0.285399	1.67383e-24	-0.0565764	-0.108214	-0.00493881	0.0317819	-0.189707	-0.317897	-0.0615167	0.00374946	-0.13864	-0.256203	-0.021077	0.0208427	0.0222482	-0.176404	0.2209	0.826156	-0.020228	-0.225993	0.185537	0.847124	0.0788516	-0.114734	0.272437	0.42445	0.0835899	-0.124187	0.291366	0.430174	0.250678	-0.01854	0.519896	0.0679813	0.0461161	-0.13871	0.230942	0.624636	-0.0562664	-0.259903	0.14737
cytidine	Nucleotide	Pyrimidine Metabolism, Cytidine containing	0.0557707	-0.0548807	0.166422	0.323019	0.0519752	0.00477059	0.0991798	0.0309444	0.00618711	-0.046313	0.0586872	0.817215	0.042947	-0.0873568	0.173251	0.518069	0.0249768	-0.0945247	0.144478	0.681895	0.0752219	-0.127213	0.277657	0.466208	-0.0113315	-0.221014	0.198351	0.915598	0.0404144	-0.156857	0.237686	0.687864	-0.0266828	-0.238416	0.18505	0.8048	0.000222184	-0.274122	0.274567	0.998733	0.118243	-0.0683352	0.304821	0.21404	0.0490748	-0.156492	0.254642
decadienedioic acid (C10:2-DC)	Lipid	Fatty Acid, Dicarboxylate	0.20566	0.0961268	0.315194	0.000237953	0.133468	0.0869775	0.179958	2.09029e-08	-0.0491524	-0.101316	0.00301168	0.0647558	-0.103858	-0.233054	0.0253392	0.115052	-0.154165	-0.272651	-0.0356784	0.0107998	0.235693	0.0363903	0.434995	0.0204879	0.269549	0.0631111	0.475987	0.0105246	0.340016	0.145797	0.534235	0.000609977	0.336021	0.127565	0.544477	0.00159723	0.474084	0.203985	0.744183	0.000590379	-0.0116769	-0.19618	0.172826	0.901226	0.178209	-0.0250716	0.38149
decanoylcarnitine (C10)	Lipid	Fatty Acid Metabolism (Acyl Carnitine)	-0.0646025	-0.17501	0.0458051	0.251279	-0.0963242	-0.143271	-0.0493777	5.96275e-05	0.00946095	-0.0425926	0.0615145	0.721499	0.0408662	-0.0884836	0.170216	0.535555	0.0465214	-0.0721051	0.165148	0.441885	0.128073	-0.0713243	0.32747	0.207915	0.228599	0.0220627	0.435135	0.0300792	0.0898537	-0.104458	0.284165	0.364542	0.207174	-0.00138107	0.41573	0.0515347	0.195448	-0.0747796	0.465675	0.156196	-0.0793836	-0.265305	0.106538	0.40246	0.0752154	-0.129629	0.280059
dehydroepiandrosterone sulfate (DHEA-S)	Lipid	Androgenic Steroids	-0.180128	-0.283034	-0.0772213	0.000610719	-0.0661242	-0.110098	-0.0221507	0.00322757	0.0187949	-0.0298938	0.0674836	0.449045	0.00969021	-0.112032	0.131413	0.875937	0.0038316	-0.1078	0.115463	0.946333	0.125413	-0.0602578	0.311084	0.185404	0.154764	-0.0375541	0.347083	0.114665	0.156318	-0.0246178	0.337253	0.0903516	0.0499579	-0.144241	0.244157	0.613925	0.2624	0.0107749	0.514026	0.0409746	0.0331318	-0.140886	0.207149	0.708876	0.0797904	-0.111938	0.271519
deoxycarnitine	Lipid	Carnitine Metabolism	-0.0234103	-0.124208	0.0773876	0.648793	-0.0404034	-0.0833985	0.00259162	0.0654836	-0.0476496	-0.0958072	0.000507978	0.0524628	0.107021	-0.0117226	0.225765	0.0772839	-0.00425781	-0.113158	0.104642	0.938881	-0.0457821	-0.229627	0.138062	0.625302	-0.0636179	-0.254045	0.126809	0.512386	-0.0233148	-0.20247	0.155841	0.79856	0.0380993	-0.154189	0.230388	0.697603	-0.152482	-0.401632	0.0966681	0.230157	-0.064428	-0.234094	0.105238	0.456501	-0.0385927	-0.225527	0.148342
deoxycholate	Lipid	Secondary Bile Acid Metabolism	0.0116733	-0.0988115	0.122158	0.835858	0.0855969	0.038584	0.13261	0.000365318	-0.0474025	-0.099944	0.00513899	0.0769812	-0.0876	-0.21765	0.0424498	0.186624	-0.138215	-0.257483	-0.0189462	0.0231558	-0.025403	-0.227024	0.176218	0.804842	0.124489	-0.0843506	0.333329	0.242495	0.0664902	-0.129988	0.262969	0.506937	0.164349	-0.0465321	0.375231	0.126552	0.180299	-0.0929428	0.45354	0.195765	0.121599	-0.0643114	0.307509	0.199713	0.0960279	-0.108803	0.300859
deoxycholic acid glucuronide	Lipid	Secondary Bile Acid Metabolism	-0.00729932	-0.117129	0.10253	0.896304	0.0677513	0.0209682	0.114534	0.00455832	-0.0244869	-0.076922	0.0279481	0.359793	-0.00477254	-0.13417	0.124625	0.942338	-0.0729588	-0.191629	0.0457116	0.228037	-0.069356	-0.269616	0.130904	0.497047	-0.0612183	-0.268649	0.146212	0.562759	-0.0704661	-0.265619	0.124687	0.478903	-0.00567639	-0.215135	0.203782	0.957615	0.180431	-0.0909664	0.451828	0.19242	0.113416	-0.0710722	0.297904	0.228077	-0.0220198	-0.225285	0.181245
diacylglycerol (12:0/18:1, 14:0/16:1, 16:0/14:1) [2]*	Lipid	Diacylglycerol	0.157821	0.0478618	0.267781	0.00493231	0.250575	0.205047	0.296103	2.46862e-26	-0.0576353	-0.109435	-0.00583578	0.029225	-0.0616828	-0.190993	0.0676271	0.349605	-0.15849	-0.27708	-0.0398999	0.00883965	0.0902651	-0.108455	0.288985	0.373093	-0.0229286	-0.228763	0.182906	0.827076	0.146729	-0.0469227	0.34038	0.137431	0.186433	-0.0214142	0.39428	0.0787079	0.179506	-0.0898034	0.448816	0.191273	0.226539	0.0413589	0.41172	0.016528	0.246799	0.0427719	0.450827
diacylglycerol (14:0/18:1, 16:0/16:1) [1]*	Lipid	Diacylglycerol	0.206793	0.0974175	0.316169	0.00021529	0.280872	0.235927	0.325818	3.53424e-33	-0.052637	-0.105029	-0.000244903	0.04894	-0.0511905	-0.180626	0.0782454	0.438028	-0.169451	-0.288156	-0.0507451	0.00517194	0.140454	-0.0584406	0.339348	0.166212	0.0513815	-0.154634	0.257397	0.624774	0.214222	0.0204009	0.408044	0.0303126	0.233034	0.0250039	0.441063	0.0281484	0.254657	-0.0148891	0.524203	0.0640522	0.221691	0.0370262	0.406355	0.0186543	0.265561	0.0621027	0.46902
diacylglycerol (14:0/18:1, 16:0/16:1) [2]*	Lipid	Diacylglycerol	0.189143	0.0794817	0.298804	0.000733237	0.274328	0.229195	0.319462	1.52218e-31	-0.0505373	-0.103001	0.0019261	0.0590131	-0.0266691	-0.156419	0.103081	0.686888	-0.157215	-0.276209	-0.0382217	0.00964257	0.202696	0.00394011	0.401451	0.0456331	0.132704	-0.0731676	0.338576	0.206296	0.284118	0.0904321	0.477805	0.0040642	0.317005	0.10912	0.524889	0.00282237	0.331743	0.0623853	0.601101	0.0158142	0.211701	0.0266236	0.396777	0.0249923	0.257785	0.0538722	0.461699
diacylglycerol (16:1/18:2 [2], 16:0/18:3 [1])*	Lipid	Diacylglycerol	0.112301	0.00235619	0.222245	0.0452934	0.246725	0.201192	0.292257	1.33938e-25	-0.0360114	-0.0878531	0.0158303	0.17322	-0.0761354	-0.205434	0.0531636	0.248282	-0.191559	-0.310139	-0.0729793	0.00156027	0.12983	-0.0684762	0.328135	0.19928	0.10948	-0.0959259	0.314886	0.295984	0.214025	0.0207771	0.407273	0.0299764	0.256831	0.0494167	0.464245	0.015259	0.250172	-0.0185764	0.51892	0.0680569	0.147416	-0.0372548	0.332087	0.11761	0.175383	-0.0280833	0.378848
dihomo-linolenoyl-choline	Lipid	Fatty Acid Metabolism (Acyl Choline)	-0.292065	-0.400802	-0.183328	1.55092e-07	-0.0489126	-0.0955357	-0.00228953	0.0397731	-0.0228325	-0.0752848	0.0296197	0.393313	-0.0555807	-0.183783	0.0726217	0.395256	-0.0624059	-0.17998	0.0551685	0.297995	0.0576679	-0.140489	0.255824	0.568204	-0.0571437	-0.262395	0.148107	0.58509	-0.00397923	-0.197082	0.189123	0.967764	0.0406735	-0.166584	0.247931	0.700347	0.0201697	-0.248376	0.288716	0.882901	0.0929074	-0.0919561	0.277771	0.32441	0.0813867	-0.122291	0.285065
dihomo-linolenoylcarnitine (C20:3n3 or 6)*	Lipid	Fatty Acid Metabolism (Acyl Carnitine)	0.097707	-0.0071762	0.20259	0.0678509	0.079503	0.0348652	0.124141	0.000489142	-0.0198156	-0.0684751	0.028844	0.42453	-0.0450991	-0.167493	0.0772953	0.46995	-0.146435	-0.258683	-0.0341876	0.0105924	0.277515	0.0890989	0.46593	0.00391628	0.155406	-0.0397552	0.350568	0.118513	0.310946	0.127336	0.494556	0.000914473	0.261584	0.0645141	0.458654	0.00931063	0.372421	0.117076	0.627766	0.00428039	-0.0179449	-0.194451	0.158561	0.84197	0.155433	-0.0390371	0.349904
dihomo-linoleoylcarnitine (C20:2)*	Lipid	Fatty Acid Metabolism (Acyl Carnitine)	-0.149919	-0.255057	-0.0447814	0.00521938	-0.0553129	-0.100239	-0.010387	0.0158468	-0.02176	-0.0707109	0.0271908	0.383365	-0.0538201	-0.176825	0.0691852	0.390906	-0.140104	-0.252913	-0.0272963	0.0149558	0.200547	0.0107927	0.390302	0.0383308	0.141065	-0.0554832	0.337614	0.159401	0.209289	0.0243744	0.394205	0.0265583	0.0660129	-0.132457	0.264483	0.514246	0.301284	0.0441242	0.558444	0.0216896	-0.0371437	-0.213934	0.139647	0.680333	0.135213	-0.0595711	0.329996
dihomolinoleate (20:2n6)	Lipid	Long Chain Polyunsaturated Fatty Acid (n3 and n6)	0.106703	-0.0035539	0.216961	0.057847	0.106187	0.059315	0.153059	9.41971e-06	-0.0160965	-0.0679681	0.0357751	0.542814	-0.0136331	-0.143369	0.116103	0.836729	-0.0717594	-0.19074	0.0472211	0.236995	-0.138873	-0.338326	0.0605797	0.172229	0.139493	-0.0671012	0.346086	0.185572	0.034671	-0.159695	0.229037	0.726476	-0.00068404	-0.209298	0.20793	0.994869	0.258885	-0.0114182	0.529187	0.0604823	-0.0352781	-0.2209	0.150344	0.709373	0.128292	-0.0762221	0.332806
dihomolinolenate (20:3n3 or 3n6)	Lipid	Long Chain Polyunsaturated Fatty Acid (n3 and n6)	-0.00776654	-0.117353	0.10182	0.889464	0.128512	0.0821262	0.174898	6.29896e-08	-0.0394438	-0.0908223	0.0119347	0.132302	-0.0218016	-0.150771	0.107168	0.740259	-0.0932294	-0.211507	0.0250483	0.12229	-0.19887	-0.396306	-0.00143406	0.0483609	0.0329669	-0.171538	0.237472	0.751901	-0.0451265	-0.237527	0.147274	0.64555	-0.0400835	-0.246588	0.166421	0.703461	0.0870401	-0.18053	0.35461	0.523533	0.0455461	-0.138553	0.229645	0.62757	0.231636	0.0287999	0.434472
dihydrocaffeate sulfate (2)	Xenobiotics	Food Component/Plant	-0.0945668	-0.205159	0.0160252	0.0936974	-0.0453384	-0.0925569	0.0018801	0.0598353	0.0219448	-0.0309161	0.0748057	0.415587	0.0159045	-0.114001	0.14581	0.810254	-0.017399	-0.136535	0.101737	0.77457	-0.0811318	-0.282907	0.120644	0.430423	-0.120163	-0.329163	0.0888367	0.259611	-0.149295	-0.345924	0.047334	0.136615	-0.136757	-0.3478	0.0742865	0.203909	-0.37989	-0.653341	-0.10644	0.00650075	-0.097378	-0.283842	0.0890857	0.305845	-0.109143	-0.314584	0.0962981
dihydroorotate	Nucleotide	Pyrimidine Metabolism, Orotate containing	0.162773	0.0547033	0.270843	0.00317781	0.165658	0.12009	0.211226	1.46661e-12	-0.0615202	-0.112703	-0.010337	0.0185167	-0.0661787	-0.193343	0.0609853	0.307519	-0.169775	-0.286397	-0.0531533	0.00435276	0.08234	-0.113365	0.278045	0.409358	-0.00864334	-0.211355	0.194069	0.93336	0.219567	0.0288533	0.410281	0.0240669	0.170394	-0.0342999	0.375088	0.102715	-0.00235463	-0.267579	0.262869	0.986109	0.109072	-0.0731081	0.291252	0.240451	0.169872	-0.03085	0.370593
dimethylarginine (ADMA + SDMA)	Amino Acid	Urea cycle; Arginine and Proline Metabolism	-0.0218343	-0.131766	0.0880975	0.696914	0.0262767	-0.0205954	0.0731489	0.271688	-0.0218266	-0.0735349	0.0298817	0.407805	-0.0569255	-0.185186	0.0713349	0.384139	-0.0932128	-0.21084	0.0244146	0.120305	0.10791	-0.0913369	0.307157	0.288265	0.0712216	-0.135159	0.277602	0.498577	0.0926774	-0.101488	0.286842	0.349305	0.116032	-0.0923661	0.32443	0.27496	0.0891448	-0.180879	0.359169	0.517377	0.0846268	-0.100584	0.269837	0.37028	0.00192211	-0.202138	0.205982
dimethylglycine	Amino Acid	Glycine, Serine and Threonine Metabolism	0.258794	0.153549	0.364038	1.53905e-06	0.128621	0.0838446	0.173398	2.05215e-08	-0.0981437	-0.148618	-0.0476691	0.0001423	-0.188737	-0.312258	-0.065215	0.00276777	-0.273567	-0.386849	-0.160285	2.36004e-06	0.105175	-0.0873377	0.297687	0.28407	0.0223804	-0.177025	0.221786	0.825789	0.21342	0.0258175	0.401023	0.0257935	0.283871	0.0825159	0.485225	0.00575243	0.36636	0.105463	0.627258	0.00594717	0.251252	0.0740709	0.428434	0.00547353	0.234028	0.0388134	0.429242
docosadienoate (22:2n6)	Lipid	Long Chain Polyunsaturated Fatty Acid (n3 and n6)	0.0502238	-0.0598339	0.160281	0.370892	0.0357017	-0.0112829	0.0826864	0.136317	-0.0145786	-0.0664221	0.0372649	0.581305	-0.0432428	-0.172629	0.0861432	0.512216	-0.0906638	-0.209324	0.027996	0.134158	-0.188669	-0.38871	0.0113717	0.064506	-0.00556699	-0.21277	0.201636	0.957979	-0.0313299	-0.226269	0.163609	0.752626	-0.107678	-0.316907	0.101551	0.312922	0.198852	-0.0722483	0.469952	0.150428	-0.0355047	-0.220672	0.149663	0.706907	0.119063	-0.0849501	0.323076
docosadioate (C22-DC)	Lipid	Fatty Acid, Dicarboxylate	0.134708	0.0259241	0.243492	0.0152527	-0.0242744	-0.0707766	0.0222278	0.306059	-0.0523296	-0.104179	-0.000479741	0.0479203	-0.11483	-0.243041	0.0133801	0.0791524	-0.19343	-0.311011	-0.075848	0.00127719	-0.0159603	-0.214176	0.182256	0.87453	0.120366	-0.0849469	0.325678	0.250357	0.184689	-0.00847115	0.37785	0.0609162	0.179027	-0.0282927	0.386347	0.0905045	0.200316	-0.0683112	0.468942	0.143761	0.0698569	-0.113816	0.25353	0.455791	0.00798843	-0.194378	0.210355
docosahexaenoate (DHA; 22:6n3)	Lipid	Long Chain Polyunsaturated Fatty Acid (n3 and n6)	-0.0763664	-0.183949	0.0312158	0.164029	-0.0920977	-0.137825	-0.0463705	8.12019e-05	0.103693	0.0529046	0.154481	6.51329e-05	0.151026	0.0259735	0.276079	0.0179613	0.321367	0.206681	0.436053	4.49376e-08	-0.251968	-0.446148	-0.0577872	0.011015	-0.0794948	-0.280627	0.121638	0.438322	-0.344972	-0.5342	-0.155744	0.000359345	-0.401942	-0.605041	-0.198843	0.000107833	-0.408503	-0.671661	-0.145346	0.00236599	-0.144197	-0.324668	0.0362735	0.117269	-0.0920962	-0.290934	0.106742
docosahexaenoylcarnitine (C22:6)*	Lipid	Fatty Acid Metabolism (Acyl Carnitine)	0.0132638	-0.0970915	0.123619	0.813665	-0.0695669	-0.11654	-0.0225935	0.0037226	0.119317	0.0673393	0.171294	7.23036e-06	0.0604835	-0.0670522	0.188019	0.352407	0.284329	0.167366	0.401292	2.0249e-06	-0.165756	-0.364213	0.0327013	0.101569	-0.173528	-0.379091	0.0320346	0.0979642	-0.302715	-0.49611	-0.109319	0.00217482	-0.305009	-0.512582	-0.0974366	0.00400155	-0.489087	-0.758041	-0.220134	0.00037176	-0.156257	-0.3409	0.0283867	0.0971346	-0.175837	-0.379273	0.027599
docosahexaenoylcholine	Lipid	Fatty Acid Metabolism (Acyl Choline)	-0.33836	-0.445212	-0.231509	6.58602e-10	-0.194808	-0.239879	-0.149738	4.85691e-17	0.0984934	0.0476084	0.149378	0.000152489	0.0807549	-0.0451168	0.206627	0.208436	0.240206	0.124769	0.355642	4.69218e-05	-0.016999	-0.211799	0.177801	0.864118	-0.109001	-0.310775	0.0927726	0.28949	-0.257805	-0.447636	-0.067974	0.00780327	-0.244547	-0.448293	-0.0407999	0.018681	-0.366526	-0.630522	-0.102529	0.00653447	-0.0571277	-0.238435	0.12418	0.536661	-0.122222	-0.321982	0.0775386
docosapentaenoate (DPA; 22:5n3)	Lipid	Long Chain Polyunsaturated Fatty Acid (n3 and n6)	0.0378299	-0.0705624	0.146222	0.493736	0.0341613	-0.0121032	0.0804258	0.147732	0.0226149	-0.0288455	0.0740752	0.388808	0.0560996	-0.0710556	0.183255	0.38697	0.0765465	-0.0400674	0.19316	0.198105	-0.198501	-0.395365	-0.00163811	0.0481261	-0.00421755	-0.208129	0.199694	0.967645	-0.14311	-0.334952	0.0487326	0.143614	-0.16937	-0.375276	0.0365349	0.106853	-0.0328767	-0.29967	0.233917	0.809041	-0.0823225	-0.264842	0.100197	0.376478	0.0309087	-0.170187	0.232004
docosapentaenoate (n6 DPA; 22:5n6)	Lipid	Long Chain Polyunsaturated Fatty Acid (n3 and n6)	0.167083	0.0572184	0.276948	0.00289609	0.0942315	0.0474023	0.141061	8.24174e-05	-0.0397977	-0.091641	0.0120456	0.132331	-0.0146462	-0.143562	0.114269	0.823689	-0.175781	-0.29401	-0.0575529	0.00359124	-0.0983167	-0.297136	0.100503	0.332227	0.0819978	-0.12394	0.287936	0.434932	0.038046	-0.155702	0.231794	0.70017	0.0322338	-0.175717	0.240185	0.761143	0.240621	-0.0288235	0.510065	0.0800309	0.130607	-0.0543254	0.315538	0.166176	0.264987	0.0612331	0.46874
docosatrienoate (22:3n3)	Lipid	Long Chain Polyunsaturated Fatty Acid (n3 and n6)	0.150219	0.0401231	0.260316	0.00751832	0.146108	0.0995127	0.192703	9.59446e-10	-0.0230215	-0.0745795	0.0285365	0.381242	-0.0240575	-0.153909	0.105794	0.716361	-0.126009	-0.245096	-0.00692251	0.0381024	-0.225901	-0.425566	-0.0262359	0.0266136	0.0429948	-0.163819	0.249809	0.683503	0.00653448	-0.188038	0.201107	0.947488	-0.0054194	-0.214255	0.203416	0.959412	0.195789	-0.0748013	0.46638	0.156029	0.0359613	-0.149506	0.221428	0.703772	0.171884	-0.0324593	0.376227
docosatrienoate (22:3n6)*	Lipid	Long Chain Polyunsaturated Fatty Acid (n3 and n6)	0.452062	0.344189	0.559934	3.96621e-16	0.148315	0.101884	0.194746	4.69172e-10	-0.0755061	-0.127146	-0.0238664	0.00418738	-0.0867935	-0.214529	0.0409415	0.182801	-0.267524	-0.384669	-0.150378	8.00888e-06	-0.101415	-0.300434	0.0976051	0.317711	0.0360036	-0.170142	0.242149	0.73197	0.148829	-0.0451143	0.342773	0.132476	0.132531	-0.0756299	0.340691	0.211923	0.368218	0.0985016	0.637933	0.00748629	0.083377	-0.101191	0.267945	0.37573	0.232479	0.0291267	0.435832
dodecadienoate (12:2)*	Lipid	Fatty Acid, Dicarboxylate	-0.101611	-0.210715	0.0074927	0.0679259	-0.0377674	-0.0843679	0.00883318	0.112116	-0.00754779	-0.0589942	0.0438987	0.773552	0.0246688	-0.103655	0.152992	0.706178	-0.0403799	-0.158065	0.0773055	0.501046	0.103596	-0.0941849	0.301377	0.304397	0.228982	0.0241199	0.433844	0.0284949	0.159909	-0.0328274	0.352646	0.103857	0.163101	-0.0437644	0.369966	0.122188	0.120346	-0.147691	0.388384	0.378633	-0.111391	-0.295275	0.0724937	0.234953	0.0438591	-0.15874	0.246458
dodecanedioate (C12)	Lipid	Fatty Acid, Dicarboxylate	-0.053911	-0.164322	0.0565004	0.338363	-0.0743508	-0.121376	-0.0273256	0.0019596	-0.0724652	-0.124277	-0.0206533	0.00615242	-0.0447249	-0.174118	0.0846678	0.497888	-0.197622	-0.316288	-0.0789559	0.0011115	0.134867	-0.0641352	0.33387	0.18394	0.155443	-0.0506844	0.361571	0.1393	0.195859	0.00193237	0.389786	0.047763	0.157891	-0.0502515	0.366034	0.136977	0.450758	0.181066	0.720451	0.00106636	0.0299876	-0.15477	0.214745	0.750264	0.27314	0.0695791	0.476702
dodecenedioate (C12:1-DC)*	Lipid	Fatty Acid, Dicarboxylate	0.0134436	-0.0972751	0.124162	0.811795	-0.0498891	-0.0971164	-0.00266185	0.0384243	-0.0416046	-0.0939708	0.0107615	0.119339	-0.0300805	-0.160551	0.10039	0.651176	-0.148185	-0.267839	-0.0285305	0.0152435	0.177617	-0.0235945	0.378828	0.0835664	0.221514	0.0130991	0.42993	0.037252	0.305369	0.10929	0.501448	0.00228951	0.205912	-0.00454081	0.416365	0.0551461	0.491289	0.218603	0.763975	0.000420977	-0.0438595	-0.22929	0.141571	0.642769	0.193541	-0.0107617	0.397844
dopamine 3-O-sulfate	Amino Acid	Tyrosine Metabolism	0.0232902	-0.0873426	0.133923	0.679734	-0.0443937	-0.0915916	0.00280417	0.0652364	0.0238895	-0.0283458	0.0761249	0.369805	-0.0256011	-0.156662	0.10546	0.701669	-0.0363886	-0.156585	0.0838077	0.552725	-0.187527	-0.389991	0.0149373	0.069445	-0.212534	-0.422247	-0.00282133	0.047	-0.229491	-0.426791	-0.032191	0.0226506	-0.197129	-0.408892	0.0146346	0.0680529	-0.283331	-0.557715	-0.0089473	0.042991	0.118396	-0.0680029	0.304795	0.213008	0.002007	-0.203363	0.207377
ectoine	Xenobiotics	Chemical	0.0376161	-0.072776	0.148008	0.504015	0.00889652	-0.038083	0.055876	0.710371	0.0576259	0.00516926	0.110083	0.0313331	-0.0320746	-0.161959	0.0978094	0.62819	0.107777	-0.0113391	0.226894	0.0761333	-0.0675414	-0.267102	0.132019	0.506885	-0.18644	-0.393145	0.0202649	0.0770598	-0.202685	-0.397156	-0.00821485	0.0410867	-0.143836	-0.352562	0.0648902	0.176679	-0.217705	-0.488153	0.0527436	0.114554	-0.0253866	-0.211079	0.160305	0.788622	0.0183137	-0.186277	0.222905
EDTA	Xenobiotics	Chemical	-0.00538781	-0.110694	0.0999185	0.920079	-0.000200293	-0.0450534	0.0446528	0.993013	-0.0219141	-0.071746	0.0279178	0.388486	0.129328	0.00624042	0.252416	0.0394744	0.0569762	-0.0559074	0.16986	0.322324	-0.0409826	-0.233128	0.151163	0.675747	-0.0655608	-0.264586	0.133464	0.518299	-0.0110763	-0.198321	0.176168	0.907646	0.0196742	-0.181297	0.220645	0.847755	-0.0606302	-0.32103	0.19977	0.647958	-0.144322	-0.321598	0.0329546	0.110507	-0.208657	-0.403976	-0.0133376
eicosanedioate (C20-DC)	Lipid	Fatty Acid, Dicarboxylate	0.0200527	-0.0892271	0.129332	0.718964	-0.0190494	-0.0656772	0.0275783	0.423073	-0.104706	-0.156157	-0.0532553	6.87534e-05	-0.217104	-0.344836	-0.0893721	0.000875832	-0.348809	-0.465952	-0.231666	6.26789e-09	0.0379622	-0.160273	0.236198	0.707254	0.187648	-0.0176852	0.39298	0.073241	0.311746	0.118567	0.504925	0.00157793	0.272452	0.0651114	0.479792	0.0100426	0.355086	0.0864327	0.623739	0.00961423	0.0895514	-0.093765	0.272868	0.338131	0.1026	-0.0993734	0.304574
eicosapentaenoate (EPA; 20:5n3)	Lipid	Long Chain Polyunsaturated Fatty Acid (n3 and n6)	-0.0706612	-0.17765	0.0363278	0.195365	-0.0924509	-0.137923	-0.0469785	6.9518e-05	0.0790293	0.028391	0.129668	0.00224313	0.112509	-0.0116783	0.236697	0.0757592	0.279229	0.165337	0.393121	1.65773e-06	-0.263244	-0.456997	-0.0694915	0.0077768	-0.169596	-0.370286	0.0310932	0.0976044	-0.360754	-0.549565	-0.171943	0.000184726	-0.421222	-0.623874	-0.21857	4.78275e-05	-0.434171	-0.696749	-0.171593	0.0012058	-0.130472	-0.310225	0.0492798	0.154734	-0.104353	-0.302399	0.0936938
eicosapentaenoylcholine	Lipid	Fatty Acid Metabolism (Acyl Choline)	-0.219365	-0.327166	-0.111563	6.8513e-05	-0.161397	-0.206846	-0.115948	4.65039e-12	0.0428975	-0.00859763	0.0943926	0.102458	0.0607351	-0.0652932	0.186763	0.344677	0.131802	0.0162217	0.247383	0.0254402	-0.0444153	-0.239492	0.150661	0.655239	-0.101026	-0.303086	0.101035	0.326906	-0.208221	-0.398322	-0.0181198	0.0318307	-0.212571	-0.416608	-0.00853502	0.0411665	-0.233513	-0.497885	0.0308592	0.0833791	-0.00738172	-0.189196	0.174432	0.93654	-0.106599	-0.306917	0.0937194
eicosenamide (20:1)*	Lipid	Fatty Acid, Amide	-0.147979	-0.246605	-0.049353	0.00329589	-0.0507716	-0.092931	-0.00861224	0.0182872	0.0836976	0.0369609	0.130434	0.000456694	0.134012	0.0184697	0.249555	0.0230377	0.125064	0.0191003	0.231028	0.020738	-0.104711	-0.284553	0.075131	0.253617	-0.210884	-0.397165	-0.0246028	0.0265236	-0.213728	-0.388983	-0.038473	0.0168692	-0.301299	-0.489401	-0.113197	0.0017094	-0.112228	-0.355954	0.131498	0.366568	-0.102538	-0.268857	0.0637815	0.226756	-0.0427035	-0.22595	0.140543
eicosenedioate (C20:1-DC)*	Lipid	Fatty Acid, Dicarboxylate	0.0297725	-0.0778254	0.13737	0.587403	0.00421698	-0.0417112	0.0501452	0.857108	-0.13618	-0.186497	-0.0858639	1.27079e-07	-0.23918	-0.362434	-0.115926	0.0001463	-0.462516	-0.575552	-0.34948	1.90791e-15	0.15095	-0.0423787	0.34428	0.125848	0.342882	0.142631	0.543133	0.000801769	0.376961	0.188563	0.565359	9.04906e-05	0.467183	0.264974	0.669391	6.27639e-06	0.487213	0.225209	0.749217	0.00027322	0.207205	0.0279868	0.386422	0.0234755	0.286508	0.0890506	0.483966
eicosenoate (20:1n9 or 1n11)	Lipid	Long Chain Fatty Acids	0.071439	-0.0389513	0.181829	0.204513	0.0589368	0.0118503	0.106023	0.0141883	0.0104874	-0.041677	0.0626519	0.693369	0.0168356	-0.112603	0.146274	0.798666	0.0305195	-0.0881882	0.149227	0.614136	-0.132934	-0.333064	0.0671948	0.192807	0.0643831	-0.142911	0.271678	0.542483	0.0120478	-0.182977	0.207073	0.903573	-0.0914293	-0.300751	0.117892	0.391723	0.188102	-0.0831177	0.459322	0.173916	-0.095541	-0.281111	0.0900293	0.312733	0.0361656	-0.168291	0.240622
eicosenoylcarnitine (C20:1)*	Lipid	Fatty Acid Metabolism (Acyl Carnitine)	-0.260902	-0.369316	-0.152488	2.54813e-06	-0.128778	-0.174973	-0.0825836	5.22592e-08	0.0298794	-0.0215868	0.0813457	0.254965	0.0543726	-0.0738574	0.182603	0.405707	0.0715997	-0.046	0.189199	0.232576	0.17158	-0.0264441	0.369603	0.0894177	0.101088	-0.104025	0.306202	0.333855	0.110962	-0.0820106	0.303935	0.259552	-0.0598329	-0.266952	0.147286	0.571053	0.137152	-0.131215	0.405518	0.316297	-0.138967	-0.322428	0.0444947	0.137552	-0.0506259	-0.252759	0.151507
epiandrosterone sulfate	Lipid	Androgenic Steroids	-0.0545274	-0.157029	0.0479738	0.296923	-0.0998459	-0.143367	-0.0563252	7.25777e-06	0.0645594	0.0158537	0.113265	0.00941367	0.0993197	-0.021107	0.219746	0.105933	0.158314	0.0478707	0.268757	0.00498873	-0.00954781	-0.196181	0.177085	0.920085	0.0425318	-0.150783	0.235847	0.666135	-0.0301429	-0.212016	0.15173	0.745164	-0.139937	-0.335142	0.0552679	0.159889	0.00942652	-0.243502	0.262355	0.941735	0.030011	-0.142834	0.202856	0.733486	-0.0080919	-0.198529	0.182345
ergothioneine	Xenobiotics	Food Component/Plant	-0.0512649	-0.16129	0.0587599	0.360916	-0.0859651	-0.13276	-0.0391703	0.000323345	0.155828	0.103553	0.208104	6.14216e-09	0.0872004	-0.0407397	0.21514	0.181459	0.434803	0.317469	0.552137	5.60622e-13	-0.0755851	-0.273551	0.122381	0.454035	-0.139342	-0.344396	0.0657119	0.182765	-0.411097	-0.604014	-0.21818	3.07318e-05	-0.426986	-0.634045	-0.219928	5.48171e-05	-0.528414	-0.796702	-0.260126	0.000116291	-0.221014	-0.402666	-0.0393622	0.0171243	-0.412231	-0.612371	-0.212091
erucate (22:1n9)	Lipid	Long Chain Fatty Acids	-0.113189	-0.223674	-0.00270308	0.0446582	-0.163068	-0.209675	-0.116462	9.40354e-12	0.039888	-0.0128727	0.0926487	0.138292	0.0441541	-0.0851735	0.173482	0.503174	0.190245	0.071639	0.308852	0.00168426	-0.231242	-0.431628	-0.030855	0.0237397	-0.207764	-0.415325	-0.000202576	0.0497771	-0.188882	-0.384158	0.00639344	0.0579779	-0.398237	-0.607827	-0.188646	0.000200488	-0.18689	-0.458458	0.0846788	0.177261	-0.106196	-0.292238	0.0798454	0.263051	-0.134745	-0.339722	0.0702311
erythritol	Xenobiotics	Food Component/Plant	0.304651	0.194963	0.41434	5.84353e-08	0.163132	0.116618	0.209645	8.41037e-12	-0.050029	-0.102439	0.00238066	0.0613392	-0.0122609	-0.141902	0.11738	0.852858	-0.0962583	-0.215152	0.0226351	0.11248	-0.141535	-0.342036	0.058966	0.166371	-0.109233	-0.316912	0.0984472	0.302395	-0.01726	-0.212647	0.178127	0.862464	-0.0521551	-0.261865	0.157555	0.625753	-0.140945	-0.412669	0.130778	0.309113	0.127418	-0.0591644	0.314	0.180614	0.10996	-0.0956114	0.315532
erythronate*	Carbohydrate	Aminosugar Metabolism	0.387818	0.279	0.496635	3.90906e-12	0.230115	0.184433	0.275796	1.97216e-22	-0.0487833	-0.100653	0.00308587	0.0652564	-0.152471	-0.28111	-0.023832	0.0202048	-0.236352	-0.354327	-0.118377	8.86529e-05	-0.0127987	-0.211729	0.186132	0.899596	-0.00389824	-0.209951	0.202155	0.970404	0.149454	-0.0444026	0.343311	0.130687	0.0202627	-0.187805	0.22833	0.848539	0.0671335	-0.202462	0.336729	0.625316	0.186736	0.000713012	0.372758	0.0491293	0.208492	0.00353665	0.413447
ethyl alpha-glucopyranoside	Xenobiotics	Food Component/Plant	-0.0314393	-0.13933	0.0764516	0.567713	-0.0707194	-0.11668	-0.0247585	0.00258269	0.017105	-0.0345358	0.0687459	0.515966	0.0845854	-0.0422274	0.211398	0.190961	0.0625151	-0.0537849	0.178815	0.29189	0.0595418	-0.135741	0.254824	0.549898	0.0310523	-0.171222	0.233326	0.76337	0.0500396	-0.140262	0.240341	0.606098	-0.0472168	-0.251469	0.157035	0.650307	0.268581	0.00393008	0.533232	0.0466974	0.0384559	-0.143557	0.220469	0.678636	0.0583884	-0.14215	0.258926
ethylmalonate	Amino Acid	Leucine, Isoleucine and Valine Metabolism	0.142848	0.0325201	0.253175	0.0111893	0.0691055	0.0220237	0.116187	0.004041	-0.020428	-0.0727796	0.0319235	0.444143	-0.0662322	-0.195493	0.0630285	0.315039	-0.0987018	-0.217247	0.019843	0.102641	-0.0209952	-0.220629	0.178639	0.836599	0.0344371	-0.172345	0.241219	0.743974	0.0525241	-0.142018	0.247067	0.596491	0.00585435	-0.202949	0.214658	0.956151	0.0454333	-0.225116	0.315982	0.741911	0.115306	-0.0705969	0.301209	0.223953	0.152416	-0.0524076	0.357239
ethylparaben sulfate	Xenobiotics	Chemical	-0.0104948	-0.113669	0.0926793	0.84189	-0.110511	-0.154229	-0.0667934	7.82352e-07	0.0264387	-0.0227327	0.07561	0.291732	0.104555	-0.0170326	0.226142	0.0918614	0.0844182	-0.0270893	0.195926	0.137759	0.0103879	-0.177157	0.197932	0.913501	0.112149	-0.0821104	0.306408	0.257652	-0.0240025	-0.206764	0.158759	0.79675	0.00251842	-0.19364	0.198677	0.979913	-0.0645144	-0.318679	0.18965	0.618647	0.0668163	-0.106775	0.240407	0.450391	0.0348877	-0.156371	0.226146
etiocholanolone glucuronide	Lipid	Androgenic Steroids	-0.146963	-0.252933	-0.0409933	0.00659238	-0.110765	-0.155816	-0.0657148	1.54342e-06	0.0212275	-0.0290351	0.0714901	0.407558	0.0423299	-0.0822015	0.166861	0.505051	0.0730566	-0.0411511	0.187264	0.209774	-0.0481864	-0.241259	0.144886	0.624537	-0.0548288	-0.254814	0.145157	0.590824	-0.105811	-0.29396	0.0823369	0.270161	-0.132276	-0.334217	0.0696643	0.199052	0.0655915	-0.196065	0.327248	0.62301	-0.0575075	-0.236607	0.121592	0.528925	0.0111003	-0.186227	0.208427
eugenol sulfate	Xenobiotics	Food Component/Plant	0.037971	-0.0726199	0.148562	0.500772	0.0288776	-0.0183383	0.0760935	0.230471	0.001968	-0.0504556	0.0543916	0.941308	-0.0394121	-0.16924	0.0904159	0.551639	-0.0187594	-0.137824	0.100306	0.757336	-0.0313423	-0.23133	0.168645	0.758582	-0.149421	-0.356568	0.0577271	0.157313	-0.0750581	-0.269945	0.119829	0.45011	-0.104387	-0.31356	0.104786	0.327805	0.0867493	-0.184278	0.357777	0.530222	0.0853148	-0.100877	0.271507	0.368935	0.0359355	-0.169206	0.241077
FAD	Cofactors and Vitamins	Riboflavin Metabolism	-0.0190334	-0.128529	0.0904624	0.733194	0.0408742	-0.00580901	0.0875575	0.0861073	-0.00122228	-0.0530213	0.0505767	0.963088	0.0770591	-0.0500225	0.204141	0.234473	0.0343172	-0.0822292	0.150864	0.563654	0.151115	-0.0463367	0.348566	0.133517	0.0097761	-0.194745	0.214297	0.925315	0.0283588	-0.164057	0.220774	0.772557	0.10893	-0.0975902	0.31545	0.301029	0.126283	-0.141308	0.393873	0.35477	0.0909333	-0.0936792	0.275546	0.334136	0.0332927	-0.170109	0.236694
formiminoglutamate	Amino Acid	Histidine Metabolism	0.613626	0.51735	0.709902	2.15431e-34	0.324276	0.284216	0.364335	4.30965e-53	-0.111229	-0.158977	-0.0634806	5.29689e-06	-0.141105	-0.258262	-0.0239489	0.0182752	-0.335344	-0.442788	-0.2279	1.15568e-09	0.0912527	-0.0905704	0.273076	0.325071	-0.0167967	-0.20513	0.171536	0.861156	0.261093	0.0839077	0.438279	0.00389995	0.358701	0.168526	0.548875	0.000223105	0.218326	-0.0280845	0.464737	0.0824231	0.285906	0.117865	0.453946	0.000864796	0.346763	0.161621	0.531906
fructose	Carbohydrate	Fructose, Mannose and Galactose Metabolism	0.139632	0.0302194	0.249045	0.0124044	0.0502917	0.00355012	0.0970333	0.0349754	-0.027664	-0.0789054	0.0235774	0.289771	0.0175189	-0.11038	0.145418	0.788222	-0.0465968	-0.163893	0.0706996	0.435984	0.101764	-0.0955877	0.299116	0.311975	0.123601	-0.0808165	0.328019	0.235807	0.0696401	-0.122678	0.261958	0.477654	0.0638467	-0.142569	0.270263	0.544143	0.240867	-0.0265883	0.508323	0.0775108	-0.0222688	-0.206942	0.162405	0.813066	0.0710652	-0.132404	0.274534
fructosyllysine	Amino Acid	Lysine Metabolism	0.492642	0.38526	0.600024	5.88623e-19	0.234181	0.188602	0.27976	3.01388e-23	-0.0132699	-0.0653447	0.0388048	0.617251	-0.0613322	-0.190161	0.0674963	0.350554	-0.0665654	-0.184714	0.0515831	0.269292	0.0767593	-0.123593	0.277111	0.452484	0.00739272	-0.200133	0.214918	0.944304	0.117341	-0.0779015	0.312583	0.238645	0.101084	-0.108471	0.310638	0.34422	0.0755654	-0.195956	0.347087	0.585231	0.0480417	-0.136899	0.232982	0.610469	0.00227432	-0.201488	0.206037
fumarate	Energy	TCA Cycle	0.0472717	-0.0628609	0.157404	0.399985	0.0135432	-0.0334951	0.0605815	0.572348	0.0217233	-0.0296811	0.0731277	0.407266	0.070114	-0.0586649	0.198893	0.285725	0.0684923	-0.0496107	0.186595	0.255498	0.120391	-0.0794441	0.320227	0.237513	0.0804924	-0.126498	0.287483	0.445731	0.141735	-0.0530033	0.336474	0.153609	0.0276617	-0.181352	0.236676	0.79522	0.178624	-0.092198	0.449445	0.195961	-0.0166517	-0.201713	0.16841	0.859937	-0.0145275	-0.218423	0.189369
galactonate	Carbohydrate	Fructose, Mannose and Galactose Metabolism	0.14327	0.0344259	0.252115	0.00991375	0.0472109	0.000707562	0.0937142	0.0466183	-0.0151898	-0.0671723	0.0367927	0.566603	-0.0455288	-0.173959	0.0829013	0.48695	-0.10672	-0.224504	0.0110628	0.075723	0.0878196	-0.110048	0.285688	0.384137	-0.0310692	-0.236021	0.173883	0.766249	0.0522306	-0.140591	0.245052	0.595284	0.00506815	-0.201888	0.212024	0.961696	-0.0648656	-0.333021	0.203289	0.635237	0.165794	-0.0177116	0.349299	0.076565	0.123917	-0.0782645	0.326099
gamma-carboxyglutamate	Amino Acid	Glutamate Metabolism	0.167486	0.0574915	0.27748	0.00286175	0.173181	0.126853	0.21951	3.47629e-13	-0.0684616	-0.119939	-0.0169845	0.00917836	-0.0169016	-0.14622	0.112417	0.797711	-0.162147	-0.280745	-0.0435499	0.00739935	-0.00800708	-0.206673	0.190659	0.937	-0.142737	-0.348517	0.063042	0.173853	0.01598	-0.177619	0.209579	0.871406	0.0674948	-0.140296	0.275286	0.524145	0.125658	-0.143579	0.394895	0.360102	0.111635	-0.0737544	0.297024	0.237745	0.172102	-0.032155	0.37636
gamma-CEHC	Cofactors and Vitamins	Tocopherol Metabolism	0.0444894	-0.0655316	0.15451	0.427823	0.0188878	-0.0280807	0.0658563	0.430379	-0.0122259	-0.0644806	0.0400288	0.646342	-0.0496222	-0.177886	0.0786419	0.448068	-0.0743819	-0.192013	0.043249	0.215055	-0.121482	-0.320818	0.0778537	0.232122	0.0247581	-0.181715	0.231231	0.814089	-0.0306019	-0.224854	0.16365	0.757364	-0.0222199	-0.230712	0.186272	0.834446	-0.0357195	-0.305864	0.234425	0.795402	0.0520979	-0.13319	0.237386	0.581378	0.134338	-0.0698075	0.338483
gamma-glutamyl-2-aminobutyrate	Peptide	Gamma-glutamyl Amino Acid	-0.0282456	-0.138581	0.0820901	0.615664	-0.0147304	-0.0618476	0.0323869	0.53984	0.0309024	-0.0220759	0.0838807	0.25273	0.11467	-0.0152945	0.244634	0.0837132	0.108482	-0.0107081	0.227672	0.0744139	0.154733	-0.046481	0.355948	0.131665	0.133896	-0.0745228	0.342314	0.207819	0.10822	-0.0878629	0.304302	0.279181	0.0318527	-0.178604	0.242309	0.76661	-0.126416	-0.399106	0.146275	0.363333	-0.0939316	-0.279467	0.0916042	0.320862	-0.155464	-0.359883	0.0489548
gamma-glutamyl-alpha-lysine	Peptide	Gamma-glutamyl Amino Acid	0.196708	0.0880432	0.305372	0.000394834	0.0516005	0.00510951	0.0980915	0.0296234	0.008573	-0.0429368	0.0600828	0.744113	0.0175393	-0.109925	0.145004	0.787276	-0.0393838	-0.156281	0.0775135	0.508822	-0.00724658	-0.206979	0.192485	0.943277	-0.0423766	-0.24926	0.164507	0.687911	-0.00648576	-0.201124	0.188152	0.947896	0.0113035	-0.197602	0.220209	0.915493	-0.175505	-0.446187	0.095176	0.203643	0.240049	0.0563538	0.423745	0.0104604	0.164199	-0.0381921	0.366591
gamma-glutamylcitrulline*	Peptide	Gamma-glutamyl Amino Acid	-0.300971	-0.410118	-0.191825	7.24581e-08	-0.20965	-0.255554	-0.163746	8.37045e-19	0.00897822	-0.0432449	0.0612014	0.735989	-0.0247309	-0.152808	0.103346	0.704932	0.0171949	-0.100264	0.134654	0.774048	-0.0366336	-0.236437	0.16317	0.719177	-0.0415234	-0.248481	0.165434	0.693978	-0.0721937	-0.266902	0.122514	0.467176	-0.0886406	-0.297622	0.12034	0.405561	-0.11401	-0.384788	0.156769	0.409015	-0.100571	-0.286277	0.0851348	0.288299	-0.151831	-0.356437	0.052775
gamma-glutamylglutamate	Peptide	Gamma-glutamyl Amino Acid	0.489073	0.384686	0.59346	1.09905e-19	0.274303	0.23055	0.318057	2.25595e-33	-0.0411396	-0.0924526	0.0101734	0.11601	-0.133907	-0.259889	-0.00792515	0.037242	-0.160617	-0.276155	-0.0450787	0.00646561	0.00634593	-0.188958	0.20165	0.949192	-0.00959785	-0.211895	0.192699	0.925869	0.102557	-0.0877665	0.29288	0.290705	0.0649216	-0.139353	0.269196	0.53313	-0.0193325	-0.284013	0.245348	0.8861	-0.0231173	-0.203564	0.157329	0.801635	0.0097691	-0.189043	0.208581
gamma-glutamylglutamine	Peptide	Gamma-glutamyl Amino Acid	-0.173757	-0.280596	-0.0669168	0.00144933	-0.170784	-0.215807	-0.125761	1.58068e-13	0.00922817	-0.0413114	0.0597677	0.720268	-0.0087324	-0.132663	0.115198	0.890095	0.0663116	-0.0473451	0.179968	0.252641	0.00663736	-0.185915	0.19919	0.946104	0.0673079	-0.132138	0.266754	0.508112	-0.0174584	-0.2051	0.170183	0.855219	0.0455272	-0.155869	0.246923	0.657541	-0.16732	-0.428271	0.0936309	0.208699	-0.0378581	-0.21782	0.142104	0.679949	-0.11056	-0.308838	0.0877175
gamma-glutamylglycine	Peptide	Gamma-glutamyl Amino Acid	-0.202583	-0.309434	-0.0957308	0.000206766	-0.142552	-0.187845	-0.0972584	8.33545e-10	0.0163557	-0.0345686	0.06728	0.528785	0.0198103	-0.106091	0.145712	0.757647	0.0756857	-0.0397784	0.19115	0.198733	0.138437	-0.0576469	0.334521	0.16631	0.0589493	-0.144155	0.262054	0.569242	0.00310734	-0.187976	0.19419	0.974559	-0.0528081	-0.257898	0.152282	0.6136	-0.0247198	-0.290458	0.241018	0.855247	-0.108618	-0.288956	0.0717212	0.237641	-0.190558	-0.389251	0.0081345
gamma-glutamylhistidine	Peptide	Gamma-glutamyl Amino Acid	-0.0426148	-0.152968	0.0677379	0.448909	0.0331917	-0.0139111	0.0802946	0.167123	0.00199088	-0.0496855	0.0536672	0.93977	-0.0761243	-0.20498	0.0527318	0.246729	-0.050735	-0.168909	0.0674388	0.399863	0.172668	-0.0284352	0.37377	0.0923575	0.124442	-0.0838606	0.332745	0.241461	0.106262	-0.0897119	0.302235	0.2877	0.176001	-0.0343381	0.386341	0.100946	0.0736207	-0.198918	0.34616	0.596298	0.0456818	-0.140193	0.231557	0.629844	-0.0313303	-0.236123	0.173462
gamma-glutamylisoleucine*	Peptide	Gamma-glutamyl Amino Acid	0.456404	0.358471	0.554337	1.69041e-19	0.277265	0.236546	0.317983	8.61387e-39	-0.0481588	-0.0959576	-0.000359949	0.0483017	-0.0887724	-0.206169	0.0286247	0.138223	-0.193006	-0.300671	-0.0853412	0.000449792	0.0394811	-0.142786	0.221748	0.670991	-0.0400344	-0.228827	0.148758	0.677518	0.102867	-0.0747511	0.280485	0.256145	0.159125	-0.031513	0.349764	0.101784	0.108182	-0.13883	0.355194	0.390452	0.139113	-0.0298676	0.308093	0.106565	0.130367	-0.0558108	0.316546
gamma-glutamylleucine	Peptide	Gamma-glutamyl Amino Acid	0.405456	0.312693	0.498219	2.20371e-17	0.228897	0.189939	0.267855	1.17677e-29	-0.049814	-0.0948984	-0.00472965	0.0303673	-0.0910361	-0.201618	0.0195462	0.106564	-0.180808	-0.282223	-0.0793934	0.000483218	0.0583392	-0.114418	0.231096	0.507835	-0.00441159	-0.183354	0.174531	0.961438	0.0564617	-0.111889	0.224813	0.510746	0.115895	-0.0647965	0.296587	0.208554	-0.00207716	-0.236201	0.232047	0.986118	0.0821049	-0.0775229	0.241733	0.313201	0.120172	-0.0557023	0.296046
gamma-glutamylmethionine	Peptide	Gamma-glutamyl Amino Acid	0.191502	0.0900577	0.292947	0.000220163	0.0243327	-0.0191407	0.0678061	0.272449	-0.0215525	-0.0696377	0.0265327	0.379434	-0.0724318	-0.192277	0.0474135	0.236018	-0.0531729	-0.163083	0.0567372	0.34281	0.0543477	-0.131756	0.240451	0.566865	0.0675868	-0.12518	0.260353	0.491739	0.0627901	-0.118567	0.244147	0.497178	0.134182	-0.0604694	0.328833	0.176533	0.00302823	-0.249183	0.25524	0.981214	-0.0482235	-0.219786	0.123339	0.581498	-0.159417	-0.348441	0.0296063
gamma-glutamylphenylalanine	Peptide	Gamma-glutamyl Amino Acid	0.351745	0.249427	0.454063	2.11346e-11	0.267029	0.224721	0.309338	8.76681e-34	-0.095276	-0.144641	-0.0459112	0.000159277	-0.0955792	-0.215962	0.0248039	0.119597	-0.265578	-0.375982	-0.155175	2.58108e-06	0.139738	-0.0487292	0.328206	0.146061	0.0998433	-0.0953718	0.295058	0.315927	0.216846	0.0331854	0.400506	0.0206911	0.329595	0.132472	0.526719	0.00106161	0.244055	-0.0113603	0.49947	0.0610843	0.135861	-0.038429	0.310151	0.126475	0.179956	-0.0120725	0.371984
gamma-glutamylthreonine	Peptide	Gamma-glutamyl Amino Acid	0.250596	0.1415	0.359692	7.07383e-06	0.0309913	-0.0158392	0.0778218	0.194472	-0.0196067	-0.0715793	0.0323658	0.459414	-0.191378	-0.320782	-0.0619736	0.00377219	-0.143948	-0.262624	-0.0252713	0.0174698	-0.036872	-0.236308	0.162564	0.716929	-0.0177056	-0.224282	0.188871	0.866516	0.0141852	-0.180164	0.208535	0.886181	0.00592969	-0.202666	0.214526	0.955543	-0.0550132	-0.325293	0.215267	0.689777	0.0701369	-0.114389	0.254663	0.456075	-0.0746371	-0.277943	0.128669
gamma-glutamyltryptophan	Peptide	Gamma-glutamyl Amino Acid	0.261319	0.155742	0.366895	1.31475e-06	0.182492	0.137922	0.227062	1.77605e-15	-0.0320642	-0.0822964	0.018168	0.210728	0.0195504	-0.104912	0.144013	0.758049	-0.0558057	-0.16995	0.0583391	0.33773	0.0776763	-0.114947	0.2703	0.429089	0.104228	-0.0952922	0.303748	0.30569	0.122026	-0.0656849	0.309737	0.202468	0.190436	-0.0110353	0.391906	0.0639218	0.167903	-0.0931446	0.428951	0.207287	0.101202	-0.077922	0.280325	0.267962	0.111839	-0.0855155	0.309193
gamma-glutamyltyrosine	Peptide	Gamma-glutamyl Amino Acid	0.169159	0.0602784	0.27804	0.00234506	0.215299	0.1698	0.260797	4.8578e-20	-0.0429451	-0.0951521	0.00926196	0.106834	-0.0431168	-0.171248	0.0850141	0.509329	-0.146104	-0.263613	-0.0285956	0.0148449	0.136729	-0.06218	0.335638	0.17776	0.150916	-0.0551147	0.356946	0.150988	0.201843	0.00800731	0.395679	0.0412678	0.20277	-0.00527527	0.410815	0.0560917	0.207977	-0.061589	0.477543	0.130402	0.176744	-0.00718584	0.360674	0.0596364	0.11204	-0.0906094	0.31469
gamma-glutamylvaline	Peptide	Gamma-glutamyl Amino Acid	0.38261	0.279309	0.48591	5.63738e-13	0.276185	0.233437	0.318933	2.97367e-35	-0.0452494	-0.0947105	0.00421165	0.0729311	-0.101959	-0.224526	0.0206086	0.102952	-0.143159	-0.255566	-0.0307527	0.0125861	0.016701	-0.174461	0.207863	0.863962	-0.0569985	-0.255005	0.141008	0.572412	0.0581973	-0.128089	0.244484	0.54012	0.102406	-0.0975358	0.302348	0.31524	0.0222141	-0.236853	0.281281	0.866459	0.0259738	-0.150838	0.202786	0.773288	0.0727979	-0.122009	0.267605
gamma-tocopherol/beta-tocopherol	Cofactors and Vitamins	Tocopherol Metabolism	0.182728	0.0724138	0.293041	0.00118105	0.102487	0.0554838	0.149491	2.00204e-05	-0.0189648	-0.0719444	0.0340148	0.482683	0.0424008	-0.0883038	0.173105	0.524679	0.0593447	-0.0605243	0.179214	0.331664	-0.1366	-0.336043	0.0628424	0.179332	-0.157742	-0.364325	0.0488417	0.134408	-0.162087	-0.356443	0.0322688	0.102082	-0.168996	-0.3776	0.0396066	0.112252	-0.154211	-0.4245	0.116078	0.263276	-0.0726623	-0.259221	0.113897	0.445021	-0.0401133	-0.24566	0.165433
gentisate	Amino Acid	Tyrosine Metabolism	0.020336	-0.0898796	0.130552	0.71748	-0.12656	-0.173251	-0.0798681	1.1968e-07	0.062591	0.0103381	0.114844	0.0189214	0.0587486	-0.0704837	0.187981	0.37271	0.198247	0.0797281	0.316766	0.00105664	-0.0950543	-0.293521	0.103412	0.34766	-0.0549685	-0.26054	0.150603	0.600024	-0.244726	-0.43813	-0.0513218	0.0131682	-0.177974	-0.385556	0.0296078	0.0928268	-0.244427	-0.513393	0.0245384	0.074858	-0.137012	-0.321486	0.0474623	0.145376	-0.261818	-0.465067	-0.0585691
gluconate	Xenobiotics	Food Component/Plant	0.17239	0.0681952	0.276585	0.00119683	0.154611	0.110586	0.198636	7.89536e-12	-0.0320478	-0.0809564	0.0168608	0.198875	-0.119024	-0.241381	0.00333252	0.0565669	-0.0626868	-0.1749	0.0495265	0.273361	-0.125004	-0.31418	0.0641716	0.195134	-0.0931597	-0.289109	0.102789	0.35121	-0.0225366	-0.206887	0.161814	0.810531	-0.0425785	-0.240443	0.155286	0.673025	-0.216782	-0.473157	0.0395936	0.0974081	-0.0847268	-0.261084	0.0916304	0.34618	-0.0774168	-0.271723	0.116889
glucose	Carbohydrate	Glycolysis, Gluconeogenesis, and Pyruvate Metabolism	0.543714	0.438819	0.64861	1.27247e-23	0.263969	0.219584	0.308354	2.55951e-30	-0.0260739	-0.0760337	0.0238859	0.306126	-0.033603	-0.158382	0.0911762	0.597427	-0.045807	-0.160242	0.0686279	0.43249	-0.00195616	-0.197214	0.193301	0.984325	0.00205254	-0.200196	0.204301	0.984121	0.132955	-0.057322	0.323233	0.17071	0.124316	-0.07991	0.328541	0.232672	0.102957	-0.161661	0.367574	0.445489	0.0955742	-0.086813	0.277961	0.304198	0.0917576	-0.109192	0.292707
glucuronate	Carbohydrate	Aminosugar Metabolism	0.151513	0.0412005	0.261825	0.00713091	0.110971	0.0640506	0.157891	3.7687e-06	-0.0308271	-0.0839163	0.022262	0.254879	-0.0419593	-0.172472	0.0885532	0.528399	-0.151928	-0.271621	-0.0322354	0.0128852	-0.0573275	-0.258365	0.14371	0.576025	-0.0710861	-0.279322	0.137149	0.503224	0.0700707	-0.12584	0.265981	0.48307	-0.0490364	-0.259308	0.161235	0.647436	0.115872	-0.156578	0.388323	0.4043	0.0181734	-0.168101	0.204448	0.848271	0.0665988	-0.138634	0.271832
glucuronide of C10H18O2 (7)*	Partially Characterized Molecules	Partially Characterized Molecules	0.101122	-0.00907678	0.211321	0.0720685	0.0401807	-0.00689038	0.0872518	0.0942659	0.035872	-0.0155738	0.0873178	0.171596	0.0467245	-0.0821099	0.175559	0.47697	0.0645132	-0.0536407	0.182667	0.284349	-0.131438	-0.328004	0.0651284	0.18986	-0.234034	-0.437638	-0.0304304	0.0242923	-0.271035	-0.462588	-0.0794824	0.00557814	-0.198533	-0.404128	0.00706177	0.0583954	-0.366039	-0.63243	-0.0996482	0.00710838	-0.0170013	-0.20263	0.168627	0.85746	-0.0947601	-0.299281	0.109761
glucuronide of piperine metabolite C17H21NO3 (4)*	Xenobiotics	Food Component/Plant	0.142549	0.0334601	0.251639	0.0104635	0.119814	0.0734866	0.166141	4.34842e-07	-0.0525511	-0.104378	-0.000724171	0.0468876	-0.0908979	-0.219206	0.0374104	0.16486	-0.0559441	-0.173616	0.0617273	0.351212	-0.0135546	-0.212503	0.185394	0.893709	-0.0181432	-0.224215	0.187929	0.862918	-0.0208096	-0.214684	0.173065	0.833281	0.00648149	-0.201605	0.214568	0.951292	-0.0082607	-0.277881	0.261359	0.952088	0.0938839	-0.0897872	0.277555	0.316221	0.0219848	-0.18038	0.224349
glutamate	Amino Acid	Glutamate Metabolism	0.582314	0.479531	0.685097	9.31569e-28	0.417914	0.377033	0.458795	1.44349e-80	-0.0568304	-0.106538	-0.00712324	0.0250657	-0.153806	-0.278021	-0.0295909	0.0152614	-0.209264	-0.323182	-0.0953467	0.000323864	-0.010771	-0.202767	0.181225	0.912395	-0.037355	-0.236225	0.161515	0.712604	0.186896	-0.000203197	0.373995	0.050249	0.102283	-0.0985307	0.303098	0.317926	0.153958	-0.106239	0.414154	0.24599	0.128749	-0.0499937	0.307491	0.157906	0.156759	-0.040175	0.353693
glutamine	Amino Acid	Glutamate Metabolism	-0.156565	-0.265092	-0.0480373	0.00471616	-0.139645	-0.185582	-0.0937074	3.00935e-09	-0.0557189	-0.107953	-0.0034851	0.0365686	-0.056242	-0.182127	0.0696431	0.380993	-0.0378066	-0.153256	0.0776424	0.52076	0.0335454	-0.165273	0.232364	0.740735	0.00382564	-0.202112	0.209763	0.970939	-0.0346316	-0.22838	0.159116	0.725938	0.0754412	-0.132509	0.283392	0.476833	-0.0110568	-0.2805	0.258387	0.935859	0.11434	-0.0683818	0.297061	0.219867	0.0150919	-0.186226	0.21641
glutamine conjugate of C6H10O2 (1)*	Partially Characterized Molecules	Partially Characterized Molecules	0.0500551	-0.0601517	0.160262	0.373147	0.066814	0.0199138	0.113714	0.00526157	-0.0588555	-0.111044	-0.00666687	0.0271086	-0.0106071	-0.138733	0.117518	0.871027	-0.131781	-0.249285	-0.0142772	0.0279651	0.128635	-0.0713443	0.328614	0.20725	0.116556	-0.090583	0.323695	0.269896	0.237346	0.0424677	0.432225	0.0170141	0.243357	0.0341928	0.452521	0.022614	0.198844	-0.0721721	0.46986	0.150318	0.0325342	-0.152316	0.217385	0.729984	0.0862	-0.117464	0.289864
glutamine conjugate of C6H10O2 (2)*	Partially Characterized Molecules	Partially Characterized Molecules	0.151627	0.0419037	0.261351	0.00678708	0.0800047	0.0332649	0.126745	0.000804357	-0.0882346	-0.139512	-0.0369574	0.000756335	-0.0597612	-0.18766	0.0681372	0.35955	-0.230662	-0.347958	-0.113366	0.000119171	0.195531	-0.00265109	0.393714	0.0531407	0.189194	-0.0160842	0.394472	0.0708319	0.32657	0.133442	0.519698	0.000930931	0.301358	0.0940729	0.508643	0.00440494	0.402834	0.134252	0.671415	0.00330852	0.0264256	-0.157476	0.210327	0.778105	0.19191	-0.0107086	0.394529
glutamine conjugate of C7H12O2*	Partially Characterized Molecules	Partially Characterized Molecules	0.00545791	-0.10461	0.115526	0.922534	0.0179852	-0.0289824	0.0649528	0.452725	-0.0231196	-0.0750076	0.0287685	0.382255	0.0762703	-0.0522937	0.204834	0.244754	-0.056414	-0.17432	0.0614919	0.348141	0.119598	-0.0801855	0.319382	0.240495	0.10087	-0.106067	0.307806	0.339175	0.168113	-0.0265754	0.362801	0.0905172	0.153695	-0.0552644	0.362655	0.149305	0.136239	-0.134512	0.40699	0.323807	-0.00771267	-0.192074	0.176648	0.934615	0.119673	-0.0834514	0.322798
glutarate (C5-DC)	Lipid	Fatty Acid, Dicarboxylate	0.0578891	-0.0519958	0.167774	0.301625	0.0914518	0.0447621	0.138141	0.000126598	-0.0530226	-0.105482	-0.000563565	0.0475922	-0.115314	-0.243644	0.0130169	0.0781777	-0.14561	-0.263302	-0.0279183	0.0153445	0.138692	-0.0619905	0.339375	0.175434	0.104801	-0.103066	0.312669	0.322862	0.221012	0.025448	0.416577	0.0267843	0.18233	-0.0275696	0.392231	0.0886103	0.195376	-0.0765941	0.467345	0.159017	0.0806347	-0.10439	0.26566	0.3928	0.190758	-0.0130973	0.394614
glutaroylcarnitine (C5)	Amino Acid	Lysine Metabolism	0.175492	0.0678031	0.283181	0.00141748	0.059689	0.013655	0.105723	0.0110731	0.0232422	-0.0274018	0.0738863	0.368145	-0.0484209	-0.173931	0.0770888	0.449337	-0.0234	-0.138505	0.0917049	0.690136	-0.029422	-0.224291	0.165447	0.76716	0.0659054	-0.135941	0.267751	0.521985	-0.0187486	-0.208647	0.17115	0.846475	0.103274	-0.100545	0.307094	0.320449	-0.0657059	-0.329797	0.198385	0.625615	-0.0255103	-0.20745	0.156429	0.783344	-0.0271778	-0.227634	0.173278
glycerate	Carbohydrate	Glycolysis, Gluconeogenesis, and Pyruvate Metabolism	-0.137046	-0.244422	-0.0296699	0.0123961	-0.116718	-0.162323	-0.0711141	5.70604e-07	0.152632	0.10168	0.203584	5.18301e-09	0.151523	0.0261521	0.276893	0.0178763	0.359992	0.245015	0.474969	1.02589e-09	-0.159856	-0.353244	0.0335315	0.105141	-0.049185	-0.249497	0.151127	0.630148	-0.25325	-0.441706	-0.0647946	0.00847351	-0.382618	-0.584888	-0.180347	0.000213973	-0.509839	-0.771923	-0.247755	0.000140901	-0.0855296	-0.263797	0.0927383	0.346828	-0.252749	-0.44916	-0.0563376
glycerol	Lipid	Glycerolipid Metabolism	0.127878	0.0265071	0.229248	0.0134487	0.241744	0.199933	0.283554	8.40269e-29	-0.0328756	-0.0811381	0.015387	0.181695	0.0179907	-0.100752	0.136733	0.766371	-0.123377	-0.232276	-0.0144787	0.0264063	0.0521369	-0.131604	0.235878	0.577908	0.0696608	-0.120659	0.259981	0.472912	0.214487	0.0354323	0.393542	0.0189144	0.192714	0.000533859	0.384895	0.0493677	0.246009	-0.00300103	0.49502	0.0528224	0.000982443	-0.170031	0.171996	0.991011	0.117155	-0.0712637	0.305573
glycerol 3-phosphate	Lipid	Glycerolipid Metabolism	0.0632505	-0.0466785	0.17318	0.259263	0.029639	-0.0172464	0.0765243	0.215189	0.0487548	-0.00292585	0.100435	0.0644384	0.12176	-0.00853211	0.252051	0.0669883	0.107526	-0.0119645	0.227016	0.077747	-0.00655799	-0.206603	0.193487	0.948739	-0.0921984	-0.299406	0.115009	0.382931	-0.0405686	-0.235512	0.154374	0.683195	-0.0920808	-0.301314	0.117152	0.388158	-0.121792	-0.392898	0.149313	0.378366	0.0328363	-0.152629	0.218302	0.728444	-0.0424575	-0.246799	0.161884
glycerophosphoethanolamine	Lipid	Phospholipid Metabolism	-0.0563986	-0.16629	0.0534929	0.314268	-0.0659797	-0.112814	-0.0191457	0.00578563	-0.0311133	-0.0832353	0.0210087	0.241817	-0.0297526	-0.158179	0.0986734	0.649599	-0.082424	-0.200203	0.0353554	0.170055	-0.0401663	-0.239977	0.159644	0.693421	-0.0151397	-0.222104	0.191825	0.88593	-0.0594512	-0.254166	0.135263	0.549344	-0.0268178	-0.235806	0.18217	0.801311	-0.0186186	-0.289407	0.252169	0.892738	0.0117486	-0.173341	0.196838	0.900937	0.180322	-0.0236057	0.384249
glycerophosphorylcholine (GPC)	Lipid	Phospholipid Metabolism	-0.572916	-0.678016	-0.467816	7.0265e-26	-0.249762	-0.294436	-0.205088	4.27736e-27	0.0692759	0.0183319	0.12022	0.00772688	0.0560355	-0.0703762	0.182447	0.384728	0.185036	0.0691034	0.300968	0.00177559	-0.101475	-0.297785	0.0948346	0.310789	-0.109627	-0.312966	0.0937116	0.290455	-0.289807	-0.48111	-0.0985037	0.00300799	-0.352814	-0.558141	-0.147487	0.000768271	-0.284204	-0.550247	-0.0181597	0.0362979	-0.0556981	-0.238612	0.127216	0.550427	-0.10844	-0.309971	0.09309
glycine	Amino Acid	Glycine, Serine and Threonine Metabolism	-0.250695	-0.355171	-0.146218	2.72324e-06	-0.196839	-0.240755	-0.152924	3.50331e-18	0.0326212	-0.0173307	0.0825731	0.200392	0.0756377	-0.048032	0.199307	0.23046	0.134211	0.0207938	0.247629	0.0204082	0.0925657	-0.0993102	0.284442	0.344169	-0.0236011	-0.222347	0.175145	0.815854	-0.104496	-0.291479	0.0824859	0.273175	-0.162871	-0.36356	0.0378177	0.111621	-0.177021	-0.437056	0.0830137	0.18198	-0.13167	-0.308257	0.0449164	0.143798	-0.247864	-0.442423	-0.053305
glycine conjugate of C10H12O2*	Partially Characterized Molecules	Partially Characterized Molecules	0.23554	0.126014	0.345067	2.59329e-05	0.151041	0.104612	0.19747	2.26035e-10	-0.0631398	-0.11563	-0.0106496	0.0184267	-0.133578	-0.263489	-0.00366648	0.0438824	-0.123347	-0.242489	-0.00420543	0.0424521	-0.00218499	-0.201443	0.197073	0.982843	-0.053406	-0.259798	0.152986	0.611849	0.0781684	-0.116008	0.272345	0.429879	0.0617012	-0.146709	0.270111	0.561531	0.0473093	-0.22273	0.317349	0.73117	-0.0673055	-0.252529	0.117918	0.476125	-0.033198	-0.237272	0.170876
glycine conjugate of C10H14O2 (1)*	Partially Characterized Molecules	Partially Characterized Molecules	0.237192	0.127403	0.346981	2.38099e-05	0.134449	0.0877611	0.181138	1.8932e-08	-0.063719	-0.115341	-0.0120965	0.0155884	-0.107005	-0.235716	0.0217068	0.103161	-0.154156	-0.272197	-0.0361145	0.0105108	-0.043136	-0.242288	0.156016	0.67101	-0.0385166	-0.244799	0.167766	0.71424	0.0311417	-0.162931	0.225214	0.753002	0.0576134	-0.150686	0.265912	0.587544	0.0421933	-0.227702	0.312089	0.759162	-0.0367537	-0.222535	0.149027	0.698049	0.0399992	-0.16469	0.244688
glyco-beta-muricholate	Lipid	Primary Bile Acid Metabolism	-0.0455383	-0.156293	0.0652163	0.420105	-0.0858079	-0.132894	-0.0387218	0.000360859	-0.0557823	-0.107864	-0.0037008	0.0358139	0.00136644	-0.1288	0.131533	0.983575	-0.0825575	-0.201933	0.0368183	0.175137	-0.076957	-0.278515	0.124601	0.454031	-0.0929115	-0.301686	0.115863	0.382849	-0.0735214	-0.269938	0.122896	0.462943	-0.08668	-0.297495	0.124135	0.420092	-0.0675883	-0.340744	0.205567	0.627513	0.0207422	-0.166054	0.207539	0.827618	0.134386	-0.071422	0.340193
glycochenodeoxycholate	Lipid	Primary Bile Acid Metabolism	-0.0123428	-0.12067	0.0959847	0.823193	-0.0130775	-0.0592624	0.0331074	0.578719	-0.0273793	-0.0782351	0.0234766	0.291117	-0.058198	-0.185461	0.0690651	0.36987	-0.117313	-0.234026	-0.000600198	0.0488348	-0.111545	-0.308466	0.0853765	0.266719	-0.138039	-0.34201	0.0659329	0.184563	-0.0885333	-0.280432	0.103365	0.365648	-0.113135	-0.319101	0.0928311	0.281468	0.0615414	-0.205331	0.328413	0.651108	0.224945	0.0427161	0.407174	0.0155766	0.203117	0.00234106	0.403892
glycochenodeoxycholate 3-sulfate	Lipid	Primary Bile Acid Metabolism	0.0842867	-0.0218012	0.190375	0.11935	0.00817315	-0.037165	0.0535113	0.723703	-0.0226547	-0.0731333	0.0278239	0.378813	0.0814662	-0.0435339	0.206466	0.201321	-0.0557119	-0.170349	0.0589255	0.340622	-0.0375323	-0.231108	0.156044	0.703775	-0.0539597	-0.254466	0.146547	0.597675	0.0527382	-0.135901	0.241377	0.583522	0.00639352	-0.196073	0.20886	0.95062	0.213611	-0.0487275	0.475949	0.110438	0.094501	-0.0845734	0.273575	0.300796	0.0802415	-0.117058	0.277541
glycochenodeoxycholate glucuronide (1)	Lipid	Primary Bile Acid Metabolism	0.228837	0.124003	0.333672	1.95982e-05	0.0970016	0.0522377	0.141766	2.25039e-05	-0.0218424	-0.0723498	0.0286649	0.396407	-0.132843	-0.256664	-0.00902179	0.0355021	-0.132108	-0.245664	-0.0185515	0.0226261	-0.0228172	-0.213402	0.167768	0.814375	-0.0322516	-0.22966	0.165157	0.748672	0.0901347	-0.0955898	0.275859	0.341288	0.0845403	-0.114799	0.283879	0.405619	0.229871	-0.0284141	0.488157	0.0810615	0.132079	-0.0453214	0.309479	0.144399	0.00950497	-0.18595	0.20496
glycocholate	Lipid	Primary Bile Acid Metabolism	-0.0218733	-0.130316	0.0865691	0.692441	0.0287981	-0.0174718	0.0750679	0.222357	-0.037186	-0.0880537	0.0136816	0.151791	-0.0466024	-0.174157	0.0809516	0.473716	-0.0805863	-0.197566	0.0363934	0.176818	-0.14534	-0.34239	0.0517104	0.148174	-0.154832	-0.358938	0.049273	0.136967	-0.114406	-0.30643	0.0776188	0.242741	-0.147351	-0.353452	0.0587498	0.161014	-0.0301915	-0.297239	0.236856	0.824535	0.138517	-0.0443495	0.321384	0.137549	0.120062	-0.081416	0.32154
glycocholenate sulfate*	Lipid	Secondary Bile Acid Metabolism	-0.121434	-0.228666	-0.0142017	0.0264737	0.0183926	-0.0274577	0.0642428	0.431518	-0.031732	-0.0826165	0.0191524	0.221429	-0.0638505	-0.189369	0.061668	0.318544	-0.145511	-0.260624	-0.0303984	0.0132613	0.0350405	-0.159361	0.229442	0.723728	0.018397	-0.182964	0.219758	0.857803	0.118766	-0.0706764	0.308209	0.219002	0.0839095	-0.119421	0.287239	0.418386	0.266628	0.00317119	0.530085	0.0473085	0.115641	-0.0650507	0.296332	0.209561	0.0587183	-0.140363	0.2578
glycodeoxycholate 3-sulfate	Lipid	Secondary Bile Acid Metabolism	0.0283759	-0.0816808	0.138433	0.613138	-0.00271201	-0.0496934	0.0442693	0.90987	0.0149103	-0.0373001	0.0671208	0.575436	0.0699514	-0.0595378	0.199441	0.289494	0.0380272	-0.0807272	0.156782	0.53004	-0.0521112	-0.251653	0.147431	0.608558	-0.00672029	-0.213406	0.199966	0.949158	-0.0179343	-0.212387	0.176518	0.856468	-0.0373606	-0.246067	0.171346	0.725549	0.122955	-0.147468	0.393379	0.372627	0.154851	-0.0295269	0.339229	0.0996896	0.054708	-0.148435	0.257851
glycolithocholate sulfate*	Lipid	Secondary Bile Acid Metabolism	0.0256799	-0.0844689	0.135829	0.64754	-0.0177197	-0.064753	0.0293136	0.46005	0.0261799	-0.0260853	0.0784451	0.325984	0.113033	-0.016263	0.242328	0.0865887	0.12363	0.00505336	0.242207	0.0410141	-0.0794938	-0.278974	0.119986	0.434543	-0.0254197	-0.232042	0.181202	0.80935	-0.0888157	-0.283208	0.105576	0.370305	-0.146645	-0.355287	0.0619969	0.16821	-0.0530404	-0.32338	0.217299	0.700415	-0.0256384	-0.210926	0.159649	0.786121	-0.0209503	-0.225095	0.183195
glycosyl ceramide (d18:1/20:0, d16:1/22:0)*	Lipid	Ceramides	-0.834015	-0.93716	-0.73087	5.46253e-53	-0.186853	-0.233117	-0.140588	4.16688e-15	0.0849746	0.0331247	0.136824	0.00133386	0.251819	0.122987	0.38065	0.000130925	0.332562	0.214411	0.450713	3.91676e-08	-0.133677	-0.333563	0.066208	0.189793	-0.254684	-0.461726	-0.0476415	0.0159421	-0.312879	-0.507666	-0.118091	0.00165916	-0.379318	-0.588385	-0.170252	0.000383343	-0.353752	-0.624642	-0.082863	0.0105141	-0.00396384	-0.18927	0.181342	0.96654	-0.0202606	-0.224426	0.183905
glycosyl ceramide (d18:1/23:1, d17:1/24:1)*	Lipid	Ceramides	-0.626071	-0.731369	-0.520772	2.6403e-30	-0.180915	-0.226824	-0.135006	1.82444e-14	0.109617	0.0579022	0.161332	3.39726e-05	0.235753	0.108272	0.363235	0.000295213	0.292897	0.175984	0.409811	9.82368e-07	-0.0900055	-0.287626	0.107615	0.371819	-0.171767	-0.376463	0.0329296	0.0999804	-0.261184	-0.453764	-0.0686029	0.0078873	-0.283172	-0.48987	-0.0764744	0.0072804	-0.487408	-0.755229	-0.219588	0.000367841	-0.0366439	-0.220548	0.14726	0.695986	0.00668837	-0.195932	0.209309
glycosyl ceramide (d18:2/24:1, d18:1/24:2)*	Lipid	Ceramides	-0.919213	-1.01725	-0.821173	4.01648e-69	-0.268487	-0.312408	-0.224566	7.13215e-32	0.0791302	0.0282227	0.130038	0.00233646	0.13817	0.0132898	0.263051	0.030139	0.218483	0.103956	0.333011	0.000189031	-0.202501	-0.395819	-0.00918358	0.0400769	-0.232565	-0.432804	-0.0323258	0.0228515	-0.370981	-0.559368	-0.182594	0.000116595	-0.368196	-0.570393	-0.165999	0.000364936	-0.357736	-0.619725	-0.0957478	0.00747492	-0.101182	-0.281113	0.0787478	0.270204	-0.0539447	-0.252187	0.144298
glycosyl-N-(2-hydroxynervonoyl)-sphingosine (d18:1/24:1(2OH))*	Lipid	Ceramides	-0.00913823	-0.111422	0.0931457	0.86092	0.11717	0.0738468	0.160494	1.27545e-07	-0.0213002	-0.0693406	0.0267403	0.384594	0.0307705	-0.0884441	0.149985	0.612742	-0.0257236	-0.135055	0.083608	0.644514	-0.0855956	-0.270988	0.0997964	0.365288	-0.0592531	-0.251283	0.132777	0.545118	-0.0698875	-0.250551	0.110776	0.448113	-0.0543148	-0.248222	0.139592	0.582802	-0.0685312	-0.319779	0.182716	0.592721	0.00221624	-0.169869	0.174301	0.979851	0.0700251	-0.119574	0.259624
glycosyl-N-behenoyl-sphingadienine (d18:2/22:0)*	Lipid	Ceramides	-1.00041	-1.0991	-0.901715	2.20708e-79	-0.237806	-0.28307	-0.192542	3.3251e-24	0.0983442	0.0466345	0.150054	0.000198238	0.223652	0.0963374	0.350967	0.000584197	0.290458	0.173697	0.407218	1.16812e-06	-0.211586	-0.409643	-0.0135298	0.0362883	-0.224949	-0.430097	-0.019802	0.0316427	-0.377253	-0.570258	-0.184248	0.000130929	-0.369043	-0.576196	-0.16189	0.000488032	-0.346288	-0.614698	-0.0778773	0.0114829	-0.137743	-0.321085	0.0455988	0.140788	-0.173007	-0.375009	0.0289945
glycosyl-N-nervonoyl-sphingosine (d18:1/24:1)*	Lipid	Ceramides	-0.879657	-0.982133	-0.777182	5.08253e-59	-0.267354	-0.312777	-0.221931	9.45647e-30	0.0556784	0.00299466	0.108362	0.0383387	0.135361	0.0065237	0.264198	0.0394864	0.211353	0.0931967	0.32951	0.00046283	-0.110857	-0.311862	0.0901492	0.279529	-0.12903	-0.337233	0.079172	0.224329	-0.23151	-0.427389	-0.035631	0.0205611	-0.245936	-0.456174	-0.0356975	0.0218904	-0.268364	-0.540771	0.00404378	0.0534951	-0.0176822	-0.202965	0.167601	0.851543	0.020862	-0.183278	0.225002
glycosyl-N-palmitoyl-sphingosine (d18:1/16:0)	Lipid	Ceramides	-0.893986	-0.996112	-0.791861	3.91736e-61	-0.218429	-0.264411	-0.172448	3.51795e-20	0.0514964	-0.00124705	0.10424	0.0556609	0.142454	0.0131662	0.271742	0.0308277	0.192585	0.074015	0.311155	0.00147079	-0.191222	-0.393213	0.0107688	0.0635128	-0.211457	-0.42068	-0.00223389	0.0476063	-0.250763	-0.447602	-0.0539234	0.012561	-0.210355	-0.421623	0.000913922	0.0509982	-0.257186	-0.530928	0.0165574	0.0655422	-0.0154274	-0.200906	0.170051	0.870429	-0.00722255	-0.211578	0.197133
glycosyl-N-stearoyl-sphingosine (d18:1/18:0)	Lipid	Ceramides	-0.711062	-0.813784	-0.608339	5.68261e-40	-0.173346	-0.218729	-0.127963	1.07987e-13	0.0962412	0.044843	0.14764	0.000248303	0.232807	0.106823	0.35879	0.000298338	0.275988	0.160448	0.391527	3.02786e-06	0.0159907	-0.180299	0.212281	0.873069	-0.168898	-0.372215	0.0344203	0.103429	-0.1673	-0.358583	0.0239842	0.0864463	-0.241509	-0.446815	-0.0362033	0.021163	-0.170686	-0.436703	0.0953305	0.208385	-0.00595256	-0.187746	0.175841	0.948801	-0.00876147	-0.209057	0.191534
glycosyl-N-tricosanoyl-sphingadienine (d18:2/23:0)*	Lipid	Ceramides	-0.786791	-0.888697	-0.684884	9.73374e-49	-0.271781	-0.316259	-0.227303	7.53313e-32	0.144374	0.0937838	0.194963	2.58167e-08	0.262339	0.136173	0.388504	4.75209e-05	0.397334	0.281628	0.51304	2.25427e-11	-0.293905	-0.48955	-0.0982606	0.00325917	-0.365494	-0.568143	-0.162844	0.000415101	-0.462545	-0.6532	-0.27189	2.12115e-06	-0.507969	-0.7126	-0.303338	1.23e-06	-0.536133	-0.801276	-0.270991	7.62067e-05	-0.0724756	-0.254002	0.10905	0.433686	-0.133881	-0.333881	0.0661203
glycoursodeoxycholate	Lipid	Secondary Bile Acid Metabolism	-0.0592267	-0.168741	0.0502875	0.288967	0.0324086	-0.0143012	0.0791184	0.173744	-0.0715603	-0.122794	-0.0203263	0.00622171	-0.0807103	-0.208825	0.0474044	0.216762	-0.205736	-0.32323	-0.0882426	0.000608418	-0.0601852	-0.257225	0.136855	0.549184	-0.041118	-0.245213	0.162977	0.692779	0.0139862	-0.178028	0.206001	0.886412	0.0900148	-0.116075	0.296105	0.391739	0.149897	-0.117136	0.416929	0.271049	0.266355	0.0825288	0.450182	0.00453768	0.270535	0.0679991	0.47307
guaiacol sulfate	Xenobiotics	Benzoate Metabolism	0.175418	0.065223	0.285612	0.00182458	-0.0114781	-0.0586586	0.0357024	0.633313	0.0517599	-0.000381301	0.103901	0.0516969	-0.103235	-0.232386	0.0259151	0.117112	0.0372116	-0.0812321	0.155655	0.537835	-0.123961	-0.324452	0.0765296	0.225412	-0.0850829	-0.292752	0.122586	0.421745	-0.144569	-0.339946	0.0508085	0.146877	-0.124589	-0.334289	0.08511	0.244051	-0.249572	-0.521281	0.022138	0.0717916	-0.0247501	-0.210004	0.160504	0.793324	-0.0959997	-0.300108	0.108109
guanidinoacetate	Amino Acid	Creatine Metabolism	-0.285018	-0.383064	-0.186973	1.39288e-08	-0.153779	-0.195404	-0.112154	6.4424e-13	-0.00528443	-0.0527723	0.0422035	0.827239	-0.0385157	-0.154909	0.0778778	0.516397	-0.0287244	-0.135469	0.0780199	0.597704	0.0420096	-0.137857	0.221876	0.646936	0.00758641	-0.17872	0.193893	0.936351	0.0813909	-0.093888	0.25667	0.362543	-0.0280323	-0.21616	0.160095	0.770122	0.0203587	-0.2234	0.264118	0.869896	0.114241	-0.0525923	0.281074	0.179432	0.0789824	-0.10483	0.262795
gulonate*	Cofactors and Vitamins	Ascorbate and Aldarate Metabolism	0.165321	0.0551361	0.275506	0.0032961	0.126131	0.0793891	0.172873	1.36005e-07	-0.0627355	-0.115176	-0.0102952	0.0190735	-0.190895	-0.320304	-0.0614862	0.00386204	-0.229757	-0.348438	-0.111077	0.000151704	-0.149736	-0.350773	0.051301	0.144236	-0.159089	-0.367323	0.0491464	0.134198	-0.020866	-0.216776	0.175044	0.834547	-0.0709608	-0.281232	0.13931	0.508113	-0.102063	-0.374513	0.170387	0.462584	0.12559	-0.0606215	0.311802	0.186069	0.182782	-0.0223813	0.387946
heme	Cofactors and Vitamins	Hemoglobin and Porphyrin Metabolism	-0.042863	-0.150848	0.0651222	0.436368	0.068675	0.0226845	0.114666	0.00344781	-0.0521002	-0.103224	-0.000976367	0.0457877	-0.0256005	-0.152879	0.101678	0.693253	-0.083901	-0.200628	0.032826	0.158782	0.203739	0.00730128	0.400178	0.0420806	0.0943651	-0.109106	0.297836	0.363138	0.129897	-0.0615312	0.321325	0.18339	0.188077	-0.0173833	0.393538	0.0727639	0.0923224	-0.173895	0.35854	0.496471	0.0173609	-0.163765	0.198487	0.850903	0.0277642	-0.171796	0.227324
heneicosapentaenoate (21:5n3)	Lipid	Long Chain Polyunsaturated Fatty Acid (n3 and n6)	-0.061436	-0.169704	0.0468318	0.265884	-0.0899439	-0.135926	-0.0439621	0.000129272	0.116648	0.0656356	0.16766	7.83897e-06	0.207121	0.081715	0.332528	0.0012215	0.359592	0.244582	0.474602	1.08145e-09	-0.344949	-0.539902	-0.149997	0.000532904	-0.281578	-0.483511	-0.0796456	0.00630471	-0.42524	-0.61522	-0.23526	1.20424e-05	-0.542572	-0.746479	-0.338666	2.02725e-07	-0.598178	-0.862382	-0.333974	9.56201e-06	-0.0710213	-0.252375	0.110332	0.442534	-0.146263	-0.346074	0.0535479
heptadecenamide (17:1)*	Lipid	Fatty Acid, Amide	0.08424	-0.00319083	0.171671	0.0589576	0.0293916	-0.00795618	0.0667395	0.122889	0.024198	-0.017319	0.065715	0.253102	0.0580493	-0.0439264	0.160025	0.26436	0.0483072	-0.0452147	0.141829	0.311145	-0.061525	-0.22063	0.0975802	0.448281	-0.143734	-0.308536	0.0210678	0.0873313	-0.0927238	-0.247771	0.0623234	0.240968	-0.146375	-0.312788	0.0200379	0.0846732	0.0222695	-0.193353	0.237892	0.839493	-0.119166	-0.26639	0.0280573	0.11257	-0.0921058	-0.254313	0.0701018
heptanoate (7:0)	Lipid	Medium Chain Fatty Acid	0.0162624	-0.0781329	0.110658	0.735481	-0.0204005	-0.0606704	0.0198695	0.320557	0.0119508	-0.0331319	0.0570335	0.603151	0.0116199	-0.0989312	0.122171	0.83669	-0.0164401	-0.117826	0.0849462	0.750488	-0.0919779	-0.263739	0.0797835	0.29372	-0.0838231	-0.261734	0.0940879	0.355558	-0.0621687	-0.229549	0.105212	0.466406	-0.0179576	-0.197608	0.161693	0.844588	-0.00659928	-0.239374	0.226176	0.955662	0.0325888	-0.126875	0.192052	0.688594	0.00855922	-0.167134	0.184252
heptenedioate (C7:1-DC)*	Lipid	Fatty Acid, Dicarboxylate	0.0862962	-0.0231674	0.19576	0.122232	0.0704491	0.0237913	0.117107	0.00310377	0.0835183	0.0319126	0.135124	0.0015314	0.0747171	-0.0526506	0.202085	0.250059	0.152025	0.0352166	0.268834	0.0107773	-0.132249	-0.330712	0.0662147	0.191392	-0.13425	-0.339819	0.0713195	0.200401	-0.17257	-0.365972	0.0208316	0.0802803	-0.192124	-0.399704	0.0154546	0.0696479	-0.249395	-0.518358	0.019567	0.0691366	0.0595107	-0.125099	0.24412	0.527301	0.0710955	-0.132303	0.274494
hexadecadienoate (16:2n6)	Lipid	Long Chain Polyunsaturated Fatty Acid (n3 and n6)	-0.0298466	-0.134369	0.0746761	0.575509	0.129347	0.0851207	0.173573	1.14024e-08	0.0109767	-0.0383799	0.0603333	0.662722	0.033496	-0.0888438	0.155836	0.591324	0.0499933	-0.0622044	0.162191	0.382262	-0.145068	-0.33516	0.0450241	0.134626	-0.0559656	-0.252864	0.140932	0.577259	-0.0602602	-0.245504	0.124984	0.523529	-0.090977	-0.2898	0.107846	0.369585	0.0153784	-0.242239	0.272996	0.906806	-0.0893565	-0.265131	0.0864174	0.31887	0.00250379	-0.19116	0.196167
hexadecanedioate (C16)	Lipid	Fatty Acid, Dicarboxylate	-0.035667	-0.145698	0.0743637	0.525006	-0.0133433	-0.0603357	0.033649	0.577657	0.000179476	-0.0519696	0.0523285	0.994614	0.112301	-0.0170235	0.241626	0.0887156	-0.0356589	-0.154263	0.0829448	0.555466	0.0573923	-0.142713	0.257498	0.573817	0.0954218	-0.111848	0.302692	0.366668	0.123327	-0.0716749	0.318329	0.214977	0.0510932	-0.158204	0.26039	0.632133	0.354364	0.0831765	0.625552	0.0104658	-0.0263167	-0.211572	0.158938	0.780568	0.070496	-0.133613	0.274606
hexadecenedioate (C16:1-DC)*	Lipid	Fatty Acid, Dicarboxylate	0.108868	-0.000811201	0.218547	0.0517168	0.0110133	-0.0358582	0.0578847	0.644963	-0.059293	-0.111125	-0.00746091	0.0249847	-0.0363507	-0.165354	0.092653	0.580553	-0.192503	-0.310812	-0.0741939	0.00144242	0.212545	0.0138979	0.411191	0.0360015	0.29538	0.0896206	0.501139	0.00492492	0.393762	0.200182	0.587342	6.90673e-05	0.276467	0.0686963	0.484238	0.00913869	0.640015	0.370804	0.909225	3.36863e-06	0.0157504	-0.168689	0.20019	0.867003	0.0938099	-0.109401	0.297021
hexanoylcarnitine (C6)	Lipid	Fatty Acid Metabolism (Acyl Carnitine)	0.194324	0.0839276	0.30472	0.000568948	0.110749	0.0637417	0.157756	4.10357e-06	-0.0397206	-0.0921716	0.0127304	0.137631	0.0141837	-0.115734	0.144101	0.830467	-0.0794745	-0.198622	0.0396725	0.190949	0.101375	-0.0974268	0.300177	0.317369	0.140352	-0.0655676	0.346272	0.18145	0.162615	-0.0311166	0.356347	0.0998781	0.161197	-0.0467361	0.36913	0.128564	0.349583	0.0801618	0.619004	0.0110188	-0.0307605	-0.217069	0.155548	0.746108	0.116326	-0.0889442	0.321596
hexanoylglutamine	Lipid	Fatty Acid Metabolism (Acyl Glutamine)	0.103509	-0.0062954	0.213313	0.0646447	0.0757683	0.0290375	0.122499	0.00149852	-0.0665591	-0.118162	-0.0149559	0.0115068	-0.0402379	-0.167894	0.0874187	0.5365	-0.101821	-0.218895	0.0152523	0.0882197	0.232935	0.0344748	0.431395	0.0214525	0.242976	0.0374106	0.448542	0.0205519	0.27815	0.0847515	0.471548	0.00484589	0.220033	0.0124571	0.427608	0.0377613	0.671749	0.402791	0.940706	1.05924e-06	0.0587063	-0.126306	0.243719	0.533792	0.0948891	-0.108953	0.298732
hexanoylglycine (C6)	Lipid	Fatty Acid Metabolism (Acyl Glycine)	-0.161495	-0.269475	-0.0535154	0.00339702	-0.0694043	-0.115511	-0.0232972	0.00319595	0.0133911	-0.0379931	0.0647754	0.609287	0.0885126	-0.0393028	0.216328	0.17456	0.139648	0.0224288	0.256868	0.0195742	0.116437	-0.0799973	0.312872	0.245147	0.0812912	-0.122176	0.284759	0.433364	-0.0094473	-0.200872	0.181977	0.922896	-0.0757118	-0.281169	0.129745	0.469913	0.33146	0.0652474	0.597673	0.0147053	-0.078836	-0.2615	0.103828	0.397392	-0.0268779	-0.228132	0.174377
hippurate	Xenobiotics	Benzoate Metabolism	-0.0853558	-0.195446	0.0247341	0.128523	-0.111401	-0.158152	-0.0646501	3.18916e-06	0.11828	0.0662037	0.170356	9.00918e-06	0.0413732	-0.0864448	0.169191	0.525591	0.253273	0.136052	0.370495	2.3819e-05	-0.0743337	-0.274284	0.125616	0.465997	-0.0873711	-0.29448	0.119738	0.408106	-0.222626	-0.417476	-0.0277755	0.025159	-0.221799	-0.430933	-0.0126653	0.0376625	-0.308494	-0.57947	-0.037517	0.0256853	-0.176767	-0.360468	0.0069351	0.0592883	-0.292666	-0.495064	-0.0902679
histidine	Amino Acid	Histidine Metabolism	-0.120427	-0.23086	-0.00999438	0.0325882	-0.0780959	-0.125179	-0.0310131	0.00116292	-0.00589671	-0.0584271	0.0466337	0.825751	0.019057	-0.110943	0.149057	0.773744	0.102369	-0.0168535	0.221592	0.0923444	0.0263882	-0.174236	0.227012	0.796451	-0.00620426	-0.214012	0.201603	0.95331	0.0246083	-0.170899	0.220116	0.805032	0.0701518	-0.139687	0.279991	0.512094	-0.0425117	-0.314402	0.229379	0.759127	-0.226035	-0.411862	-0.0402072	0.0171536	-0.276501	-0.481242	-0.0717614
homoarginine	Amino Acid	Urea cycle; Arginine and Proline Metabolism	0.0493558	-0.0533808	0.152092	0.346197	0.0892039	0.0456027	0.132805	6.25882e-05	-0.046671	-0.0955058	0.00216376	0.0610369	-0.0581201	-0.178727	0.0624865	0.344695	-0.034735	-0.145343	0.0758732	0.53801	0.0240316	-0.161744	0.209807	0.799739	0.0879599	-0.104467	0.280387	0.370076	0.125692	-0.0553452	0.306729	0.173453	0.0475702	-0.146738	0.241878	0.631157	-0.0528043	-0.304571	0.198963	0.68085	0.150735	-0.0217723	0.323243	0.0867453	0.147726	-0.0423383	0.337791
homocitrulline	Amino Acid	Urea cycle; Arginine and Proline Metabolism	0.259514	0.149903	0.369125	3.68144e-06	0.110188	0.0634685	0.156907	4.00874e-06	-0.0717673	-0.122709	-0.0208251	0.00579021	-0.129771	-0.258021	-0.0015213	0.0473467	-0.3064	-0.424018	-0.188782	3.60656e-07	0.166874	-0.0326155	0.366364	0.101045	0.118988	-0.0876437	0.32562	0.258864	0.259099	0.0646977	0.453501	0.00902614	0.263617	0.0549643	0.472269	0.0133085	0.26348	-0.00687286	0.533833	0.0561082	0.155332	-0.0295717	0.340235	0.0996038	0.159629	-0.0440927	0.363352
homostachydrine*	Xenobiotics	Food Component/Plant	0.0187867	-0.0914131	0.128987	0.738144	-0.0676535	-0.114585	-0.0207217	0.00474795	0.143927	0.0915622	0.196292	8.12467e-08	0.0264096	-0.103257	0.156076	0.689585	0.176159	0.0572424	0.295076	0.00371505	-0.0843567	-0.283013	0.1143	0.40503	-0.188353	-0.394122	0.0174165	0.0727747	-0.295004	-0.488593	-0.101414	0.00284131	-0.216948	-0.424729	-0.00916756	0.0407237	-0.411494	-0.680718	-0.142271	0.0027592	-0.107142	-0.292603	0.0783181	0.257335	-0.125916	-0.330252	0.0784196
homovanillate (HVA)	Amino Acid	Tyrosine Metabolism	0.219861	0.110016	0.329707	8.98636e-05	0.0464951	-0.000559668	0.0935498	0.0527848	0.00968037	-0.0427616	0.0621224	0.717337	-0.0430357	-0.172124	0.0860525	0.513268	-0.0187024	-0.137089	0.0996843	0.756708	-0.0178052	-0.218431	0.182821	0.861831	0.126819	-0.0809905	0.334628	0.231487	0.0525401	-0.142969	0.248049	0.598196	-0.011023	-0.220864	0.198818	0.917949	0.0505841	-0.221309	0.322477	0.715226	-0.0757565	-0.26092	0.109407	0.422404	-0.0541662	-0.258175	0.149843
hydantoin-5-propionate	Amino Acid	Histidine Metabolism	0.211586	0.101861	0.321311	0.000160798	0.197637	0.151559	0.243716	8.2941e-17	-0.0826738	-0.134433	-0.0309145	0.00176328	-0.146413	-0.274154	-0.0186715	0.0247019	-0.283851	-0.401003	-0.1667	2.18599e-06	0.1223	-0.0760289	0.320629	0.226641	-0.0429563	-0.248386	0.162474	0.681757	0.196521	0.00325025	0.389792	0.046274	0.335127	0.127689	0.542565	0.00155916	0.249192	-0.0195877	0.517972	0.0691745	0.150648	-0.0344544	0.33575	0.110613	0.229896	0.0259543	0.433837
hydroquinone sulfate	Xenobiotics	Drug - Topical Agents	0.00725624	-0.103211	0.117723	0.897504	0.0472221	0.000128492	0.0943158	0.0493789	0.0191448	-0.0336707	0.0719603	0.477172	-0.0761875	-0.206601	0.0542261	0.252022	0.00905882	-0.110543	0.128661	0.881919	0.106947	-0.0938947	0.307789	0.296435	0.0107693	-0.197264	0.218802	0.919137	0.0173565	-0.178363	0.213076	0.861935	0.0513497	-0.158717	0.261416	0.631678	0.133288	-0.138898	0.405473	0.33695	-0.11733	-0.303202	0.0685413	0.215853	0.0432926	-0.161496	0.248081
hydroxy-CMPF*	Lipid	Fatty Acid, Dicarboxylate	-0.376406	-0.483066	-0.269745	6.271e-12	-0.23143	-0.276219	-0.186642	1.73345e-23	0.206425	0.156121	0.256728	1.69297e-15	0.336818	0.213442	0.460194	9.786e-08	0.606233	0.493085	0.719382	4.81468e-25	-0.204406	-0.39601	-0.0128034	0.0365492	-0.19098	-0.389443	0.00748321	0.0592756	-0.571921	-0.758637	-0.385205	2.31048e-09	-0.537493	-0.737897	-0.33709	1.62479e-07	-0.981144	-1.24081	-0.721479	1.99506e-13	-0.310559	-0.488692	-0.132427	0.000642184	-0.332794	-0.529056	-0.136531
hydroxy-N6,N6,N6-trimethyllysine*	Amino Acid	Lysine Metabolism	0.0911661	-0.0180367	0.200369	0.101731	0.112155	0.065818	0.158491	2.2316e-06	-0.0414534	-0.0936636	0.0107569	0.119583	-0.061212	-0.190041	0.0676166	0.351499	-0.129835	-0.247983	-0.0116859	0.0312748	-0.118895	-0.318217	0.080427	0.24218	-0.12277	-0.329228	0.0836888	0.243645	-0.11778	-0.312018	0.0764586	0.23448	-0.0151656	-0.223643	0.193311	0.886559	-0.215461	-0.485586	0.0546653	0.117898	0.0358528	-0.148616	0.220322	0.703101	0.0272035	-0.17604	0.230447
hydroxyasparagine	Amino Acid	Alanine and Aspartate Metabolism	0.302388	0.192559	0.412218	7.58475e-08	0.357621	0.313609	0.401632	1.85867e-53	-0.0817804	-0.133541	-0.0300201	0.0019767	-0.154005	-0.282787	-0.0252229	0.0191167	-0.286232	-0.404337	-0.168126	2.174e-06	0.0933437	-0.107815	0.294502	0.362875	0.0743588	-0.134002	0.282719	0.48404	0.197164	0.00113555	0.393192	0.0486891	0.292009	0.0816115	0.502407	0.00655302	0.116811	-0.155803	0.389426	0.400787	0.135022	-0.0513524	0.321397	0.155518	0.191874	-0.0134691	0.397217
hydroxypalmitoyl sphingomyelin (d18:1/16:0(OH))	Lipid	Sphingolipid Metabolism	-0.993103	-1.08772	-0.89849	2.07496e-84	-0.180982	-0.225206	-0.136759	1.83249e-15	0.0765096	0.0266234	0.126396	0.00267045	0.148105	0.0252755	0.270935	0.0181448	0.235359	0.122712	0.348006	4.36982e-05	-0.132378	-0.323437	0.0586821	0.174339	-0.238659	-0.436559	-0.0407585	0.0181277	-0.338843	-0.52503	-0.152657	0.000367834	-0.292988	-0.492823	-0.0931531	0.00408309	-0.313537	-0.572465	-0.0546082	0.0176598	-0.201453	-0.378039	-0.0248669	0.0253787	-0.110604	-0.305162	0.0839543
hydroxyproline	Amino Acid	Urea cycle; Arginine and Proline Metabolism	0.12554	0.0162587	0.234821	0.024375	0.0954936	0.048976	0.142011	5.91055e-05	-0.0799198	-0.132252	-0.0275878	0.00278417	-0.167079	-0.294828	-0.0393295	0.0103981	-0.232561	-0.34972	-0.115403	0.000102804	0.0826074	-0.116331	0.281546	0.415501	0.0803957	-0.125666	0.286457	0.444231	0.119302	-0.0745628	0.313167	0.227595	0.171057	-0.0370187	0.379133	0.107055	0.230599	-0.0390071	0.500205	0.0936098	0.049178	-0.134756	0.233112	0.600067	0.0517346	-0.150919	0.254388
hyocholate	Lipid	Secondary Bile Acid Metabolism	-0.00458047	-0.113584	0.104423	0.934324	-0.0151107	-0.0616221	0.0314008	0.524079	-0.0619483	-0.11333	-0.0105665	0.0181605	-0.100099	-0.227707	0.0275101	0.124103	-0.21337	-0.3304	-0.0963404	0.000358922	-0.0679842	-0.265322	0.129353	0.499313	0.0851928	-0.11921	0.289596	0.413765	0.0755402	-0.116764	0.267845	0.44113	0.104138	-0.102263	0.310539	0.322509	0.237716	-0.0297202	0.505152	0.0814443	0.18654	0.00297142	0.370109	0.0464091	0.099514	-0.102737	0.301765
hypotaurine	Amino Acid	Methionine, Cysteine, SAM and Taurine Metabolism	-0.0602737	-0.165753	0.0452052	0.262544	-0.179559	-0.223755	-0.135362	2.89243e-15	-0.00118054	-0.051278	0.0489169	0.963138	-0.147064	-0.271112	-0.0230165	0.0201751	-0.0958404	-0.209604	0.0179236	0.0986464	0.0396345	-0.153178	0.232447	0.686862	-0.0133897	-0.213105	0.186326	0.895396	0.0434715	-0.144423	0.231366	0.650037	-0.025656	-0.227324	0.176012	0.802983	0.0658047	-0.195499	0.327108	0.621409	2.79447e-05	-0.176737	0.176792	0.999753	0.0264936	-0.168261	0.221248
hypoxanthine	Nucleotide	Purine Metabolism, (Hypo)Xanthine/Inosine containing	0.170471	0.0638639	0.277079	0.00173981	0.13973	0.0946705	0.184789	1.45674e-09	-0.1064	-0.156422	-0.0563778	3.18992e-05	-0.143866	-0.266874	-0.0208588	0.0219156	-0.327682	-0.440493	-0.214872	1.43977e-08	-0.00802893	-0.201509	0.185451	0.935139	-0.140138	-0.340545	0.0602696	0.170392	0.190256	0.00171068	0.378802	0.0479597	0.108984	-0.0933828	0.311351	0.290981	0.22751	-0.0346985	0.489719	0.0889721	0.0195588	-0.15833	0.197448	0.829287	0.0864564	-0.109537	0.28245
imidazole lactate	Amino Acid	Histidine Metabolism	-0.0727548	-0.178883	0.0333731	0.17894	-0.00340785	-0.0487477	0.041932	0.882819	0.00877808	-0.0414131	0.0589692	0.731598	-0.00759922	-0.132967	0.117769	0.905376	0.0107634	-0.104212	0.125738	0.854337	0.0212145	-0.172067	0.214496	0.829573	0.014686	-0.185516	0.214888	0.885612	0.0568915	-0.13146	0.245244	0.553636	0.0057093	-0.19645	0.207868	0.955832	0.00616587	-0.255774	0.268105	0.96318	-0.0311027	-0.21018	0.147974	0.733406	-0.00376179	-0.201065	0.193541
imidazole propionate	Amino Acid	Histidine Metabolism	0.27002	0.163633	0.376406	7.06175e-07	0.198982	0.154222	0.243741	6.44646e-18	-0.0667615	-0.117344	-0.0161795	0.00971962	-0.120611	-0.245759	0.00453666	0.0588927	-0.176279	-0.291052	-0.0615062	0.00263053	0.100415	-0.0948245	0.295654	0.313227	0.0545541	-0.147675	0.256783	0.596795	0.137885	-0.0523742	0.328145	0.155368	0.230592	0.0263858	0.434799	0.0269075	0.114984	-0.149608	0.379577	0.394131	0.123707	-0.0562226	0.303637	0.17768	0.179575	-0.0186676	0.377817
iminodiacetate (IDA)	Xenobiotics	Chemical	-0.202366	-0.309707	-0.0950241	0.00022443	-0.129294	-0.174798	-0.0837889	2.90301e-08	0.017132	-0.0340987	0.0683628	0.511948	0.217992	0.0911782	0.344806	0.000764561	0.154944	0.0386437	0.271245	0.00905359	-0.00879254	-0.205234	0.187649	0.930053	-0.0274621	-0.230937	0.176012	0.791255	-0.0503545	-0.241786	0.141076	0.605969	-0.109645	-0.315108	0.0958192	0.295394	-0.181487	-0.447709	0.084734	0.181367	0.135894	-0.0455001	0.317289	0.141915	-0.0199944	-0.219851	0.179862
indole-3-carboxylate	Amino Acid	Tryptophan Metabolism	0.0126587	-0.098054	0.123371	0.822584	0.0256109	-0.0216568	0.0728786	0.288064	-0.0713112	-0.124345	-0.018277	0.00843754	-0.047375	-0.177187	0.0824374	0.474206	-0.182797	-0.301847	-0.0637458	0.00263805	5.8504e-05	-0.201775	0.201892	0.999546	0.0252809	-0.183779	0.234341	0.812542	0.0513568	-0.145329	0.248043	0.608619	0.20437	-0.00673409	0.415474	0.0577604	0.0998857	-0.173644	0.373415	0.473936	0.2504	0.0640122	0.436787	0.00849084	0.328201	0.122843	0.533558
indoleacetate	Amino Acid	Tryptophan Metabolism	0.100948	-0.0084606	0.210357	0.0705211	-0.0130218	-0.0597757	0.033732	0.584951	-0.0173331	-0.0695303	0.0348641	0.514904	0.0561854	-0.0738111	0.186182	0.396709	-0.0380352	-0.157255	0.0811845	0.53156	-0.000666578	-0.201094	0.199761	0.994796	-0.0653679	-0.272972	0.142236	0.536933	-0.049979	-0.245295	0.145337	0.615804	0.0146954	-0.194938	0.224329	0.890656	-0.0958291	-0.367453	0.175795	0.489044	0.132633	-0.0517308	0.316997	0.158423	0.11077	-0.0923576	0.313897
indoleacetoylcarnitine*	Amino Acid	Tryptophan Metabolism	0.121338	0.0135138	0.229163	0.0274342	0.0769252	0.0310229	0.122828	0.00103328	-0.081264	-0.131384	-0.0311442	0.00150084	-0.0858122	-0.211119	0.0394949	0.179392	-0.220724	-0.335643	-0.105805	0.000170883	0.12451	-0.069914	0.318934	0.20926	0.173627	-0.0277581	0.375012	0.0910157	0.278375	0.0889094	0.46784	0.00400515	0.355383	0.152029	0.558738	0.000623581	0.399758	0.13627	0.663246	0.00296493	0.192373	0.010618	0.374128	0.0380492	0.149838	-0.0504156	0.350091
indoleacetylglutamine	Amino Acid	Tryptophan Metabolism	0.221843	0.113514	0.330171	6.15801e-05	0.141859	0.095864	0.187854	1.78014e-09	-0.0734761	-0.124004	-0.022948	0.00439881	-0.120632	-0.249797	0.00853305	0.0671573	-0.186626	-0.305083	-0.0681689	0.0020342	0.10856	-0.0886655	0.305785	0.280465	0.0447143	-0.159572	0.249001	0.667751	0.121844	-0.0703512	0.314039	0.213878	0.329136	0.122852	0.535419	0.00178174	0.191677	-0.0756069	0.458961	0.15974	0.139164	-0.0438364	0.322164	0.136009	0.0593516	-0.142274	0.260977
indolelactate	Amino Acid	Tryptophan Metabolism	0.107659	0.00605544	0.209262	0.0378353	0.0410186	-0.00233189	0.0843692	0.0636473	0.030923	-0.016907	0.078753	0.204929	0.0753465	-0.04348	0.194173	0.213785	0.105485	-0.00349071	0.214461	0.0577946	-0.176086	-0.360975	0.00880322	0.0619372	-0.172549	-0.364057	0.0189599	0.0773764	-0.238889	-0.419062	-0.0587155	0.00938963	-0.184907	-0.378288	0.00847442	0.0609073	-0.288666	-0.539232	-0.0381002	0.0239733	-0.00153561	-0.172542	0.169471	0.98595	-0.0441396	-0.232551	0.144271
indolepropionate	Amino Acid	Tryptophan Metabolism	-0.268862	-0.378317	-0.159408	1.57827e-06	-0.165588	-0.211981	-0.119194	3.63874e-12	0.111053	0.0582619	0.163843	3.88978e-05	0.217306	0.0885507	0.346061	0.000951982	0.340391	0.22231	0.458472	1.84446e-08	-0.0787908	-0.278665	0.121083	0.439519	0.0321314	-0.174899	0.239161	0.760851	-0.210109	-0.404885	-0.015333	0.0345109	-0.233357	-0.442411	-0.0243024	0.0287065	-0.401102	-0.671976	-0.130229	0.00372876	-0.383396	-0.567827	-0.198966	4.76519e-05	-0.44808	-0.651281	-0.244879
inosine	Nucleotide	Purine Metabolism, (Hypo)Xanthine/Inosine containing	0.0877417	-0.0173611	0.192845	0.101737	0.081767	0.0372015	0.126332	0.000328967	-0.125161	-0.174431	-0.0758909	6.99816e-07	-0.163613	-0.286275	-0.0409508	0.00897229	-0.350891	-0.463384	-0.238398	1.18211e-09	0.0745909	-0.11757	0.266752	0.446552	-0.0710015	-0.270042	0.128039	0.484232	0.233242	0.0459824	0.420502	0.0146688	0.164815	-0.0361714	0.365802	0.107936	0.340567	0.0801466	0.600988	0.0104043	0.129582	-0.0444757	0.303639	0.144424	0.203577	0.0118051	0.395349
isobutyrylcarnitine (C4)	Amino Acid	Leucine, Isoleucine and Valine Metabolism	0.196953	0.0867952	0.30711	0.000465262	-0.0166213	-0.0638078	0.0305651	0.489735	0.0103686	-0.0418626	0.0625997	0.697038	0.0114798	-0.118722	0.141682	0.862723	0.0316069	-0.087801	0.151015	0.603705	-0.105314	-0.305937	0.095309	0.303343	-0.16228	-0.370087	0.0455258	0.125787	-0.140173	-0.33568	0.0553332	0.159829	-0.0921992	-0.302037	0.117639	0.388918	-0.279205	-0.551094	-0.00731562	0.044153	-0.022337	-0.208503	0.163829	0.813981	-0.110162	-0.315276	0.0949511
isobutyrylglycine (C4)	Amino Acid	Leucine, Isoleucine and Valine Metabolism	-0.0389308	-0.147938	0.0700763	0.483727	-0.0716171	-0.118056	-0.0251786	0.00252498	0.0893701	0.0369338	0.141806	0.000848847	0.0575135	-0.0712564	0.186283	0.381136	0.162432	0.0443371	0.280527	0.00705157	-0.0701283	-0.269146	0.128889	0.48957	-0.100155	-0.306298	0.105987	0.34075	-0.184801	-0.378742	0.0091405	0.0618051	-0.29817	-0.506329	-0.0900121	0.00501967	-0.299352	-0.569065	-0.0296391	0.0296262	-0.140536	-0.323811	0.0427384	0.132772	-0.286663	-0.488591	-0.0847354
isoleucine	Amino Acid	Leucine, Isoleucine and Valine Metabolism	0.354438	0.258694	0.450183	5.79415e-13	0.226974	0.186873	0.267075	1.04354e-27	-0.0398664	-0.0863559	0.00662308	0.0927574	-0.0361122	-0.150091	0.0778668	0.534398	-0.115498	-0.220029	-0.0109685	0.0303612	0.0790782	-0.0968492	0.255006	0.3781	-0.0247664	-0.206993	0.15746	0.789829	0.105829	-0.0656115	0.277269	0.22616	0.0894264	-0.0945814	0.273434	0.340613	0.176189	-0.062232	0.41461	0.147403	0.0917778	-0.0721605	0.255716	0.272348	0.0531781	-0.127445	0.233801
isoleucylglycine	Peptide	Dipeptide	-0.142256	-0.250733	-0.0337793	0.0101914	-0.112352	-0.15844	-0.0662648	1.88886e-06	0.0569287	0.00527646	0.108581	0.030782	0.0698009	-0.0575196	0.197121	0.282396	0.112531	-0.00423488	0.229296	0.0588974	-0.160285	-0.357865	0.0372949	0.111762	-0.195191	-0.399845	0.00946251	0.0615615	-0.291146	-0.483687	-0.0986058	0.00306152	-0.295796	-0.502451	-0.089141	0.00505232	-0.274703	-0.542468	-0.00693841	0.0443583	-0.172962	-0.355456	0.00953168	0.0632115	-0.221583	-0.42265	-0.0205153
isoursodeoxycholate	Lipid	Secondary Bile Acid Metabolism	-0.00173009	-0.111937	0.108477	0.97544	0.108466	0.0616847	0.155247	5.80558e-06	-0.0726543	-0.124925	-0.0203833	0.00647678	-0.054832	-0.18411	0.0744455	0.405577	-0.172201	-0.290761	-0.0536408	0.00444293	0.0216364	-0.177203	0.220476	0.83102	0.152727	-0.0532315	0.358686	0.146007	0.172839	-0.0209295	0.366607	0.0803824	0.193615	-0.014357	0.401587	0.0680307	0.114054	-0.155418	0.383526	0.406565	0.17948	-0.00594647	0.364907	0.0578046	0.212905	0.00860607	0.417204
isovalerate (C5)	Amino Acid	Leucine, Isoleucine and Valine Metabolism	0.238374	0.133234	0.343514	9.2727e-06	0.125643	0.0808788	0.170408	4.24602e-08	-0.0292809	-0.0798604	0.0212985	0.25632	0.00494382	-0.120089	0.129977	0.938192	-0.0773115	-0.191979	0.0373565	0.186211	0.0092668	-0.183767	0.202301	0.924994	-0.112672	-0.312617	0.0872733	0.2692	0.00381418	-0.184296	0.191925	0.968281	-0.0597808	-0.261681	0.142119	0.561484	-0.0394708	-0.301075	0.222133	0.767315	0.0605543	-0.11747	0.238579	0.50477	0.073903	-0.12224	0.270046
isovalerylcarnitine (C5)	Amino Acid	Leucine, Isoleucine and Valine Metabolism	0.379888	0.277061	0.482715	6.43685e-13	0.224611	0.18134	0.267883	1.10794e-23	-0.0126649	-0.0626305	0.0373008	0.619121	-0.0275274	-0.151032	0.0959774	0.662046	-0.0550778	-0.168344	0.0581883	0.340339	0.047334	-0.142629	0.237297	0.625095	-0.106864	-0.303629	0.0899001	0.286916	0.0484976	-0.13662	0.233616	0.607423	0.0314261	-0.167262	0.230114	0.756423	-0.00866171	-0.266104	0.248781	0.947392	0.00967137	-0.166583	0.185926	0.914308	0.0397664	-0.154427	0.23396
isovalerylglycine	Amino Acid	Leucine, Isoleucine and Valine Metabolism	-0.00352323	-0.112737	0.10569	0.949557	-0.0454655	-0.0920538	0.00112285	0.0557767	0.0433593	-0.0086773	0.0953959	0.102373	0.0183761	-0.109565	0.146317	0.778196	0.138693	0.0213587	0.256028	0.0205472	-0.109249	-0.308081	0.0895821	0.281321	-0.167406	-0.373356	0.0385446	0.111056	-0.187292	-0.381053	0.00646773	0.0581437	-0.229115	-0.437079	-0.0211514	0.0308473	-0.283304	-0.552764	-0.0138429	0.0393483	-0.174492	-0.357868	0.00888285	0.0621645	-0.358983	-0.561021	-0.156945
kynurenate	Amino Acid	Tryptophan Metabolism	0.288695	0.182139	0.395251	1.21212e-07	0.277482	0.233521	0.321442	8.65432e-34	-0.10131	-0.152178	-0.050443	9.77606e-05	-0.175753	-0.301016	-0.05049	0.00598846	-0.282209	-0.397088	-0.167331	1.581e-06	0.0186778	-0.177236	0.214592	0.851688	-0.0242028	-0.227131	0.178726	0.815067	0.125723	-0.065194	0.316641	0.196666	0.172666	-0.0322465	0.377579	0.0985731	0.142036	-0.123471	0.407544	0.294203	-0.0389785	-0.219366	0.141409	0.671756	0.106196	-0.0925501	0.304943
kynurenine	Amino Acid	Tryptophan Metabolism	0.172304	0.0631779	0.28143	0.00198736	0.20675	0.1611	0.252399	1.59409e-18	0.0278178	-0.0244345	0.0800701	0.296522	0.00156531	-0.126464	0.129595	0.980871	-0.0178975	-0.135313	0.0995181	0.764996	0.0634836	-0.136486	0.263453	0.53358	0.00542997	-0.201699	0.212559	0.958998	-0.018773	-0.213642	0.176096	0.850151	0.0991582	-0.109996	0.308313	0.352566	-0.192498	-0.463501	0.0785055	0.163742	-0.0281634	-0.212639	0.156312	0.764645	-0.0909138	-0.294164	0.112337
lactate	Carbohydrate	Glycolysis, Gluconeogenesis, and Pyruvate Metabolism	0.34388	0.239212	0.448547	1.50619e-10	0.20053	0.15641	0.24465	1.2159e-18	-0.0872378	-0.136501	-0.0379744	0.000528284	-0.146796	-0.26881	-0.0247815	0.0184024	-0.28091	-0.392809	-0.169011	9.33863e-07	-0.0950885	-0.284668	0.0944908	0.32536	-0.111871	-0.308238	0.0844957	0.263976	0.194037	0.00929318	0.378781	0.0395487	0.0923228	-0.105964	0.29061	0.361251	0.165523	-0.0913994	0.422445	0.206537	0.0430069	-0.134729	0.220743	0.635141	0.0828694	-0.112956	0.278695
lactosyl-N-nervonoyl-sphingosine (d18:1/24:1)*	Lipid	Ceramides	-0.907206	-1.00824	-0.806167	5.57614e-64	-0.249437	-0.294709	-0.204164	2.19238e-26	0.0502554	-0.00186554	0.102376	0.0587716	0.0672491	-0.0605869	0.195085	0.302311	0.15093	0.0336914	0.268168	0.0116611	-0.120047	-0.317982	0.0778885	0.234381	-0.277571	-0.482593	-0.0725486	0.00799646	-0.296765	-0.489651	-0.103878	0.00258614	-0.297261	-0.504288	-0.0902345	0.004916	-0.363476	-0.631722	-0.0952293	0.00794339	-0.0948958	-0.279159	0.0893671	0.312591	-0.0760326	-0.279049	0.126984
lactosyl-N-palmitoyl-sphingosine (d18:1/16:0)	Lipid	Ceramides	-0.928586	-1.02951	-0.827661	7.77036e-67	-0.207543	-0.253422	-0.161664	1.74513e-18	0.0593956	0.00712317	0.111668	0.0259722	0.0811108	-0.0478575	0.210079	0.217539	0.127901	0.00962396	0.246177	0.0340708	-0.170838	-0.369866	0.0281894	0.0924481	-0.284575	-0.490728	-0.0784211	0.00684886	-0.34258	-0.536531	-0.148628	0.00054494	-0.29178	-0.499949	-0.0836107	0.00603947	-0.402617	-0.672343	-0.13289	0.00346114	-0.141879	-0.326721	0.0429617	0.132384	-0.115123	-0.318777	0.0885305
laurate (12:0)	Lipid	Medium Chain Fatty Acid	-0.112865	-0.220608	-0.00512132	0.0400711	0.0305049	-0.0155439	0.0765536	0.19402	-0.0394719	-0.0903516	0.0114078	0.128282	0.0169595	-0.108691	0.14261	0.791245	-0.115157	-0.230391	7.75741e-05	0.0501542	-0.00727644	-0.202649	0.188096	0.941775	0.0388819	-0.163486	0.24125	0.70633	0.0849107	-0.105479	0.2753	0.381834	0.112831	-0.091515	0.317177	0.278964	0.213255	-0.0515185	0.478028	0.114353	-0.0141764	-0.195029	0.166676	0.87783	0.202623	0.0033649	0.401882
laurylcarnitine (C12)	Lipid	Fatty Acid Metabolism (Acyl Carnitine)	-0.067869	-0.178002	0.0422645	0.226959	-0.0927871	-0.139636	-0.0459385	0.000106375	0.00152824	-0.050792	0.0538485	0.954317	0.0663054	-0.0637988	0.19641	0.317652	0.0125806	-0.106738	0.131899	0.836187	0.120311	-0.0794932	0.320116	0.237752	0.196524	-0.0104347	0.403482	0.0627087	0.128199	-0.0665093	0.322908	0.196738	0.18055	-0.0284318	0.389532	0.0903482	0.222006	-0.048774	0.492785	0.108003	-0.0647299	-0.250119	0.12066	0.493552	0.112845	-0.0914123	0.317103
leucine	Amino Acid	Leucine, Isoleucine and Valine Metabolism	0.372162	0.278641	0.465682	1.02187e-14	0.209869	0.170469	0.249269	8.11956e-25	-0.0532425	-0.0989577	-0.00752737	0.0224799	-0.0723021	-0.183577	0.0389732	0.202687	-0.14924	-0.25129	-0.0471892	0.00417849	0.0785902	-0.0943368	0.251517	0.372844	-0.00818103	-0.187299	0.170937	0.928628	0.0714318	-0.0970848	0.239948	0.40586	0.0903632	-0.0905065	0.271233	0.327266	0.0963435	-0.138011	0.330698	0.420164	0.099409	-0.061223	0.260041	0.22499	0.0781766	-0.0988038	0.255157
leucylalanine	Peptide	Dipeptide	0.144698	0.0350191	0.254378	0.00974661	0.11339	0.0667807	0.159999	1.98237e-06	-0.0571053	-0.10861	-0.00560058	0.029798	-0.097683	-0.22583	0.0304642	0.135073	-0.140595	-0.258119	-0.0230716	0.019071	-0.00721193	-0.204571	0.190147	0.94287	-0.0545675	-0.258992	0.149857	0.600653	0.0772833	-0.115042	0.269608	0.430713	-0.0780695	-0.284493	0.128354	0.458311	0.234562	-0.032903	0.502027	0.0855988	-0.141742	-0.326282	0.0427982	0.132129	-0.0213085	-0.22463	0.182013
lignoceroyl sphingomyelin (d18:1/24:0)	Lipid	Sphingolipid Metabolism	-0.773306	-0.877353	-0.669258	1.73921e-45	-0.155054	-0.201526	-0.108582	7.86947e-11	0.00100557	-0.05144	0.0534511	0.970003	0.134491	0.00428622	0.264695	0.0429285	0.0806861	-0.0387242	0.200096	0.185244	0.000208563	-0.200085	0.200502	0.998371	-0.0325728	-0.240037	0.174891	0.75816	-0.107623	-0.302808	0.0875615	0.279631	-0.0735201	-0.283013	0.135972	0.491333	-0.0112315	-0.282673	0.26021	0.935327	0.0213278	-0.163989	0.206644	0.82144	0.0845207	-0.119657	0.288698
lignoceroylcarnitine (C24)*	Lipid	Fatty Acid Metabolism (Acyl Carnitine)	-0.353102	-0.461733	-0.24447	2.33772e-10	-0.00942668	-0.0563477	0.0374944	0.693598	0.0617613	0.00943737	0.114085	0.0207292	0.132017	0.00254876	0.261486	0.0456623	0.118129	-0.000606418	0.236865	0.0511802	0.0118357	-0.187379	0.211051	0.907246	-0.0595932	-0.265941	0.146754	0.571162	-0.141059	-0.335193	0.0530755	0.154299	-0.209388	-0.417753	-0.00102273	0.0488874	-0.151668	-0.421649	0.118313	0.270681	-0.137335	-0.322463	0.0477921	0.145849	-0.164289	-0.368258	0.0396799
linoleate (18:2n6)	Lipid	Long Chain Polyunsaturated Fatty Acid (n3 and n6)	-0.0072297	-0.116051	0.101592	0.896341	0.0936	0.0473339	0.139866	7.54601e-05	-0.00563439	-0.0566054	0.0453366	0.828367	-0.00252513	-0.130264	0.125214	0.969076	-0.0509966	-0.168146	0.0661529	0.393326	-0.185382	-0.38137	0.010605	0.0637359	0.0850481	-0.117956	0.288052	0.411352	-0.0293001	-0.220289	0.161689	0.763525	-0.0516632	-0.256652	0.153326	0.621138	0.130933	-0.134673	0.39654	0.333738	-0.0872678	-0.270345	0.0958095	0.349961	0.0788535	-0.122857	0.280564
linolenate (18:3n3 or 3n6)	Lipid	Long Chain Polyunsaturated Fatty Acid (n3 and n6)	0.0204605	-0.0878398	0.128761	0.711023	0.111921	0.065969	0.157872	1.92901e-06	-0.0542623	-0.104954	-0.00357048	0.0359214	-0.0431922	-0.169797	0.0834124	0.503493	-0.134619	-0.250728	-0.01851	0.0230888	-0.10089	-0.295534	0.093754	0.309465	0.0972554	-0.104357	0.298868	0.344206	0.102502	-0.0871779	0.292181	0.289331	0.0718314	-0.131753	0.275415	0.489002	0.225646	-0.0381402	0.489431	0.0935736	-0.0522071	-0.23351	0.129096	0.572297	0.150331	-0.0494238	0.350086
linolenoylcarnitine (C18:3)*	Lipid	Fatty Acid Metabolism (Acyl Carnitine)	0.0204189	-0.0867799	0.127618	0.708756	-0.00480231	-0.050586	0.0409814	0.837028	-0.060413	-0.11061	-0.0102161	0.0183652	-0.118525	-0.243954	0.00690338	0.0639961	-0.193716	-0.308747	-0.0786861	0.000976781	0.138139	-0.0556331	0.331912	0.162218	0.13547	-0.0652407	0.33618	0.185735	0.198683	0.00985245	0.387513	0.0391984	0.174419	-0.0282533	0.377092	0.0916046	0.244236	-0.0183691	0.506841	0.068302	-0.0566646	-0.236279	0.12295	0.536155	0.175217	-0.0226779	0.373112
linoleoyl ethanolamide	Lipid	Endocannabinoid	-0.0492996	-0.153722	0.0551229	0.354586	0.0701223	0.0256836	0.114561	0.00200035	-0.0880662	-0.136839	-0.039293	0.000409657	-0.112385	-0.234435	0.00966615	0.0710904	-0.227006	-0.338939	-0.115074	7.25672e-05	-0.192457	-0.381015	-0.00389885	0.0454526	-0.08204	-0.277349	0.113269	0.410118	-0.00611901	-0.189868	0.17763	0.94793	-0.0437081	-0.240926	0.15351	0.663842	0.103286	-0.152252	0.358823	0.42802	0.0276452	-0.147618	0.202908	0.757074	0.0716637	-0.121437	0.264764
linoleoyl-arachidonoyl-glycerol (18:2/20:4) [1]*	Lipid	Diacylglycerol	0.4547	0.346291	0.56311	3.74758e-16	0.148206	0.101536	0.194876	5.90424e-10	-0.0444902	-0.0965833	0.00760277	0.0940895	-0.144679	-0.27399	-0.0153679	0.0283383	-0.261845	-0.380436	-0.143253	1.57628e-05	0.148611	-0.0509543	0.348176	0.144314	0.126246	-0.080464	0.332956	0.231124	0.179899	-0.0145758	0.374374	0.069798	0.15533	-0.0534011	0.364061	0.144589	-0.0162988	-0.286754	0.254156	0.905921	0.0654811	-0.120411	0.251373	0.489727	0.080575	-0.124236	0.285386
linoleoyl-arachidonoyl-glycerol (18:2/20:4) [2]*	Lipid	Diacylglycerol	0.500981	0.392841	0.609122	2.72582e-19	0.1502	0.103469	0.196932	3.67472e-10	-0.0641652	-0.116416	-0.0119146	0.0161241	-0.188028	-0.317882	-0.0581734	0.00456559	-0.229959	-0.349049	-0.11087	0.000157699	0.0475522	-0.153526	0.24863	0.642819	0.0417799	-0.166497	0.250057	0.694035	0.134328	-0.0616214	0.330277	0.178942	0.0748699	-0.135443	0.285183	0.485122	0.0751184	-0.197387	0.347624	0.588802	0.0935726	-0.0927877	0.279933	0.324859	0.0809243	-0.124403	0.286252
linoleoyl-docosahexaenoyl-glycerol (18:2/22:6) [1]*	Lipid	Diacylglycerol	0.18516	0.0751357	0.295185	0.00098395	0.0420379	-0.00502999	0.0891057	0.0799966	0.120243	0.0676432	0.172843	7.8865e-06	0.0965589	-0.0328501	0.225968	0.143519	0.24288	0.124199	0.361561	6.23862e-05	-0.223951	-0.423007	-0.024895	0.027472	-0.183678	-0.38986	0.0225054	0.0807693	-0.304766	-0.498745	-0.110787	0.00209299	-0.349579	-0.557778	-0.141381	0.00101113	-0.68984	-0.959605	-0.420075	5.85753e-07	-0.059518	-0.244927	0.125891	0.529034	-0.152889	-0.357169	0.0513902
linoleoyl-linolenoyl-glycerol (18:2/18:3) [1]*	Lipid	Diacylglycerol	0.000164809	-0.109858	0.110188	0.997656	0.0970397	0.0502887	0.143791	4.89056e-05	-0.0133635	-0.0653829	0.0386559	0.614394	-0.023228	-0.152845	0.106389	0.725262	-0.0868129	-0.205684	0.0320585	0.152209	-0.0833707	-0.2833	0.116559	0.413528	-0.0678013	-0.274889	0.139286	0.52085	0.00658124	-0.188249	0.201412	0.947183	-0.0181413	-0.227254	0.190971	0.864905	-0.129561	-0.40051	0.141388	0.348435	0.0147557	-0.170818	0.200329	0.876087	0.0111649	-0.193295	0.215625
linoleoylcarnitine (C18:2)*	Lipid	Fatty Acid Metabolism (Acyl Carnitine)	-0.062786	-0.165856	0.0402842	0.232343	-0.0292262	-0.0732422	0.0147898	0.192985	-3.52607e-05	-0.0481794	0.0481089	0.998854	-0.0665471	-0.18702	0.0539257	0.278768	-0.0832547	-0.19374	0.0272308	0.139602	0.0278209	-0.157837	0.213479	0.768858	0.0688575	-0.123448	0.261163	0.482586	0.044706	-0.136217	0.225629	0.62798	-0.0358457	-0.230031	0.15834	0.717349	0.0238913	-0.227717	0.2755	0.852276	-0.135197	-0.30878	0.0383861	0.126792	0.0147492	-0.1765	0.205999
linoleoylcholine*	Lipid	Fatty Acid Metabolism (Acyl Choline)	-0.582575	-0.687902	-0.477248	1.42388e-26	-0.203946	-0.249253	-0.158638	2.54227e-18	0.0464513	-0.00429284	0.0971955	0.0727582	0.035828	-0.0901692	0.161825	0.577099	0.130481	0.0149292	0.246033	0.0269091	-0.0186834	-0.215768	0.178401	0.852515	-0.144982	-0.349124	0.0591588	0.163806	-0.278846	-0.470904	-0.0867877	0.00445798	-0.189427	-0.395564	0.0167105	0.0716644	-0.2344	-0.501494	0.0326934	0.0853802	0.00378505	-0.179697	0.187267	0.967731	-0.0376654	-0.239822	0.164491
lithocholate sulfate (1)	Lipid	Secondary Bile Acid Metabolism	0.127415	0.0172653	0.237565	0.0234054	0.119637	0.0728739	0.1664	5.76412e-07	-0.018436	-0.0710338	0.0341618	0.491846	-0.0728609	-0.201792	0.0560705	0.267843	-0.0331797	-0.151423	0.0850631	0.58213	0.0982887	-0.101347	0.297925	0.334347	0.149041	-0.0577428	0.355825	0.157639	0.14702	-0.047524	0.341565	0.13846	0.153751	-0.0550548	0.362556	0.148858	0.21902	-0.051531	0.489572	0.112518	0.149155	-0.0368884	0.335198	0.11603	0.0431919	-0.161786	0.24817
lysine	Amino Acid	Lysine Metabolism	0.214191	0.105054	0.323328	0.000122769	0.0881298	0.0415256	0.134734	0.0002147	-0.00901763	-0.0613535	0.0433183	0.735423	0.00161722	-0.127738	0.130973	0.980439	0.000416864	-0.118215	0.119048	0.994502	0.0652389	-0.13524	0.265718	0.523386	0.0102754	-0.197382	0.217933	0.922694	0.00369434	-0.191672	0.19906	0.970418	-0.0366143	-0.246302	0.173073	0.732026	-0.0882102	-0.359904	0.183484	0.52434	0.170985	-0.0137187	0.355689	0.0695954	0.0795198	-0.123983	0.283022
malate	Energy	TCA Cycle	0.0852021	-0.0231969	0.193601	0.123349	0.0260823	-0.020198	0.0723626	0.269159	-0.0156508	-0.0667864	0.0354848	0.548353	0.0630893	-0.0629816	0.18916	0.326469	-0.0108354	-0.126455	0.104784	0.854181	0.091054	-0.104686	0.286794	0.361688	0.0653304	-0.137417	0.268078	0.527465	0.111086	-0.0796615	0.301833	0.253508	0.0748387	-0.129891	0.279569	0.473482	0.243711	-0.0215597	0.508982	0.0717291	-0.11049	-0.293062	0.0720825	0.235402	-0.0675073	-0.268661	0.133646
maleate	Lipid	Fatty Acid, Dicarboxylate	0.414139	0.30729	0.520987	4.75179e-14	0.176783	0.131159	0.222408	4.83827e-14	-0.0190115	-0.0717064	0.0336834	0.479241	-0.0551264	-0.182339	0.0720866	0.395473	-0.133082	-0.249749	-0.0164152	0.025395	0.0836248	-0.113111	0.280361	0.404561	0.045211	-0.158569	0.248991	0.663502	0.188476	-0.0032428	0.380194	0.0539983	0.162547	-0.0432251	0.36832	0.12148	0.216655	-0.0499663	0.483276	0.111166	-0.0193086	-0.202464	0.163847	0.836215	0.0672533	-0.134543	0.26905
malonate	Lipid	Fatty Acid Synthesis	-0.0038373	-0.11465	0.106976	0.945859	-0.00336549	-0.0506891	0.0439581	0.889084	0.00665525	-0.0443395	0.05765	0.797985	0.00394955	-0.128918	0.136817	0.953514	-0.0588221	-0.180675	0.0630307	0.343863	-0.0228515	-0.222615	0.176913	0.822497	-0.0448898	-0.251806	0.162026	0.670512	-0.0473509	-0.24202	0.147318	0.633362	-0.0218468	-0.230786	0.187092	0.83753	0.0808901	-0.189835	0.351615	0.557921	0.145867	-0.0403223	0.332057	0.124579	0.100923	-0.104217	0.306062
mannitol/sorbitol	Carbohydrate	Fructose, Mannose and Galactose Metabolism	0.244954	0.135177	0.35473	1.27799e-05	0.0810005	0.0340167	0.127984	0.000737342	0.00502882	-0.0472416	0.0572992	0.850339	-0.126166	-0.255245	0.0029135	0.0553937	-0.111531	-0.22991	0.00684741	0.0647885	0.0178303	-0.179973	0.215633	0.859683	-0.0541392	-0.259024	0.150746	0.604327	0.0550633	-0.137695	0.247821	0.575353	0.024015	-0.182873	0.230903	0.819927	-0.0967351	-0.364802	0.171332	0.479171	0.0937931	-0.0920806	0.279667	0.322456	0.00946616	-0.195325	0.214257
mannonate*	Xenobiotics	Food Component/Plant	0.372015	0.264204	0.479826	1.7841e-11	0.359514	0.316122	0.402906	2.28552e-55	-0.0906273	-0.141446	-0.0398083	0.000482414	-0.224896	-0.349552	-0.10024	0.000413397	-0.280422	-0.394744	-0.1661	1.63822e-06	0.042018	-0.153366	0.237402	0.67322	-0.0365624	-0.238942	0.165817	0.723119	0.195418	0.00501717	0.385819	0.0442677	0.205694	0.00133554	0.410052	0.0485232	0.193492	-0.0712964	0.458281	0.151967	0.149108	-0.0346695	0.332886	0.111717	0.179979	-0.0225022	0.382461
mannose	Carbohydrate	Fructose, Mannose and Galactose Metabolism	0.50771	0.402272	0.613147	1.11406e-20	0.328589	0.285131	0.372046	6.33851e-47	-0.0443554	-0.0955748	0.00686401	0.0895868	-0.156602	-0.282514	-0.0306895	0.0148138	-0.121597	-0.237071	-0.00612322	0.0390402	0.0634542	-0.132521	0.25943	0.525466	0.0397498	-0.163242	0.242742	0.700967	0.1617	-0.0292771	0.352677	0.0969599	0.204131	-0.000845765	0.409108	0.0509517	0.226	-0.0395901	0.491591	0.0953013	0.124722	-0.0578852	0.307329	0.180549	0.139209	-0.0619826	0.340401
margarate (17:0)	Lipid	Long Chain Fatty Acids	0.101098	-0.00911805	0.211315	0.0721806	0.0889073	0.0419789	0.135836	0.000208999	0.0321781	-0.0202717	0.0846279	0.229003	0.0461533	-0.0832221	0.175529	0.484206	-0.0070348	-0.125685	0.111615	0.907435	-0.216589	-0.416098	-0.0170794	0.0333762	0.0595004	-0.147152	0.266153	0.572328	-0.0533009	-0.247722	0.14112	0.590839	-0.104392	-0.313064	0.104281	0.326626	-0.00851443	-0.278894	0.261865	0.950757	-0.00662256	-0.191943	0.178697	0.94413	0.132246	-0.0719353	0.336427
margaroylcarnitine (C17)*	Lipid	Fatty Acid Metabolism (Acyl Carnitine)	-0.208078	-0.316994	-0.0991628	0.0001848	-0.0437316	-0.0903681	0.00290485	0.0660614	0.12286	0.071437	0.174283	3.03352e-06	0.174422	0.0464045	0.302439	0.00760583	0.201374	0.0839694	0.318779	0.000785251	0.0056244	-0.1925	0.203748	0.955603	0.00858085	-0.196637	0.213798	0.934646	-0.121547	-0.314618	0.0715234	0.217081	-0.139833	-0.347057	0.0673904	0.185837	-0.255075	-0.523577	0.0134267	0.0625946	-0.0201901	-0.203621	0.163241	0.829104	-0.00175219	-0.203852	0.200348
metabolonic lactone sulfate	Partially Characterized Molecules	Partially Characterized Molecules	0.06797	-0.041035	0.176975	0.2215	0.35607	0.312648	0.399492	2.39966e-54	-0.0109908	-0.0628819	0.0409002	0.677857	-0.0503583	-0.1792	0.0784838	0.443416	-0.0700626	-0.188224	0.0480983	0.244997	0.0628552	-0.135497	0.261208	0.534327	0.0647547	-0.140699	0.270209	0.536533	0.144923	-0.0483704	0.338216	0.141596	0.172186	-0.035277	0.379649	0.10374	0.247821	-0.0209903	0.516633	0.0707502	0.0780296	-0.105743	0.261802	0.405082	0.0295126	-0.172964	0.231989
methionine	Amino Acid	Methionine, Cysteine, SAM and Taurine Metabolism	0.237566	0.135983	0.339148	4.82229e-06	0.0305143	-0.0130806	0.0741092	0.16998	-0.0171472	-0.0661759	0.0318814	0.492797	-0.0291848	-0.148971	0.090601	0.632798	-0.041737	-0.151593	0.0681185	0.456262	0.0833245	-0.102686	0.269335	0.379734	0.110077	-0.0825939	0.302747	0.262624	0.0470593	-0.134207	0.228326	0.610674	0.0800835	-0.114471	0.274638	0.419573	0.0219651	-0.230121	0.274051	0.86432	0.106934	-0.0648328	0.2787	0.222238	-0.0650438	-0.254292	0.124205
methionine sulfone	Amino Acid	Methionine, Cysteine, SAM and Taurine Metabolism	-0.0117831	-0.118351	0.0947847	0.82834	-0.00983462	-0.0552845	0.0356153	0.671326	0.0485156	-0.00171307	0.0987443	0.0583312	-0.0378246	-0.16316	0.0875113	0.553981	0.0405515	-0.0743939	0.155497	0.489057	0.0193138	-0.175112	0.21374	0.845541	-0.0857497	-0.287137	0.115637	0.403749	-0.0721425	-0.26161	0.117325	0.455269	-0.128992	-0.332348	0.0743643	0.213621	-0.0671498	-0.33064	0.196341	0.617241	-0.136315	-0.315539	0.042909	0.135943	-0.129187	-0.326651	0.0682781
methionine sulfoxide	Amino Acid	Methionine, Cysteine, SAM and Taurine Metabolism	0.205516	0.0970734	0.313958	0.00020798	0.0727176	0.0263471	0.119088	0.00213271	0.038095	-0.0139483	0.0901383	0.151259	0.0129951	-0.115314	0.141304	0.84256	0.0363341	-0.0813378	0.154006	0.544841	-0.0494405	-0.248303	0.149421	0.625869	0.0108785	-0.195103	0.21686	0.917509	-0.0627073	-0.256497	0.131083	0.525725	-0.0672516	-0.275247	0.140744	0.526048	-0.12177	-0.391272	0.147732	0.375624	6.65773e-05	-0.183171	0.183304	0.999431	-0.129665	-0.331551	0.072221
methyl glucopyranoside (alpha + beta)	Xenobiotics	Food Component/Plant	-0.163689	-0.271598	-0.0557802	0.00296866	-0.140465	-0.186174	-0.094756	2.03407e-09	0.164754	0.114323	0.215185	1.97461e-10	0.196576	0.0726818	0.320469	0.0018899	0.382434	0.268811	0.496057	5.47225e-11	-0.135438	-0.329824	0.0589479	0.171935	-0.174689	-0.376035	0.026657	0.0889951	-0.356479	-0.545908	-0.167051	0.00023057	-0.404607	-0.607922	-0.201293	9.8723e-05	-0.340122	-0.603558	-0.0766855	0.011422	-0.308499	-0.488538	-0.12846	0.000794222	-0.485151	-0.683513	-0.286789
methyl indole-3-acetate	Xenobiotics	Food Component/Plant	0.155721	0.0466233	0.264819	0.00517469	0.154018	0.10789	0.200147	7.63245e-11	-0.0737947	-0.125655	-0.0219345	0.00531847	-0.0120366	-0.140531	0.116457	0.854244	-0.219344	-0.337186	-0.101503	0.000269557	0.0641117	-0.13453	0.262754	0.526792	-0.0388308	-0.244585	0.166923	0.711306	0.174507	-0.0190682	0.368083	0.077213	0.215377	0.00761096	0.423142	0.0421867	0.0930512	-0.176153	0.362255	0.497888	0.109563	-0.0741718	0.293298	0.242336	0.128575	-0.0738596	0.33101
methyl-4-hydroxybenzoate sulfate	Xenobiotics	Benzoate Metabolism	0.0149995	-0.0825786	0.112578	0.763075	-0.126353	-0.167556	-0.0851501	2.19544e-09	0.0111199	-0.0357548	0.0579947	0.641759	0.0685797	-0.047037	0.184196	0.244821	0.054829	-0.051203	0.160861	0.310616	0.0658715	-0.111442	0.243185	0.466314	0.108566	-0.0750958	0.292228	0.24645	0.0984945	-0.0742967	0.271286	0.263712	-0.0710946	-0.256552	0.114363	0.452218	0.0778829	-0.162416	0.318182	0.525055	0.0361368	-0.128093	0.200367	0.666107	0.018278	-0.162667	0.199223
methylmalonate (MMA)	Lipid	Fatty Acid Metabolism (also BCAA Metabolism)	-0.0239691	-0.134492	0.0865537	0.67063	0.0413789	-0.00578513	0.0885429	0.0854733	-0.0852414	-0.134929	-0.0355537	0.000784599	-0.115818	-0.246121	0.0144855	0.0814572	-0.212979	-0.33248	-0.0934784	0.000485399	0.168657	-0.0303457	0.36766	0.09664	0.238652	0.0325239	0.44478	0.0232826	0.353865	0.159938	0.547793	0.000354883	0.229061	0.020918	0.437205	0.0310314	0.259813	-0.00988056	0.529506	0.0589941	0.184141	0.00350771	0.364775	0.0457188	0.26569	0.0666719	0.464707
methylsuccinate	Amino Acid	Leucine, Isoleucine and Valine Metabolism	0.0316926	-0.0789444	0.14233	0.5743	-0.0500751	-0.0972657	-0.00288451	0.0375603	0.0413784	-0.0107593	0.093516	0.119738	0.0177754	-0.111535	0.147086	0.787485	0.0898896	-0.0287011	0.20848	0.137282	-0.163056	-0.363874	0.0377619	0.111446	-0.164217	-0.372225	0.0437914	0.1217	-0.199774	-0.39547	-0.00407762	0.045419	-0.315593	-0.525634	-0.105551	0.00325334	-0.175292	-0.447445	0.0968613	0.20665	-0.130556	-0.316848	0.0557354	0.169452	-0.146688	-0.351939	0.0585638
myo-inositol	Lipid	Inositol Metabolism	0.0149053	-0.0958838	0.125694	0.791909	-0.0219361	-0.069234	0.0253619	0.36314	0.109426	0.0573911	0.16146	3.91268e-05	0.0675832	-0.0617662	0.196933	0.305604	0.188388	0.0697621	0.307015	0.00187204	-0.112427	-0.312371	0.0875156	0.270234	-0.186845	-0.393946	0.0202571	0.0769861	-0.258894	-0.453738	-0.0640505	0.00923868	-0.210217	-0.419344	-0.00109044	0.0488187	-0.402109	-0.673076	-0.131142	0.00365502	0.0279453	-0.157207	0.213098	0.767244	-0.0372916	-0.241288	0.166705
myristate (14:0)	Lipid	Long Chain Fatty Acids	0.0035655	-0.104585	0.111716	0.948451	0.132894	0.0871319	0.178656	1.44066e-08	0.0388466	-0.0120231	0.0897163	0.13436	0.09835	-0.0277825	0.224483	0.126362	0.0392404	-0.0764356	0.154916	0.505911	-0.152629	-0.348301	0.0430438	0.126224	0.0196532	-0.183025	0.222332	0.849181	-0.0221578	-0.21284	0.168524	0.819736	-0.0333837	-0.238044	0.171276	0.749053	0.0909519	-0.174228	0.356132	0.501215	-0.0120498	-0.19373	0.169631	0.896515	0.129231	-0.0709405	0.329402
myristoleate (14:1n5)	Lipid	Long Chain Fatty Acids	-0.0610302	-0.161769	0.0397088	0.234908	0.129119	0.0865142	0.171725	3.35662e-09	0.00836512	-0.0391289	0.0558591	0.729774	0.046443	-0.071522	0.164408	0.440101	-0.0154068	-0.123592	0.0927787	0.780029	0.0518295	-0.130932	0.234592	0.578125	0.150525	-0.038781	0.33983	0.119048	0.119015	-0.0590861	0.297115	0.190143	0.178505	-0.0126516	0.369661	0.0671928	0.285874	0.0381907	0.533557	0.0237138	-0.0317839	-0.200844	0.137276	0.712367	0.137657	-0.0486093	0.323924
myristoleoylcarnitine (C14:1)*	Lipid	Fatty Acid Metabolism (Acyl Carnitine)	0.0382378	-0.0722502	0.148726	0.497367	-0.0251508	-0.0723301	0.0220285	0.295906	-0.0324593	-0.0844896	0.0195709	0.221247	-0.0186157	-0.148792	0.11156	0.779137	-0.0944349	-0.213819	0.0249495	0.120973	0.191283	-0.00907021	0.391636	0.0612992	0.269789	0.0622627	0.477316	0.0108663	0.257368	0.0621252	0.452611	0.00980877	0.239166	0.0296105	0.448721	0.0253181	0.432829	0.161306	0.704352	0.00179916	-0.090305	-0.275511	0.0949013	0.339037	0.110341	-0.0937145	0.314397
myristoyl dihydrosphingomyelin (d18:0/14:0)*	Lipid	Sphingolipid Metabolism	-0.671015	-0.770662	-0.571368	5.14064e-38	-0.087291	-0.131659	-0.0429227	0.000118147	0.103432	0.0541785	0.152685	4.01089e-05	0.265553	0.143562	0.387544	2.06998e-05	0.318528	0.206651	0.430406	2.74106e-08	-0.0247934	-0.213299	0.163712	0.796457	-0.229202	-0.424457	-0.0339473	0.0214359	-0.319466	-0.503164	-0.135768	0.000662819	-0.23226	-0.429424	-0.0350963	0.0209811	-0.381038	-0.636505	-0.125571	0.00348619	0.0950898	-0.0807781	0.270958	0.289076	0.0284282	-0.165339	0.222195
myristoyl-linoleoyl-glycerol (14:0/18:2) [1]*	Lipid	Diacylglycerol	0.115569	0.00562389	0.225515	0.039389	0.246349	0.200829	0.291868	1.52862e-25	-0.0448334	-0.0966589	0.00699221	0.0899225	-0.0772466	-0.20672	0.0522269	0.242082	-0.115635	-0.234375	0.0031046	0.056291	0.0423759	-0.156665	0.241417	0.676305	0.00957612	-0.196591	0.215743	0.927421	0.093992	-0.0999723	0.287956	0.342014	0.133176	-0.0750071	0.341359	0.209757	0.10502	-0.164725	0.374764	0.445194	0.219387	0.0341213	0.404653	0.0203183	0.221036	0.0169141	0.425157
myristoyl-linoleoyl-glycerol (14:0/18:2) [2]*	Lipid	Diacylglycerol	0.117533	0.00752859	0.227537	0.0362655	0.239393	0.193753	0.285033	3.91276e-24	-0.0335898	-0.0854077	0.018228	0.203734	-0.0445503	-0.173702	0.0846013	0.498767	-0.156371	-0.274816	-0.0379264	0.0096977	0.0997693	-0.0977467	0.297285	0.321955	0.0493021	-0.155286	0.25389	0.636515	0.134929	-0.0575498	0.327407	0.169331	0.197924	-0.00866396	0.404512	0.0604008	0.183278	-0.0844006	0.450956	0.179469	0.214482	0.029764	0.399199	0.0228859	0.219861	0.0163439	0.423379
myristoylcarnitine (C14)	Lipid	Fatty Acid Metabolism (Acyl Carnitine)	-0.0204562	-0.127578	0.0866657	0.708048	-0.00238337	-0.0481294	0.0433627	0.918621	0.0216253	-0.0290303	0.0722809	0.402497	0.0795544	-0.0467689	0.205878	0.21692	0.0262405	-0.0896106	0.142092	0.656911	0.132278	-0.0621051	0.326662	0.182145	0.197366	-0.00397663	0.39871	0.0546942	0.110738	-0.0786876	0.300164	0.251698	0.155763	-0.047549	0.359074	0.133111	0.148347	-0.115086	0.41178	0.269524	0.0190997	-0.160907	0.199106	0.835168	0.169815	-0.0285117	0.368141
N-acetyl-1-methylhistidine*	Amino Acid	Histidine Metabolism	0.0807416	-0.0300374	0.191521	0.153034	0.0792085	0.0320451	0.126372	0.00100781	-0.0393385	-0.0914251	0.012748	0.138691	-0.0990999	-0.229255	0.0310551	0.13552	-0.161577	-0.280942	-0.042212	0.00800663	0.0631388	-0.13756	0.263838	0.537288	-0.0483382	-0.256223	0.159547	0.648397	-0.0162738	-0.211854	0.179307	0.870378	0.103985	-0.105932	0.313903	0.331387	0.405703	0.133711	0.677695	0.00348479	0.117798	-0.0686712	0.304268	0.2155	0.11805	-0.0873972	0.323498
N-acetyl-2-aminooctanoate*	Lipid	Fatty Acid, Amino	0.141986	0.0381516	0.245821	0.00738835	-0.00569791	-0.0501156	0.0387198	0.80138	-0.00127711	-0.0502956	0.0477414	0.959248	-0.032416	-0.155258	0.0904259	0.604818	-0.0653443	-0.178003	0.0473139	0.255427	0.0596152	-0.130484	0.249714	0.538574	0.042467	-0.154438	0.239372	0.672334	0.0214616	-0.163789	0.206712	0.820271	0.00667745	-0.192153	0.205508	0.947488	0.178378	-0.0792482	0.436005	0.17463	0.086158	-0.0890914	0.261407	0.335052	0.00789751	-0.185188	0.200983
N-acetyl-beta-alanine	Nucleotide	Pyrimidine Metabolism, Uracil containing	0.127374	0.0222282	0.23252	0.0176112	0.0815498	0.0367409	0.126359	0.000367393	0.00143837	-0.0477459	0.0506226	0.954262	0.0028991	-0.120982	0.12678	0.963394	0.0388937	-0.0747178	0.152505	0.502017	-0.107041	-0.297906	0.0838231	0.271491	-0.0802962	-0.277994	0.117402	0.425776	-0.102659	-0.288656	0.0833371	0.279152	-0.0650044	-0.264635	0.134626	0.52312	-0.221482	-0.480146	0.0371812	0.0932506	-0.102109	-0.279178	0.0749602	0.2582	-0.147028	-0.342118	0.048062
N-acetyl-isoputreanine	Amino Acid	Polyamine Metabolism	-0.0209476	-0.131565	0.0896698	0.710372	-0.0135738	-0.0607647	0.0336171	0.572724	-0.0209356	-0.0741102	0.0322389	0.44006	0.00678733	-0.12269	0.136264	0.918119	-0.04709	-0.165833	0.0716533	0.436777	0.140822	-0.0614021	0.343046	0.17217	0.136175	-0.0732889	0.34564	0.202441	0.103923	-0.093143	0.300989	0.301124	0.0399695	-0.171543	0.251482	0.710947	0.183643	-0.0904154	0.457701	0.188924	0.164089	-0.021984	0.350161	0.0838782	0.210852	0.00584204	0.415863
N-acetylalanine	Amino Acid	Alanine and Aspartate Metabolism	0.239301	0.129532	0.349071	2.00862e-05	0.220391	0.174468	0.266315	1.4876e-20	-0.0786951	-0.130944	-0.0264461	0.00318201	-0.131175	-0.260852	-0.0014971	0.0474161	-0.241531	-0.360459	-0.122604	7.08917e-05	0.0554745	-0.145419	0.256368	0.588153	0.0650747	-0.143012	0.273161	0.539703	0.0837167	-0.112053	0.279487	0.401729	0.162134	-0.0479872	0.372254	0.130354	0.220385	-0.0518709	0.49264	0.112543	0.181361	-0.00447779	0.3672	0.055775	0.203568	-0.00118467	0.40832
N-acetylarginine	Amino Acid	Urea cycle; Arginine and Proline Metabolism	0.0538434	-0.0567709	0.164458	0.339856	-0.00808672	-0.0552916	0.0391182	0.736913	-0.0589391	-0.110796	-0.00708231	0.0259323	-0.118839	-0.248844	0.0111658	0.073165	-0.190507	-0.309734	-0.071279	0.00175482	0.0491039	-0.151544	0.249752	0.631284	-0.0375859	-0.245418	0.170246	0.722847	-0.0141505	-0.209681	0.18138	0.887139	0.110191	-0.0996732	0.320055	0.30323	0.216006	-0.0559166	0.487929	0.119408	0.243018	0.057122	0.428913	0.0104309	0.206106	0.00129084	0.410921
N-acetylaspartate (NAA)	Amino Acid	Alanine and Aspartate Metabolism	-0.232087	-0.340178	-0.123995	2.67016e-05	-0.161522	-0.207286	-0.115758	6.2347e-12	0.0889626	0.0403276	0.137598	0.000343991	0.0126128	-0.11333	0.138556	0.844298	0.291018	0.175516	0.406521	8.52498e-07	-0.0452756	-0.239151	0.1486	0.646979	-0.0783386	-0.279155	0.122478	0.444295	-0.271161	-0.460092	-0.0822302	0.00493453	-0.334719	-0.537499	-0.131939	0.00122947	-0.412987	-0.675731	-0.150242	0.00208352	-0.201763	-0.383446	-0.0200812	0.0295319	-0.291131	-0.491304	-0.0909579
N-acetylcarnosine	Amino Acid	Histidine Metabolism	0.176911	0.0934409	0.260382	3.38288e-05	0.131837	0.0965841	0.167091	3.39699e-13	0.0107707	-0.0289579	0.0504993	0.594948	0.0545446	-0.043755	0.152844	0.276601	-0.00504014	-0.0951906	0.0851103	0.912693	-0.032088	-0.184466	0.12029	0.679632	-0.0313947	-0.189228	0.126439	0.69648	-0.0323093	-0.180801	0.116182	0.669602	-0.0226739	-0.18205	0.136702	0.780247	-0.182448	-0.388954	0.0240576	0.0832996	-0.0453023	-0.186762	0.096157	0.530008	0.0258921	-0.129964	0.181748
N-acetylcitrulline	Amino Acid	Urea cycle; Arginine and Proline Metabolism	0.228098	0.118657	0.33754	4.55399e-05	0.149991	0.103587	0.196395	2.9324e-10	-0.0893656	-0.141408	-0.037323	0.000775688	-0.089717	-0.218772	0.039338	0.172899	-0.255944	-0.3743	-0.137588	2.34401e-05	0.138029	-0.0617861	0.337844	0.175633	-0.0143046	-0.221274	0.192664	0.892184	0.112956	-0.081763	0.307674	0.255367	0.227157	0.0181644	0.436149	0.0331645	0.347303	0.0765088	0.618096	0.0119786	0.143439	-0.0412844	0.328162	0.127943	0.162122	-0.0414016	0.365645
N-acetylglucosamine/N-acetylgalactosamine	Carbohydrate	Aminosugar Metabolism	0.370486	0.261365	0.479608	3.68991e-11	0.191997	0.145723	0.238271	7.61352e-16	-0.0778093	-0.128417	-0.0272012	0.00260599	-0.161351	-0.290845	-0.0318566	0.0146329	-0.233508	-0.352267	-0.114748	0.000119432	0.0300064	-0.169281	0.229294	0.767782	-0.0130649	-0.219487	0.193358	0.901218	0.155282	-0.0389228	0.349486	0.117004	0.17557	-0.032871	0.38401	0.098706	0.130672	-0.139406	0.400751	0.342765	0.132749	-0.0519135	0.317412	0.158732	0.0877126	-0.115744	0.29117
N-acetylglutamate	Amino Acid	Glutamate Metabolism	0.375792	0.267049	0.484534	1.66606e-11	0.15717	0.110769	0.20357	4.09119e-11	-0.0832399	-0.134806	-0.0316736	0.00157475	-0.11335	-0.24144	0.0147395	0.0828032	-0.228313	-0.345783	-0.110842	0.000142869	0.225365	0.0270067	0.423724	0.025985	0.21228	0.00681978	0.417741	0.0428735	0.295227	0.101928	0.488527	0.00277944	0.117703	-0.0897664	0.325172	0.265974	0.519723	0.250903	0.788543	0.000154798	0.0779277	-0.107815	0.26367	0.410692	0.188595	-0.0160514	0.393241
N-acetylglutamine	Amino Acid	Glutamate Metabolism	0.0221043	-0.0885001	0.132709	0.695126	-0.00598189	-0.0531901	0.0412263	0.803756	-0.0317351	-0.083931	0.0204608	0.233204	-0.0724482	-0.200959	0.0560629	0.268998	-0.156094	-0.273951	-0.0382366	0.00946756	0.148602	-0.0514998	0.348703	0.145416	0.0464229	-0.160843	0.253689	0.660493	0.0504323	-0.144566	0.24543	0.612027	0.182487	-0.0268057	0.391779	0.0874183	0.382213	0.111031	0.653395	0.00576518	0.207156	0.0208513	0.393461	0.029329	0.0931873	-0.112079	0.298453
N-acetylglycine	Amino Acid	Glycine, Serine and Threonine Metabolism	-0.32592	-0.432966	-0.218875	2.84394e-09	-0.274087	-0.318424	-0.22975	1.56797e-32	0.0878516	0.0370403	0.138663	0.000713426	0.164607	0.0397054	0.289508	0.00982548	0.315804	0.201257	0.430351	7.33049e-08	0.166249	-0.0297375	0.362236	0.096343	-0.0263128	-0.229316	0.176691	0.799348	-0.0849541	-0.275942	0.106034	0.383084	-0.232498	-0.437486	-0.0275094	0.0262416	0.138385	-0.127221	0.40399	0.306967	-0.213481	-0.395252	-0.0317107	0.021369	-0.26388	-0.464151	-0.0636101
N-acetylhistidine	Amino Acid	Histidine Metabolism	-0.059055	-0.16973	0.0516195	0.295452	-0.0670092	-0.114169	-0.0198491	0.00538064	-0.0446335	-0.096753	0.00748593	0.0932018	-0.0779423	-0.208122	0.0522374	0.240424	-0.0551052	-0.174493	0.0642825	0.365429	0.0791154	-0.121386	0.279616	0.439072	-0.0728346	-0.280514	0.134845	0.491626	0.0586837	-0.136704	0.254071	0.555875	-0.007316	-0.217026	0.202394	0.945455	0.213547	-0.0581764	0.485271	0.123395	-0.0516489	-0.237983	0.134685	0.586749	-0.121184	-0.326482	0.0841144
N-acetylleucine	Amino Acid	Leucine, Isoleucine and Valine Metabolism	0.381688	0.277811	0.485565	8.51964e-13	0.181798	0.13761	0.225986	1.31007e-15	-0.0484912	-0.0988798	0.00189747	0.0592615	-0.103536	-0.227631	0.0205598	0.101937	-0.202378	-0.316186	-0.0885705	0.000499739	0.0835022	-0.108362	0.275366	0.393432	-0.0232893	-0.222023	0.175444	0.818234	0.0581811	-0.12879	0.245152	0.541717	0.134039	-0.0666381	0.334715	0.190348	0.230657	-0.0293618	0.490676	0.0820597	0.123074	-0.0546792	0.300827	0.174638	0.0303133	-0.165531	0.226158
N-acetylmethionine	Amino Acid	Methionine, Cysteine, SAM and Taurine Metabolism	0.124482	0.0147049	0.234258	0.0262729	0.12277	0.0762034	0.169338	2.60021e-07	-0.0841613	-0.137408	-0.0309147	0.00196878	-0.136372	-0.266918	-0.00582514	0.0406276	-0.186287	-0.306011	-0.0665624	0.0023106	0.00450989	-0.196749	0.205769	0.964948	0.00692784	-0.201537	0.215393	0.948036	0.108992	-0.0871344	0.305118	0.275873	0.126637	-0.0838658	0.337141	0.238182	0.114368	-0.158383	0.387119	0.410944	0.0834327	-0.10162	0.268485	0.376662	0.10262	-0.101266	0.306506
N-acetylneuraminate	Carbohydrate	Aminosugar Metabolism	0.182463	0.0742705	0.290656	0.000959862	0.114222	0.0681906	0.160254	1.23716e-06	-0.0792053	-0.12963	-0.0287806	0.00209999	-0.231837	-0.358229	-0.105445	0.000330489	-0.3025	-0.418414	-0.186586	3.43925e-07	-0.0342036	-0.230109	0.161702	0.732058	-0.0593226	-0.262242	0.143597	0.566446	0.0461118	-0.144797	0.237021	0.635737	0.212765	0.00786188	0.417669	0.0418436	0.199894	-0.0656014	0.46539	0.13993	0.0990769	-0.0825076	0.280661	0.284698	0.243005	0.0429397	0.443071
N-acetylphenylalanine	Amino Acid	Phenylalanine Metabolism	0.0924444	-0.0101596	0.195048	0.0773828	0.1902	0.147319	0.233081	7.61512e-18	-0.0806721	-0.128993	-0.0323514	0.00108158	-0.0837885	-0.20445	0.0368734	0.173379	-0.221971	-0.33263	-0.111312	8.68887e-05	0.181288	-0.00426517	0.366841	0.0554973	0.069937	-0.122259	0.262133	0.475499	0.186491	0.00567029	0.367311	0.0432435	0.250174	0.0560985	0.44425	0.0115526	0.508582	0.257116	0.760048	7.59522e-05	0.132573	-0.0401461	0.305292	0.13239	0.0685992	-0.121698	0.258897
N-acetylputrescine	Amino Acid	Polyamine Metabolism	0.223507	0.113639	0.333376	6.88346e-05	0.0514482	0.00439137	0.098505	0.0321423	-0.035786	-0.0887724	0.0172004	0.18544	-0.116015	-0.245703	0.0136735	0.0795123	-0.096565	-0.215502	0.0223721	0.111472	0.121425	-0.0795673	0.322417	0.236212	0.0889156	-0.119273	0.297104	0.402319	0.19121	-0.00465612	0.387075	0.0556938	0.192714	-0.0175093	0.402938	0.0723532	0.139313	-0.133076	0.411701	0.315933	0.0726723	-0.11341	0.258755	0.443794	-0.0162718	-0.221293	0.18875
N-acetylserine	Amino Acid	Glycine, Serine and Threonine Metabolism	0.204522	0.0943193	0.314725	0.000280665	0.132777	0.0860489	0.179505	2.89778e-08	-0.0631729	-0.115468	-0.0108779	0.0179353	-0.15512	-0.285068	-0.0251712	0.0193339	-0.216604	-0.335779	-0.0974278	0.000374443	0.0294528	-0.171672	0.230578	0.773973	0.022759	-0.185567	0.231085	0.830357	0.119001	-0.0769941	0.314997	0.233866	0.107773	-0.10259	0.318136	0.315109	0.191158	-0.0814112	0.463727	0.169141	0.177767	-0.00859696	0.364131	0.0615331	0.194083	-0.0112485	0.399414
N-acetyltaurine	Amino Acid	Methionine, Cysteine, SAM and Taurine Metabolism	0.0860296	-0.0237318	0.195791	0.12441	0.0319625	-0.014915	0.07884	0.181301	-0.0571382	-0.10903	-0.005246	0.0309428	-0.0242926	-0.152677	0.104092	0.710587	-0.211195	-0.328936	-0.0934532	0.000446317	0.136948	-0.0631046	0.337001	0.179553	0.0263736	-0.180842	0.233589	0.802897	0.180212	-0.0147384	0.375163	0.0699949	0.199686	-0.00955514	0.408928	0.0614063	0.160207	-0.110909	0.431323	0.246612	0.145125	-0.0394423	0.329691	0.123209	0.194603	-0.0087479	0.397955
N-acetylthreonine	Amino Acid	Glycine, Serine and Threonine Metabolism	0.133674	0.024164	0.243184	0.0167663	0.0891286	0.0425772	0.13568	0.000178918	-0.0188412	-0.0699944	0.0323119	0.470098	-0.137025	-0.265147	-0.00890305	0.0360837	-0.0705517	-0.188052	0.0469487	0.239084	-0.0110094	-0.210222	0.188203	0.913694	-0.122449	-0.328794	0.0838961	0.244619	0.025198	-0.168934	0.21933	0.799073	0.027878	-0.180484	0.23624	0.793024	0.0119546	-0.258023	0.281932	0.9308	-0.0182005	-0.202429	0.166028	0.846381	-0.0636762	-0.266655	0.139302
N-acetyltryptophan	Amino Acid	Tryptophan Metabolism	0.0646854	-0.0351408	0.164512	0.203933	0.155382	0.113377	0.197388	6.03212e-13	-0.0204545	-0.0668672	0.0259583	0.387465	-0.0215701	-0.139695	0.0965549	0.720268	-0.0243253	-0.132658	0.0840071	0.65969	0.0592221	-0.121179	0.239623	0.519734	-0.015266	-0.202126	0.171594	0.872709	0.0461724	-0.129627	0.221972	0.606518	-0.00434125	-0.193028	0.184345	0.964011	0.169625	-0.0748582	0.414108	0.173749	0.0572484	-0.110924	0.225421	0.504432	-0.0945842	-0.279872	0.090704
N-acetyltyrosine	Amino Acid	Tyrosine Metabolism	-0.00439457	-0.113629	0.104839	0.937116	0.17224	0.12631	0.218169	2.93083e-13	-0.039703	-0.0905576	0.0111517	0.125878	-0.0446914	-0.172807	0.0834244	0.493939	-0.148897	-0.266392	-0.0314025	0.0130311	0.106434	-0.0918172	0.304685	0.292491	0.021164	-0.184185	0.226513	0.839825	0.0523946	-0.1408	0.245589	0.594842	0.103157	-0.1042	0.310514	0.32932	0.324814	0.0561401	0.593489	0.0178428	0.0502142	-0.133973	0.234402	0.592918	-0.0154284	-0.218362	0.187505
N-acetylvaline	Amino Acid	Leucine, Isoleucine and Valine Metabolism	0.36138	0.253415	0.469345	6.85966e-11	0.181706	0.135886	0.227526	1.25768e-14	-0.0413951	-0.0934386	0.0106484	0.118921	-0.0434536	-0.172075	0.0851682	0.507652	-0.118718	-0.236677	-0.000758698	0.0485462	-0.112594	-0.311805	0.0866167	0.267769	-0.1245	-0.330844	0.0818432	0.236804	-0.0499231	-0.244053	0.144207	0.614046	-0.0319723	-0.240333	0.176388	0.763473	0.0593504	-0.210625	0.329326	0.666387	0.049447	-0.134461	0.233355	0.598023	0.0233497	-0.179276	0.225975
N-behenoyl-sphingadienine (d18:2/22:0)*	Lipid	Ceramides	-0.175073	-0.284363	-0.0657824	0.00170713	0.0811636	0.0345464	0.127781	0.000652999	0.0219634	-0.0298994	0.0738261	0.406274	-0.0177356	-0.147432	0.111961	0.788566	-0.0127976	-0.131742	0.106147	0.832887	-0.0141824	-0.212683	0.184318	0.888568	-0.0335493	-0.239157	0.172058	0.748974	-0.0632748	-0.256712	0.130163	0.521229	-0.101141	-0.308759	0.106476	0.339463	-0.11611	-0.385122	0.152902	0.397355	-0.167426	-0.35194	0.0170878	0.0753009	-0.109444	-0.312737	0.0938488
N-carbamoylvaline	Amino Acid	Leucine, Isoleucine and Valine Metabolism	0.0434964	-0.0655777	0.152571	0.43424	0.0973843	0.0511085	0.14366	3.84191e-05	-0.0788876	-0.130152	-0.0276233	0.00258341	-0.0590187	-0.186674	0.0686365	0.364637	-0.218097	-0.33517	-0.101025	0.000266358	0.00258931	-0.195643	0.200821	0.979564	0.0172969	-0.188032	0.222626	0.868784	0.135962	-0.0572144	0.329138	0.167625	0.178694	-0.028643	0.386031	0.0911322	0.0814633	-0.187185	0.350112	0.552081	0.0933691	-0.0901631	0.276901	0.318515	0.229589	0.0273775	0.4318
N-delta-acetylornithine	Amino Acid	Urea cycle; Arginine and Proline Metabolism	-0.0661985	-0.176839	0.0444418	0.240753	-0.0524498	-0.0996441	-0.0052555	0.0294106	0.0531961	0.000159436	0.106233	0.0493161	0.0256495	-0.10465	0.155949	0.69947	0.189959	0.0704615	0.309457	0.00185278	0.0102529	-0.19132	0.211826	0.920543	-0.0428219	-0.251612	0.165968	0.687533	-0.0336097	-0.230042	0.162823	0.737217	-0.232051	-0.442882	-0.0212188	0.0310092	-0.198537	-0.471714	0.0746395	0.154203	-0.268245	-0.453541	-0.0829487	0.00457376	-0.344492	-0.548647	-0.140338
N-formylanthranilic acid	Amino Acid	Tryptophan Metabolism	0.102666	-0.00721308	0.212545	0.0670364	-0.0795404	-0.126364	-0.0327165	0.000881219	0.0426078	-0.00989678	0.0951123	0.111638	0.0939815	-0.036342	0.224305	0.157419	0.065922	-0.0535976	0.185442	0.279486	-0.00919423	-0.209438	0.191049	0.928252	0.000137851	-0.207275	0.207551	0.99896	-0.112726	-0.307862	0.0824102	0.257353	0.0536948	-0.155746	0.263135	0.615136	-0.243308	-0.514683	0.0280658	0.0788388	0.107585	-0.0774107	0.292582	0.254182	0.0655907	-0.138234	0.269415
N-formylmethionine	Amino Acid	Methionine, Cysteine, SAM and Taurine Metabolism	0.125674	0.0162969	0.235052	0.024348	0.103868	0.0573697	0.150365	1.25081e-05	-0.0693169	-0.121728	-0.0169062	0.0095716	-0.112355	-0.241482	0.016772	0.0880767	-0.177838	-0.29626	-0.0594157	0.00326972	0.0749909	-0.125196	0.275178	0.462594	0.0312705	-0.176083	0.238625	0.767424	0.0908711	-0.10421	0.285952	0.361035	0.0806593	-0.128722	0.290041	0.450004	0.167046	-0.104252	0.438343	0.227338	0.053557	-0.131081	0.238195	0.569486	0.042858	-0.160572	0.246288
N-formylphenylalanine	Amino Acid	Tyrosine Metabolism	0.0476731	-0.0620481	0.157394	0.394228	0.087254	0.0406046	0.133903	0.000251348	0.0190236	-0.0331031	0.0711503	0.474183	-0.0510099	-0.18044	0.0784201	0.439624	-0.0517596	-0.17046	0.0669406	0.392521	-0.165762	-0.365066	0.0335422	0.103016	-0.0422804	-0.24872	0.164159	0.687949	-0.0680274	-0.262248	0.126193	0.49218	-0.0391322	-0.24759	0.169326	0.712771	-0.150284	-0.420386	0.119817	0.275288	-0.162655	-0.347704	0.022394	0.0848893	-0.148094	-0.351976	0.0557888
N-methylpipecolate	Xenobiotics	Bacterial/Fungal	0.149715	0.0393642	0.260066	0.00786334	0.0633834	0.0162745	0.110492	0.00839192	0.014935	-0.0377618	0.0676317	0.57834	0.0153729	-0.114794	0.14554	0.816843	-0.0252264	-0.144602	0.0941498	0.678575	-0.0886995	-0.289803	0.112404	0.387107	-0.173762	-0.382066	0.0345423	0.101998	-0.0651875	-0.261162	0.130787	0.514216	-0.0570718	-0.267413	0.153269	0.594666	-0.285193	-0.557734	-0.0126525	0.0402825	0.112482	-0.0736907	0.298654	0.236179	0.0352396	-0.169881	0.24036
N-methylproline	Amino Acid	Urea cycle; Arginine and Proline Metabolism	-0.0850403	-0.195402	0.025321	0.130886	-0.0916871	-0.138644	-0.0447302	0.000132896	0.135139	0.083433	0.186845	3.3372e-07	-0.000375892	-0.129036	0.128284	0.995428	0.239942	0.121948	0.357936	6.9402e-05	-0.202991	-0.401708	-0.00427449	0.0452769	-0.122635	-0.328467	0.0831961	0.242727	-0.301939	-0.495587	-0.10829	0.00226234	-0.39216	-0.600004	-0.184316	0.000222025	-0.438612	-0.707917	-0.169306	0.00142732	-0.1566	-0.340833	0.0276337	0.0956651	-0.344589	-0.547573	-0.141605
N-oleoylserine	Lipid	Endocannabinoid	0.0583994	-0.0516066	0.168406	0.297917	0.00579159	-0.0411408	0.052724	0.808782	0.0205731	-0.0314037	0.0725499	0.437628	-0.0631613	-0.192579	0.0662561	0.33858	-0.0708958	-0.189584	0.0477928	0.241527	-0.0950446	-0.293989	0.1039	0.348869	-0.0937964	-0.299864	0.112271	0.372104	-0.047821	-0.241691	0.146049	0.628584	-0.104396	-0.312478	0.103686	0.325237	0.0382661	-0.231348	0.30788	0.780754	-0.121273	-0.306641	0.0640954	0.199608	-0.162178	-0.366412	0.0420559
N-oleoyltaurine	Lipid	Endocannabinoid	0.109073	-0.00119598	0.219343	0.0525343	0.0593043	0.0122502	0.106358	0.0135331	-0.0506313	-0.102634	0.00137171	0.0563486	-0.0847187	-0.214549	0.0451111	0.200764	-0.181551	-0.300617	-0.0624837	0.00282471	0.136628	-0.0632803	0.336536	0.180258	0.191673	-0.015393	0.398738	0.0696139	0.190635	-0.00417412	0.385445	0.055109	0.200869	-0.00822142	0.409959	0.0597027	0.404079	0.133159	0.674999	0.00348677	-0.0611648	-0.246593	0.124263	0.517741	0.039242	-0.165058	0.243542
N-palmitoyl-heptadecasphingosine (d17:1/16:0)*	Lipid	Ceramides	-0.390596	-0.498332	-0.28286	1.68129e-12	-0.00955088	-0.0562153	0.0371136	0.688153	0.101103	0.0496377	0.152568	0.000121437	0.151739	0.0223025	0.281176	0.0216091	0.200405	0.0816991	0.319112	0.000948666	-0.0471951	-0.244804	0.150414	0.639528	-0.239776	-0.444459	-0.0350919	0.0217051	-0.249694	-0.442263	-0.0571257	0.0110733	-0.184099	-0.390784	0.0225855	0.0808109	-0.467807	-0.735611	-0.200003	0.000627092	-0.0994351	-0.283594	0.0847238	0.289743	-0.0203735	-0.223275	0.182528
N-palmitoyl-sphingadienine (d18:2/16:0)*	Lipid	Ceramides	-0.140061	-0.249041	-0.0310805	0.0118015	0.0806986	0.0342261	0.127171	0.000674749	0.0222258	-0.0294829	0.0739344	0.399289	0.035981	-0.0916651	0.163627	0.580418	0.017523	-0.099541	0.134587	0.769101	-0.0823846	-0.280907	0.116138	0.415784	-0.169215	-0.374845	0.0364149	0.106705	-0.203013	-0.396472	-0.00955372	0.0397216	-0.201477	-0.409118	0.00616311	0.0571902	-0.219718	-0.48876	0.049324	0.109388	-0.163592	-0.347618	0.0204339	0.0814144	-0.0702119	-0.272967	0.132544
N-palmitoyl-sphinganine (d18:0/16:0)	Lipid	Sphingolipid Metabolism	-0.174664	-0.284984	-0.0643443	0.00193177	0.117505	0.070592	0.164418	9.83504e-07	-0.0113881	-0.0645812	0.0418051	0.674582	0.131209	0.000940181	0.261477	0.0483712	0.0149215	-0.104548	0.134391	0.806505	0.125435	-0.0755975	0.326467	0.221192	-0.0426145	-0.250844	0.165615	0.688174	0.0456526	-0.150252	0.241557	0.647676	0.073888	-0.136378	0.284154	0.490766	0.0821519	-0.190291	0.354595	0.554308	0.196184	0.0101418	0.382226	0.0387644	0.233479	0.0285026	0.438456
N-palmitoyl-sphingosine (d18:1/16:0)	Lipid	Ceramides	-0.318724	-0.427905	-0.209544	1.21246e-08	0.0336944	-0.0133265	0.0807154	0.160064	-0.00464611	-0.0563984	0.0471062	0.860238	0.047062	-0.0828285	0.176953	0.477396	-0.0678102	-0.186933	0.0513123	0.264359	0.164003	-0.0360903	0.364096	0.108107	0.0193503	-0.187907	0.226608	0.854723	0.108908	-0.0860818	0.303898	0.273453	0.144278	-0.0650053	0.353562	0.176504	0.194462	-0.076709	0.465633	0.159745	0.00597549	-0.17947	0.191421	0.949615	0.211359	0.00704008	0.415678
N-palmitoylglycine	Lipid	Fatty Acid Metabolism (Acyl Glycine)	-0.00463058	-0.115001	0.10574	0.934428	0.00702483	-0.040109	0.0541586	0.770078	-0.0111146	-0.0637615	0.0415323	0.678847	-0.0217875	-0.15226	0.108685	0.743306	-0.0554964	-0.175153	0.0641602	0.363116	-0.161865	-0.361652	0.0379218	0.112227	-0.0424851	-0.249425	0.164455	0.687236	-0.0573205	-0.252012	0.137371	0.563699	-0.129445	-0.338409	0.0795178	0.224531	0.0475271	-0.223229	0.318283	0.730667	-0.0718831	-0.257668	0.113902	0.448032	-0.0463258	-0.25102	0.158368
N-palmitoylserine	Lipid	Endocannabinoid	-0.0512237	-0.159563	0.0571158	0.353883	-0.0343171	-0.0805487	0.0119145	0.145609	0.0120301	-0.0392042	0.0632644	0.645163	0.0433826	-0.0841584	0.170924	0.50476	0.0111572	-0.105811	0.128125	0.851611	-0.18362	-0.378786	0.0115463	0.0651636	-0.0822429	-0.284397	0.119911	0.425005	-0.0956129	-0.285802	0.0945758	0.324252	-0.165425	-0.369556	0.0387052	0.112138	-0.0477042	-0.312198	0.21679	0.723563	-0.0406774	-0.223275	0.141921	0.662217	-0.0515623	-0.252744	0.14962
N-stearoyl-sphingadienine (d18:2/18:0)*	Lipid	Ceramides	0.219135	0.110656	0.327615	7.73359e-05	0.214744	0.169334	0.260154	5.12247e-20	0.0119047	-0.0391587	0.0629681	0.647515	0.0178831	-0.110548	0.146314	0.784801	-0.0137698	-0.131554	0.104014	0.818662	0.145234	-0.0526407	0.343108	0.150167	0.0109247	-0.194034	0.215884	0.916748	0.115861	-0.076967	0.308689	0.238762	0.133967	-0.0729957	0.34093	0.204399	0.151168	-0.116996	0.419332	0.269029	-0.0952127	-0.278923	0.0884976	0.309525	0.0231191	-0.179288	0.225527
N-stearoyl-sphinganine (d18:0/18:0)*	Lipid	Sphingolipid Metabolism	0.38312	0.27473	0.491509	5.81144e-12	0.358051	0.314286	0.401816	4.05549e-54	-0.0298616	-0.0823766	0.0226534	0.264857	0.0429059	-0.0863832	0.172195	0.515193	-0.062116	-0.180687	0.0564549	0.304323	0.0910436	-0.10879	0.290877	0.371659	0.0329131	-0.174075	0.239901	0.755169	0.215287	0.0205504	0.410023	0.0302718	0.265078	0.056066	0.474089	0.0129614	0.22881	-0.0420085	0.499629	0.0976777	0.228487	0.0437624	0.413211	0.0153686	0.248511	0.0449867	0.452036
N-stearoyl-sphingosine (d18:1/18:0)*	Lipid	Ceramides	0.275242	0.165824	0.384661	8.8413e-07	0.266855	0.221543	0.312167	8.79334e-30	0.0218206	-0.0302645	0.0739057	0.411334	0.0448457	-0.0849493	0.174641	0.498063	0.00905625	-0.109979	0.128091	0.881394	0.0887613	-0.110736	0.288259	0.382965	0.0195419	-0.187098	0.226182	0.852868	0.12063	-0.0737795	0.315039	0.223763	0.131698	-0.0769629	0.340358	0.215908	0.0187558	-0.251608	0.289119	0.891784	0.0320675	-0.153633	0.217768	0.734883	0.107172	-0.0974283	0.311772
N-stearoyltaurine	Lipid	Endocannabinoid	-0.0620714	-0.17188	0.0477375	0.267723	-0.0225815	-0.0694431	0.0242802	0.34473	0.0182056	-0.0332061	0.0696172	0.487403	0.114382	-0.015098	0.243862	0.0833366	0.0504473	-0.0682989	0.169194	0.404812	-0.0846297	-0.282404	0.113145	0.401419	0.0566723	-0.148183	0.261528	0.587468	-0.0806983	-0.273428	0.112032	0.411615	-0.0191198	-0.225978	0.187739	0.856161	-0.0218227	-0.289851	0.246206	0.87314	0.0950992	-0.0901079	0.280306	0.314027	0.083039	-0.121018	0.287096
N,N-dimethylalanine	Amino Acid	Alanine and Aspartate Metabolism	-0.104747	-0.215491	0.00599708	0.0637484	-0.0593184	-0.106579	-0.0120578	0.0139234	-0.00256674	-0.0552716	0.0501381	0.923908	-0.0711317	-0.201781	0.0595176	0.285729	-0.0419758	-0.161794	0.0778426	0.492093	-0.117635	-0.319558	0.0842873	0.253341	-0.0823058	-0.291458	0.126846	0.44031	-0.135645	-0.332418	0.0611273	0.17653	-0.0568688	-0.268066	0.154328	0.597469	-0.125929	-0.39958	0.147721	0.366866	-0.0931514	-0.28005	0.0937471	0.328436	0.0375852	-0.168335	0.243505
N,N,N-trimethyl-5-aminovalerate	Amino Acid	Lysine Metabolism	0.441498	0.33444	0.548556	1.12616e-15	0.118249	0.072037	0.164461	5.73676e-07	-0.04999	-0.101405	0.00142453	0.0566856	-0.0791194	-0.207939	0.0497005	0.228504	-0.168396	-0.286537	-0.0502553	0.00523804	0.129198	-0.0690541	0.32745	0.201352	-0.0673378	-0.272688	0.138012	0.520197	0.163785	-0.0294101	0.356981	0.0965382	0.172043	-0.0353144	0.379401	0.103851	0.209505	-0.0591704	0.47818	0.126346	0.133627	-0.0492936	0.316547	0.152097	0.0497931	-0.151744	0.25133
N,N,N-trimethyl-alanylproline betaine (TMAP)	Amino Acid	Urea cycle; Arginine and Proline Metabolism	0.0623672	-0.0358753	0.16061	0.213259	0.0754447	0.0336585	0.117231	0.000408907	-0.032073	-0.0784644	0.0143183	0.17526	0.0205043	-0.0944982	0.135507	0.726602	-0.0828931	-0.188362	0.0225756	0.123371	-0.00904842	-0.187536	0.169439	0.920806	-0.0273965	-0.212274	0.157481	0.771351	-0.032935	-0.20687	0.141	0.710389	-0.0434446	-0.23013	0.14324	0.648125	-0.159305	-0.401195	0.0825845	0.196623	0.0106507	-0.155132	0.176433	0.899741	0.0324727	-0.150182	0.215128
N1-Methyl-2-pyridone-5-carboxamide	Cofactors and Vitamins	Nicotinate and Nicotinamide Metabolism	0.106875	-0.00370115	0.217452	0.0581679	0.175068	0.128555	0.221582	2.41044e-13	-0.0174173	-0.0706768	0.0358422	0.521305	-0.111345	-0.242149	0.0194592	0.0951856	-0.126725	-0.246685	-0.00676499	0.0384193	-0.00968486	-0.212166	0.192797	0.925267	-0.100078	-0.309809	0.109653	0.349446	-0.0580777	-0.255395	0.139239	0.563806	0.112516	-0.0992653	0.324298	0.297534	-0.199013	-0.473421	0.0753943	0.155069	0.0371197	-0.149376	0.223616	0.696303	0.0794405	-0.126036	0.284917
N1-methylinosine	Nucleotide	Purine Metabolism, (Hypo)Xanthine/Inosine containing	0.288998	0.18277	0.395226	1.07609e-07	0.261005	0.217077	0.304933	2.88713e-30	-0.116097	-0.165954	-0.0662392	5.34196e-06	-0.209078	-0.333238	-0.0849169	0.000977587	-0.361451	-0.475319	-0.247583	6.06093e-10	0.264336	0.0706295	0.458043	0.00751183	0.192111	-0.00853129	0.392753	0.0605568	0.331081	0.142315	0.519847	0.000595943	0.435502	0.232898	0.638105	2.62121e-05	0.393781	0.131265	0.656297	0.00330492	0.160688	-0.0188104	0.340187	0.0792992	0.2528	0.055033	0.450568
N2-acetyl,N6-methyllysine	Amino Acid	Lysine Metabolism	-0.0166206	-0.127398	0.0941572	0.768586	-0.0354682	-0.0827449	0.0118084	0.141352	0.013355	-0.0389228	0.0656327	0.616371	0.053647	-0.0761598	0.183454	0.417702	-0.000418413	-0.119464	0.118627	0.9945	-0.0038182	-0.204471	0.196834	0.970232	-0.0693188	-0.277155	0.138518	0.513087	-0.056665	-0.2522	0.13887	0.569836	0.0112234	-0.198645	0.221092	0.916474	-0.062263	-0.334192	0.209666	0.653419	0.20741	0.0208264	0.393993	0.0293727	0.120242	-0.0853312	0.325815
N2-acetyl,N6,N6-dimethyllysine	Amino Acid	Lysine Metabolism	0.029423	-0.0814172	0.140263	0.602681	-0.00530822	-0.052629	0.0420125	0.825887	-0.0400179	-0.0921414	0.0121057	0.132282	0.0508303	-0.0791117	0.180772	0.443038	-0.0488356	-0.168005	0.0703341	0.421638	-0.132616	-0.332806	0.0675731	0.194008	-0.159051	-0.366408	0.0483063	0.132651	-0.0688607	-0.263944	0.126223	0.488822	-0.103028	-0.312412	0.106357	0.33463	-0.179886	-0.451188	0.0914152	0.193608	0.300841	0.11452	0.487161	0.00156798	0.154434	-0.0508499	0.359717
N2,N2-dimethylguanosine	Nucleotide	Purine Metabolism, Guanine containing	0.354357	0.246198	0.462515	1.69054e-10	0.29901	0.254589	0.343431	5.49508e-38	-0.0662159	-0.117835	-0.0145963	0.0119667	-0.161998	-0.289101	-0.0348953	0.0125197	-0.273978	-0.390544	-0.157412	4.33595e-06	0.000596366	-0.197915	0.199107	0.995299	0.032294	-0.173324	0.237912	0.75808	0.150554	-0.0428937	0.344003	0.127077	0.178751	-0.0288781	0.386379	0.0914847	0.106701	-0.162325	0.375728	0.436719	0.0980518	-0.0861272	0.282231	0.296555	0.098454	-0.10447	0.301378
N2,N5-diacetylornithine	Amino Acid	Urea cycle; Arginine and Proline Metabolism	-0.0408531	-0.151544	0.0698379	0.469239	-0.0707462	-0.117906	-0.0235861	0.00330169	0.0316183	-0.0213281	0.0845648	0.241626	-0.0170014	-0.147761	0.113758	0.798737	0.0515777	-0.0683419	0.171497	0.399011	0.173608	-0.0281655	0.375381	0.0916746	-0.00582103	-0.214819	0.203176	0.95644	-0.0595272	-0.256154	0.1371	0.552728	-0.0702719	-0.281313	0.140769	0.513779	0.154769	-0.118679	0.428216	0.267102	-0.0171529	-0.203161	0.168856	0.856493	-0.143453	-0.348393	0.061487
N4-acetylcytidine	Nucleotide	Pyrimidine Metabolism, Cytidine containing	0.340987	0.231834	0.450141	1.10565e-09	0.222842	0.176968	0.268716	5.22197e-21	-0.0457991	-0.0981021	0.00650387	0.0860701	-0.0609534	-0.190884	0.0689768	0.357632	-0.152244	-0.271402	-0.0330847	0.0123067	0.0737277	-0.125936	0.273392	0.469004	0.0667818	-0.140031	0.273594	0.526588	0.162963	-0.0316084	0.357535	0.100621	0.241223	0.0323882	0.450057	0.0236054	0.219938	-0.0506511	0.490527	0.111071	0.265636	0.0799328	0.45134	0.00507938	0.208762	0.00415866	0.413366
N6-acetyllysine	Amino Acid	Lysine Metabolism	0.121437	0.0112397	0.231634	0.0308023	0.0706022	0.0236283	0.117576	0.00324225	-0.0251182	-0.0772349	0.0269986	0.344611	-0.00187581	-0.131735	0.127984	0.9774	-0.0259799	-0.145074	0.0931141	0.668799	0.0546336	-0.146094	0.255361	0.593515	-0.0491145	-0.257029	0.1588	0.643186	0.0822263	-0.113382	0.277834	0.409773	0.100979	-0.108968	0.310926	0.345621	-0.0397535	-0.311784	0.232277	0.774429	-0.10044	-0.286197	0.0853174	0.289062	-0.167815	-0.372478	0.0368477
N6-carbamoylthreonyladenosine	Nucleotide	Purine Metabolism, Adenine containing	0.298112	0.191573	0.404651	4.66448e-08	0.254861	0.210723	0.298999	9.87414e-29	-0.0843542	-0.134598	-0.0341105	0.00101366	-0.149198	-0.274545	-0.023852	0.0196821	-0.268303	-0.383258	-0.153348	5.05075e-06	0.0374584	-0.156075	0.230992	0.704268	0.0727922	-0.12767	0.273255	0.476424	0.158491	-0.0301065	0.347088	0.0994817	0.237879	0.0354562	0.440301	0.0212925	0.250193	-0.0120876	0.512474	0.0615207	0.0565007	-0.123996	0.236997	0.539323	0.09534	-0.103526	0.294206
N6-methyllysine	Amino Acid	Lysine Metabolism	0.0223284	-0.0883913	0.133048	0.692497	-0.00451405	-0.0517755	0.0427474	0.851423	0.0286049	-0.0241746	0.0813843	0.287905	0.0609227	-0.0692264	0.191072	0.358683	0.0431279	-0.0762318	0.162488	0.478604	-0.0723953	-0.272989	0.128199	0.479119	-0.119216	-0.326992	0.0885597	0.260582	-0.0687255	-0.264203	0.126752	0.490551	-0.128191	-0.337999	0.0816162	0.23093	-0.286089	-0.557938	-0.014239	0.0391607	0.126295	-0.0603733	0.312963	0.184686	0.0281966	-0.17747	0.233863
N6-succinyladenosine	Nucleotide	Purine Metabolism, Adenine containing	0.168062	0.057717	0.278406	0.00285474	0.0502841	0.00320652	0.0973616	0.0363227	-0.0377468	-0.0896864	0.0141928	0.154206	-0.090913	-0.220061	0.0382352	0.167552	-0.121474	-0.239916	-0.00303265	0.044422	-0.0380161	-0.238415	0.162383	0.709879	-0.0220545	-0.229628	0.185519	0.834944	0.0244513	-0.170836	0.219739	0.806037	0.0627496	-0.146854	0.272353	0.557154	0.0403146	-0.23127	0.3119	0.770969	-0.0134626	-0.199837	0.172912	0.887352	0.0587562	-0.146587	0.264099
N6,N6-dimethyllysine	Amino Acid	Lysine Metabolism	-0.00464077	-0.115247	0.105965	0.934423	0.0278924	-0.0193099	0.0750948	0.246625	0.0137711	-0.0388512	0.0663934	0.607792	0.0412226	-0.0886775	0.171123	0.533742	0.0105799	-0.108551	0.129711	0.861737	-0.0694994	-0.270115	0.131116	0.496922	-0.144288	-0.352086	0.0635104	0.173405	-0.0737008	-0.2692	0.121798	0.459752	-0.0997737	-0.309604	0.110056	0.351139	-0.284055	-0.555934	-0.0121767	0.0405957	0.128698	-0.0575983	0.314994	0.175613	0.0360774	-0.169179	0.241334
N6,N6,N6-trimethyllysine	Amino Acid	Lysine Metabolism	0.0421994	-0.0660493	0.150448	0.444613	0.0722229	0.0261528	0.118293	0.00213988	0.0242665	-0.0273435	0.0758765	0.356517	0.0262059	-0.101503	0.153914	0.68738	0.0199028	-0.0972185	0.137024	0.738943	-0.0630101	-0.259492	0.133472	0.529431	-0.213919	-0.417435	-0.0104023	0.0393969	-0.135426	-0.326896	0.0560444	0.16554	-0.0811132	-0.286619	0.124393	0.438943	-0.25788	-0.524157	0.00839624	0.0576656	-0.00300307	-0.185145	0.179138	0.974206	-0.0753541	-0.276033	0.125325
nervonoylcarnitine (C24:1)*	Lipid	Fatty Acid Metabolism (Acyl Carnitine)	-0.214723	-0.324704	-0.104742	0.000133124	-0.0418763	-0.0890035	0.00525081	0.0815448	0.0879438	0.0353958	0.140492	0.00105159	0.168842	0.0400343	0.297651	0.0102271	0.230243	0.112113	0.348372	0.000136814	-0.112869	-0.312331	0.0865935	0.267207	-0.205715	-0.412319	0.000889122	0.050993	-0.228059	-0.422434	-0.033684	0.0214989	-0.432358	-0.640981	-0.223734	5.03317e-05	-0.234076	-0.504392	0.0362395	0.0896111	-0.0718927	-0.257713	0.113927	0.448055	-0.116136	-0.320868	0.0885954
nicotinamide	Cofactors and Vitamins	Nicotinate and Nicotinamide Metabolism	0.103216	0.00142349	0.205008	0.0468846	0.0331212	-0.0103683	0.0766108	0.135427	0.00151476	-0.0478929	0.0509224	0.952053	-0.049113	-0.170327	0.0721011	0.426893	-0.0649077	-0.176073	0.0462577	0.252278	-0.14387	-0.328805	0.0410655	0.127234	-0.188258	-0.379815	0.00329838	0.0540726	-0.136561	-0.316779	0.0436575	0.137401	-0.0336317	-0.227061	0.159798	0.733123	0.0243291	-0.226299	0.274957	0.84902	-0.0191281	-0.190532	0.152276	0.82677	-0.0232117	-0.21206	0.165637
nisinate (24:6n3)	Lipid	Long Chain Polyunsaturated Fatty Acid (n3 and n6)	0.281401	0.171406	0.391396	5.76673e-07	0.0886249	0.0415115	0.135738	0.000231683	0.0147004	-0.0378122	0.067213	0.583004	0.0661037	-0.0639477	0.196155	0.318929	0.0533988	-0.0658712	0.172669	0.37999	-0.139898	-0.341662	0.061866	0.174019	-0.00514528	-0.214133	0.203843	0.961491	-0.10402	-0.300638	0.0925981	0.299574	-0.0386147	-0.249646	0.172416	0.719715	0.00698523	-0.26645	0.28042	0.960044	0.111324	-0.0754289	0.298077	0.242499	0.179238	-0.0265218	0.384998
nonadecanoate (19:0)	Lipid	Long Chain Fatty Acids	-0.13636	-0.246236	-0.0264841	0.0150299	-0.103967	-0.150716	-0.0572185	1.36535e-05	0.076416	0.0241214	0.128711	0.00421098	0.0606909	-0.0687998	0.190182	0.358077	0.127657	0.00890099	0.246413	0.0351457	-0.352294	-0.550981	-0.153608	0.000518719	-0.100901	-0.306701	0.104898	0.336363	-0.279804	-0.473423	-0.0861853	0.0046461	-0.387597	-0.595409	-0.179785	0.00026193	-0.224264	-0.493528	0.0450004	0.102532	-0.127762	-0.313015	0.0574905	0.176339	-0.0367321	-0.240839	0.167375
nonadecenamide (19:1)*	Lipid	Fatty Acid, Amide	-0.130799	-0.224189	-0.0374086	0.00607717	-0.0457932	-0.0856994	-0.00588701	0.0245313	0.0706456	0.026082	0.115209	0.00190901	0.150532	0.0411487	0.259916	0.00702059	0.187717	0.0874017	0.288033	0.000250001	-0.141134	-0.310794	0.0285248	0.102947	-0.254884	-0.430618	-0.0791506	0.00449864	-0.28976	-0.455092	-0.124428	0.000601659	-0.341873	-0.519325	-0.164421	0.000163225	-0.151315	-0.381241	0.0786111	0.196951	-0.156783	-0.313837	0.000269926	0.0503946	-0.166667	-0.339705	0.00637015
nonanoylcarnitine (C9)	Lipid	Fatty Acid Metabolism (Acyl Carnitine)	-0.000914653	-0.111549	0.10972	0.987065	-0.0882822	-0.135336	-0.0412282	0.000240534	0.0272744	-0.0255442	0.0800931	0.311268	0.111149	-0.0184139	0.240712	0.0926334	0.11965	0.000827706	0.238472	0.0484272	-0.00988672	-0.210038	0.190264	0.922828	0.0555549	-0.151762	0.262872	0.599237	-0.0454594	-0.240506	0.149587	0.647626	-0.026873	-0.236217	0.182471	0.801241	-0.00731437	-0.278564	0.263935	0.957826	-0.0814261	-0.267853	0.105001	0.391751	-0.0494306	-0.254831	0.15597
O-acetylhomoserine	Amino Acid	Glycine, Serine and Threonine Metabolism	0.00166216	-0.108616	0.111941	0.97642	0.00157953	-0.0455043	0.0486633	0.947547	0.00327149	-0.0487716	0.0553146	0.901881	0.0531131	-0.0759174	0.182144	0.419564	0.00415688	-0.114177	0.122491	0.945077	0.0128638	-0.186826	0.212553	0.899469	-0.110836	-0.317675	0.0960032	0.293398	-0.0766648	-0.271261	0.117932	0.439792	-0.118055	-0.326917	0.0908064	0.267743	-0.134133	-0.404757	0.136491	0.331114	-0.13637	-0.32082	0.0480813	0.14722	-0.0702401	-0.273464	0.132983
o-cresol sulfate	Xenobiotics	Benzoate Metabolism	0.0885999	-0.0218544	0.199054	0.11584	-0.0672891	-0.114386	-0.0201927	0.00513109	-0.0819828	-0.134571	-0.0293944	0.00226825	-0.094189	-0.224744	0.0363662	0.157241	-0.194784	-0.314516	-0.075052	0.00144521	-0.0925705	-0.292826	0.107685	0.364706	-0.249077	-0.456502	-0.0416512	0.0186267	0.0227141	-0.172434	0.217862	0.819444	-0.173138	-0.382591	0.0363155	0.105138	0.2327	-0.0386905	0.504091	0.0928009	0.166234	-0.0192352	0.351704	0.078937	0.170117	-0.0342287	0.374463
O-sulfo-L-tyrosine	Xenobiotics	Chemical	0.0894306	-0.0206226	0.199484	0.111162	0.0663776	0.0194777	0.113278	0.00556448	-0.0321615	-0.0836052	0.0192822	0.220269	-0.0908948	-0.220448	0.038658	0.168968	-0.0557965	-0.174609	0.0630163	0.357127	0.0445045	-0.155681	0.24469	0.662855	-0.00937859	-0.216732	0.197974	0.929319	0.0566398	-0.13844	0.25172	0.569109	0.112271	-0.0971096	0.321651	0.293084	-0.0013419	-0.272638	0.269954	0.99226	-0.0794666	-0.264853	0.105919	0.40061	-0.126774	-0.331027	0.0774802
octadecadienedioate (C18:2-DC)*	Lipid	Fatty Acid, Dicarboxylate	-0.169937	-0.279573	-0.0602999	0.00240075	-0.136126	-0.182595	-0.0896573	1.08059e-08	0.060419	0.00911521	0.111723	0.0210207	-0.00222116	-0.131472	0.12703	0.973115	0.0981177	-0.0204185	0.216654	0.104664	-0.0690179	-0.267224	0.129188	0.494711	-0.0130301	-0.218333	0.192273	0.900946	-0.17725	-0.370401	0.0159004	0.0720529	-0.191061	-0.398371	0.016249	0.0708401	-0.247368	-0.515982	0.0212454	0.0710582	-0.0764228	-0.26146	0.108614	0.418016	-0.168022	-0.371891	0.0358472
octadecanedioate (C18)	Lipid	Fatty Acid, Dicarboxylate	-0.0333093	-0.14257	0.0759517	0.549963	-0.0723518	-0.118889	-0.0258148	0.00232843	0.0603462	0.00891039	0.111782	0.0215087	0.100867	-0.0275914	0.229326	0.123723	0.0709209	-0.0468885	0.18873	0.237868	-0.143409	-0.342213	0.0553951	0.157293	-0.0555241	-0.261446	0.150398	0.596968	-0.180922	-0.374655	0.0128115	0.0671768	-0.151172	-0.359107	0.0567636	0.154067	-0.131299	-0.400722	0.138125	0.339284	-0.115692	-0.299856	0.0684721	0.218073	-0.0751839	-0.278091	0.127723
octadecanedioylcarnitine (C18-DC)*	Lipid	Fatty Acid Metabolism (Acyl Carnitine)	0.118105	0.0107124	0.225498	0.0311446	-0.0247183	-0.0706285	0.0211919	0.291119	0.0867415	0.0354005	0.138083	0.000941611	0.0764108	-0.0506044	0.203426	0.238187	0.104805	-0.0116805	0.221291	0.077795	-0.0927196	-0.288416	0.102977	0.352869	-0.0127259	-0.215429	0.189977	0.902012	-0.0628298	-0.253535	0.127875	0.518236	-0.134092	-0.338777	0.0705923	0.19899	-0.129822	-0.395034	0.13539	0.33714	-0.0566545	-0.237737	0.124428	0.539537	-0.11204	-0.311553	0.0874723
octadecenedioate (C18:1-DC)*	Lipid	Fatty Acid, Dicarboxylate	-0.066826	-0.176283	0.0426305	0.231297	-0.109777	-0.156247	-0.0633073	3.86767e-06	0.075319	0.0235934	0.127045	0.00434614	0.0882127	-0.0408331	0.217259	0.180179	0.101643	-0.0167046	0.219991	0.0922635	-0.105743	-0.304713	0.0932284	0.297386	-0.0524248	-0.25852	0.15367	0.617897	-0.11444	-0.308336	0.0794562	0.247176	-0.207162	-0.415272	0.000947281	0.0510507	-0.0896187	-0.359269	0.180031	0.514571	-0.0821632	-0.265948	0.101622	0.380694	-0.141076	-0.343566	0.0614137
octadecenedioylcarnitine (C18:1-DC)*	Lipid	Fatty Acid Metabolism (Acyl Carnitine)	0.128656	0.020665	0.236647	0.0195708	0.00468919	-0.041487	0.0508654	0.84215	0.0363849	-0.014855	0.0876248	0.163862	0.0299162	-0.0975227	0.157355	0.645261	0.00364209	-0.113232	0.120516	0.951269	0.0263091	-0.169306	0.221924	0.791968	0.0895785	-0.11304	0.292197	0.385988	0.0786479	-0.111978	0.269274	0.418498	-0.0244541	-0.229054	0.180146	0.81468	0.186246	-0.078856	0.451348	0.168398	-0.0742245	-0.256093	0.107644	0.423551	-0.0724397	-0.272818	0.127939
octanoylcarnitine (C8)	Lipid	Fatty Acid Metabolism (Acyl Carnitine)	0.0511302	-0.0594474	0.161708	0.364583	-0.0673581	-0.114485	-0.0202309	0.00511463	0.00359029	-0.0483335	0.0555141	0.89213	0.0593372	-0.0700748	0.188749	0.368607	0.0414917	-0.077192	0.160175	0.492995	0.0935329	-0.105014	0.29208	0.355624	0.177762	-0.0278936	0.383418	0.0901931	0.0615185	-0.131965	0.255002	0.532953	0.11966	-0.0880062	0.327326	0.258561	0.177458	-0.0916175	0.446533	0.195996	-0.0280444	-0.214137	0.158048	0.767588	0.0836225	-0.12141	0.288655
oleate/vaccenate (18:1)	Lipid	Long Chain Fatty Acids	0.148028	0.0390863	0.25697	0.00776976	0.180635	0.134801	0.226469	1.816e-14	-0.0285122	-0.0795196	0.0224952	0.273047	-0.048349	-0.175809	0.0791107	0.456972	-0.113457	-0.23035	0.00343599	0.0571167	-0.0554993	-0.251791	0.140793	0.579267	0.184213	-0.0191074	0.387533	0.0757398	0.159935	-0.0313507	0.351221	0.101208	0.105952	-0.0993564	0.31126	0.311587	0.36072	0.0947001	0.626739	0.00789829	-0.0529871	-0.236053	0.130079	0.570314	0.12214	-0.0795574	0.323837
oleoyl ethanolamide	Lipid	Endocannabinoid	0.0731527	-0.0298829	0.176188	0.16395	0.0917144	0.0479502	0.135479	4.13708e-05	-0.0840659	-0.132061	-0.036071	0.000607166	-0.170543	-0.290941	-0.0501444	0.00552645	-0.299909	-0.410326	-0.189491	1.1341e-07	-0.095967	-0.281977	0.090043	0.311716	-0.0143588	-0.207029	0.178311	0.883801	0.0925571	-0.0887088	0.273823	0.31672	0.0615921	-0.132962	0.256146	0.534721	0.294905	0.0428196	0.54699	0.021883	-0.0570426	-0.22949	0.115405	0.516568	0.0717122	-0.118286	0.261711
oleoyl-arachidonoyl-glycerol (18:1/20:4) [1]*	Lipid	Diacylglycerol	0.685775	0.580151	0.791398	1.42884e-35	0.208896	0.162777	0.255014	1.58134e-18	-0.0769194	-0.129117	-0.0247221	0.00390089	-0.184909	-0.313053	-0.0567647	0.00470756	-0.365824	-0.483345	-0.248304	1.27621e-09	0.278466	0.0796451	0.477288	0.00607778	0.209064	0.0031246	0.415004	0.0466278	0.341921	0.14817	0.535671	0.000551161	0.394161	0.186208	0.602114	0.000207786	0.25977	-0.00967752	0.529217	0.0588051	0.200505	0.0154882	0.385521	0.0336843	0.232435	0.0285881	0.436282
oleoyl-arachidonoyl-glycerol (18:1/20:4) [2]*	Lipid	Diacylglycerol	0.674118	0.568243	0.779993	2.49826e-34	0.20524	0.159039	0.251441	6.79971e-18	-0.0925596	-0.14508	-0.0400391	0.00056176	-0.205969	-0.334955	-0.076984	0.00176649	-0.34129	-0.459582	-0.222997	1.79444e-08	0.184919	-0.0144641	0.384303	0.069075	0.109328	-0.0971938	0.315851	0.29927	0.227303	0.0330046	0.421601	0.0218826	0.350923	0.142382	0.559464	0.000985607	0.11811	-0.152099	0.388319	0.39138	0.204889	0.0200989	0.389679	0.0297907	0.211549	0.00795117	0.415146
oleoyl-linolenoyl-glycerol (18:1/18:3) [2]*	Lipid	Diacylglycerol	0.282683	0.172941	0.392426	4.82989e-07	0.10308	0.0561294	0.150031	1.75482e-05	-0.0241017	-0.0763293	0.0281259	0.3655	-0.103928	-0.233389	0.0255338	0.115551	-0.22858	-0.347309	-0.109851	0.000164955	0.126193	-0.0744337	0.326821	0.217485	0.0932724	-0.114538	0.301083	0.378799	0.236878	0.0413681	0.432388	0.0175954	0.227472	0.0176295	0.437314	0.0336359	0.266284	-0.00561017	0.538179	0.0549124	0.119266	-0.0653351	0.303866	0.205265	0.137749	-0.0656393	0.341138
oleoyl-linoleoyl-glycerol (18:1/18:2) [1]	Lipid	Diacylglycerol	0.200422	0.0916388	0.309205	0.000310652	0.152075	0.105996	0.198153	1.24788e-10	-0.0333256	-0.084743	0.0180917	0.203797	-0.0908713	-0.219352	0.0376091	0.16555	-0.17617	-0.293999	-0.0583409	0.00340836	0.10315	-0.094835	0.301134	0.306983	0.0874621	-0.117611	0.292535	0.402981	0.18133	-0.0116049	0.374265	0.0654461	0.194487	-0.0125907	0.401566	0.065633	0.131842	-0.136471	0.400156	0.335294	0.0506043	-0.132935	0.234143	0.588736	0.0314068	-0.170812	0.233626
oleoyl-linoleoyl-glycerol (18:1/18:2) [2]	Lipid	Diacylglycerol	0.15574	0.0464493	0.26503	0.00524854	0.158148	0.111968	0.204329	2.51458e-11	-0.0404949	-0.0919966	0.0110068	0.123203	-0.0916505	-0.22026	0.0369588	0.162375	-0.195633	-0.31358	-0.0776855	0.001164	0.0956151	-0.102764	0.293995	0.344613	0.0728937	-0.132589	0.278376	0.486653	0.172644	-0.0206764	0.365964	0.0800243	0.206418	-0.00107376	0.413909	0.051196	0.0890946	-0.179754	0.357943	0.515784	0.0335282	-0.150561	0.217618	0.720971	0.034606	-0.168219	0.237431
oleoyl-oleoyl-glycerol (18:1/18:1) [1]*	Lipid	Diacylglycerol	0.345652	0.237125	0.454178	5.26265e-10	0.233239	0.187685	0.278793	4.21822e-23	-0.0568549	-0.108515	-0.00519474	0.0310248	-0.0862612	-0.214942	0.0424196	0.18875	-0.220149	-0.338162	-0.102136	0.000261271	0.24376	0.0466415	0.440878	0.015394	0.190139	-0.0140367	0.394314	0.0679465	0.359158	0.167068	0.551249	0.000252928	0.398707	0.192536	0.604879	0.000154179	0.366537	0.099398	0.633676	0.00719144	0.0964655	-0.0873343	0.280265	0.30344	0.102444	-0.100062	0.30495
oleoyl-oleoyl-glycerol (18:1/18:1) [2]*	Lipid	Diacylglycerol	0.322415	0.21363	0.4312	7.29271e-09	0.234197	0.18861	0.279784	3.04646e-23	-0.056652	-0.108395	-0.00490948	0.0319006	-0.0786896	-0.207572	0.0501932	0.231268	-0.221027	-0.339225	-0.102828	0.000252489	0.260194	0.0628474	0.457541	0.00979389	0.203764	-0.0006484	0.408176	0.0507303	0.352517	0.160203	0.54483	0.000333566	0.403497	0.197086	0.609908	0.00013073	0.400423	0.132974	0.667871	0.0033644	0.111208	-0.0727487	0.295165	0.235905	0.118382	-0.0842974	0.321061
oleoylcarnitine (C18)	Lipid	Fatty Acid Metabolism (Acyl Carnitine)	0.0632381	-0.0449216	0.171398	0.251647	0.0649567	0.0188586	0.111055	0.00577543	-0.0279558	-0.078072	0.0221603	0.274044	-0.0952446	-0.221634	0.031145	0.139578	-0.171658	-0.28757	-0.0557459	0.00372506	0.253473	0.0582769	0.448669	0.0109559	0.209323	0.00713861	0.411508	0.0424502	0.330874	0.140656	0.521092	0.000661093	0.228431	0.0242699	0.432593	0.0283338	0.487523	0.222989	0.752057	0.000309683	-0.096172	-0.277463	0.0851192	0.298272	0.13582	-0.0639225	0.335562
oleoylcholine	Lipid	Fatty Acid Metabolism (Acyl Choline)	-0.362782	-0.47059	-0.254974	5.44962e-11	-0.163126	-0.208967	-0.117286	4.2054e-12	0.024782	-0.0269544	0.0765184	0.347574	-0.0265218	-0.154569	0.101525	0.684606	0.0441948	-0.0732373	0.161627	0.46052	0.061875	-0.135576	0.259326	0.538874	-0.0660932	-0.270614	0.138427	0.526265	-0.133858	-0.326273	0.0585567	0.172596	-0.0727942	-0.279314	0.133726	0.489438	-0.0711349	-0.338725	0.196455	0.60215	0.0672217	-0.116982	0.251426	0.474239	0.0245336	-0.178418	0.227485
ornithine	Amino Acid	Urea cycle; Arginine and Proline Metabolism	0.0763266	-0.0325574	0.185211	0.169347	0.0081406	-0.0383858	0.054667	0.731512	-0.0697799	-0.120869	-0.0186904	0.00746206	-0.163769	-0.289964	-0.0375746	0.0110054	-0.16255	-0.278283	-0.0468165	0.0059369	-0.0145071	-0.210915	0.181901	0.884828	-0.0338013	-0.237241	0.169638	0.744552	0.0872664	-0.104132	0.278665	0.371298	0.0842264	-0.121202	0.289655	0.421407	0.118405	-0.147771	0.384581	0.383057	0.00288161	-0.180863	0.186626	0.975465	0.0647862	-0.137659	0.267231
orotate	Nucleotide	Pyrimidine Metabolism, Orotate containing	0.0327926	-0.0766047	0.14219	0.55666	0.0738359	0.0272399	0.120432	0.0019147	-0.0490302	-0.102082	0.00402158	0.0700541	-0.126154	-0.256006	0.00369782	0.0568826	-0.169036	-0.288123	-0.049949	0.00542942	0.00871029	-0.191468	0.208888	0.931996	-0.0232931	-0.230638	0.184052	0.82563	0.0817208	-0.113351	0.276793	0.411375	0.00103524	-0.208337	0.210407	0.992263	0.0105233	-0.260762	0.281809	0.939361	0.0118054	-0.172791	0.196402	0.900196	0.105564	-0.0978198	0.308948
orotidine	Nucleotide	Pyrimidine Metabolism, Orotate containing	0.298329	0.190815	0.405844	6.01246e-08	0.212092	0.16693	0.257254	9.08147e-20	-0.0628762	-0.115095	-0.010657	0.0183111	-0.182695	-0.310226	-0.0551639	0.00501567	-0.249454	-0.366412	-0.132495	3.02415e-05	0.0818409	-0.117075	0.280756	0.419787	0.0233367	-0.182701	0.229374	0.824218	0.196543	0.00270072	0.390385	0.046896	0.188902	-0.0191496	0.396954	0.0751173	0.318906	0.0493309	0.58848	0.0204446	0.15	-0.0328881	0.332887	0.107878	0.204723	0.00322227	0.406225
oxalate (ethanedioate)	Cofactors and Vitamins	Ascorbate and Aldarate Metabolism	-0.135103	-0.239536	-0.0306688	0.0112577	-0.123411	-0.167713	-0.0791095	5.34236e-08	0.155586	0.105174	0.205999	1.78932e-09	0.151385	0.0293661	0.273403	0.0150614	0.384794	0.272891	0.496697	2.12068e-11	-0.168448	-0.358428	0.0215326	0.0822043	-0.0721598	-0.268942	0.124623	0.472091	-0.271111	-0.456246	-0.0859758	0.00412759	-0.328164	-0.52687	-0.129457	0.00122233	-0.435703	-0.693169	-0.178237	0.000922388	-0.17715	-0.350351	-0.00394815	0.0450069	-0.33403	-0.524859	-0.143201
p-cresol glucuronide*	Amino Acid	Tyrosine Metabolism	0.205843	0.0955387	0.316148	0.000259663	-0.0392538	-0.0864793	0.00797166	0.103228	-0.0545391	-0.106759	-0.00231962	0.0406673	-0.0378295	-0.167531	0.0918722	0.567349	-0.0993488	-0.218298	0.0196006	0.10157	-0.0599431	-0.261891	0.142004	0.560514	0.01893	-0.190248	0.228108	0.859136	0.0162766	-0.18052	0.213073	0.87115	0.0375416	-0.173681	0.248765	0.727427	0.0363555	-0.237328	0.310039	0.794473	0.0466887	-0.139775	0.233153	0.623417	-0.0141063	-0.219548	0.191335
p-cresol sulfate	Xenobiotics	Benzoate Metabolism	0.0724786	-0.0380653	0.183023	0.19863	-0.0884426	-0.135466	-0.0414187	0.000232207	0.000420655	-0.0522569	0.0530982	0.987505	0.0161381	-0.112595	0.144871	0.805802	0.0181741	-0.0998868	0.136235	0.762739	-0.0698218	-0.269812	0.130169	0.49358	-0.00878132	-0.215932	0.19837	0.933746	-0.0908189	-0.285709	0.104071	0.36084	-0.0113079	-0.220484	0.197868	0.915569	-0.0486921	-0.319724	0.22234	0.724601	0.0632816	-0.122854	0.249417	0.504982	-0.00304483	-0.208124	0.202034
palmitate (16:0)	Lipid	Long Chain Fatty Acids	0.134538	0.0246414	0.244434	0.0164502	0.18297	0.136761	0.229179	1.37602e-14	-0.0317445	-0.0833998	0.0199109	0.228215	-0.013767	-0.142263	0.114729	0.83358	-0.137149	-0.254992	-0.0193058	0.0225731	-0.121315	-0.319493	0.0768634	0.230049	0.126332	-0.0789415	0.331606	0.227561	0.125613	-0.0675108	0.318737	0.202223	0.0790684	-0.128212	0.286349	0.454452	0.3018	0.0332245	0.570376	0.0276593	0.0314081	-0.153174	0.21599	0.738617	0.221957	0.0185885	0.425325
palmitoleate (16:1n7)	Lipid	Long Chain Fatty Acids	0.0872296	-0.0177095	0.192169	0.103211	0.188819	0.144868	0.23277	7.41222e-17	-0.00598008	-0.055384	0.0434239	0.81235	-0.0237482	-0.146478	0.0989819	0.704342	-0.0814709	-0.194027	0.0310848	0.155878	-0.0176715	-0.207533	0.17219	0.855166	0.139871	-0.0567879	0.33653	0.163196	0.144925	-0.0400938	0.329944	0.12464	0.136184	-0.0623974	0.334766	0.178777	0.418512	0.161208	0.675817	0.0014482	-0.0367798	-0.213176	0.139616	0.682624	0.126215	-0.0681338	0.320564
palmitoleoyl-linoleoyl-glycerol (16:1/18:2) [1]*	Lipid	Diacylglycerol	0.156098	0.0463565	0.26584	0.00533139	0.239382	0.193799	0.284964	3.46282e-24	-0.0415904	-0.0933764	0.0101957	0.115384	-0.0921941	-0.221061	0.0366734	0.160738	-0.211675	-0.329859	-0.0934908	0.000455088	0.16005	-0.0376083	0.357708	0.11243	0.131834	-0.0729005	0.336569	0.206766	0.239861	0.0472447	0.432478	0.0146908	0.282458	0.0757217	0.489195	0.00743985	0.32531	0.0574392	0.59318	0.0173326	0.156692	-0.0278255	0.34121	0.0959809	0.19363	-0.00966723	0.396927
palmitoleoyl-oleoyl-glycerol (16:1/18:1) [2]*	Lipid	Diacylglycerol	0.138884	0.0288898	0.248877	0.0133635	0.197891	0.151775	0.244008	8.0353e-17	-0.0509136	-0.103292	0.00146505	0.0567526	-0.0287347	-0.158737	0.101268	0.664683	-0.173668	-0.292893	-0.0544428	0.00432966	0.176838	-0.0229586	0.376635	0.0827469	0.173586	-0.0333646	0.380536	0.100122	0.270551	0.0758493	0.465252	0.00648841	0.273766	0.0647922	0.48274	0.0102709	0.331315	0.0605459	0.602085	0.0165061	0.15432	-0.0307197	0.33936	0.102079	0.137271	-0.0666011	0.341144
palmitoleoylcarnitine (C16:1)*	Lipid	Fatty Acid Metabolism (Acyl Carnitine)	0.0715354	-0.0370946	0.180165	0.196673	0.0641401	0.0178227	0.110458	0.00667238	-0.031504	-0.082589	0.0195811	0.22659	-0.0816812	-0.20965	0.0462879	0.210768	-0.122079	-0.23944	-0.00471902	0.0414824	0.194635	-0.00283087	0.392101	0.0533721	0.254467	0.0499315	0.459003	0.014783	0.268631	0.0762013	0.46106	0.00624592	0.245417	0.038881	0.451952	0.0198923	0.477949	0.210339	0.745559	0.00047229	-0.0928549	-0.275105	0.089395	0.317795	0.114567	-0.0862315	0.315366
palmitoyl dihydrosphingomyelin (d18:0/16:0)*	Lipid	Sphingolipid Metabolism	-0.932001	-1.02894	-0.835066	2.75055e-72	-0.175482	-0.220038	-0.130926	1.88727e-14	0.0449408	-0.00599233	0.095874	0.083698	0.173623	0.0489807	0.298265	0.00635902	0.210096	0.0957871	0.324405	0.000321484	-0.0398957	-0.233102	0.153311	0.685518	-0.186884	-0.387008	0.0132403	0.0671858	-0.276701	-0.46498	-0.0884224	0.00399597	-0.239105	-0.441186	-0.0370243	0.0204212	-0.217565	-0.479403	0.0442729	0.103343	-0.00385231	-0.182998	0.175293	0.966363	-0.0441624	-0.241541	0.153216
palmitoyl ethanolamide	Lipid	Endocannabinoid	0.0468057	-0.0556678	0.149279	0.370453	0.13721	0.0940022	0.180418	5.90406e-10	-0.0631898	-0.110828	-0.0155514	0.00936306	-0.101655	-0.221099	0.0177885	0.0952483	-0.252375	-0.361917	-0.142833	6.66076e-06	-0.181016	-0.365077	0.00304518	0.0539081	-0.0550563	-0.245707	0.135595	0.571188	0.0237551	-0.155611	0.203122	0.795076	0.000389456	-0.192126	0.192904	0.996835	0.133574	-0.11587	0.383017	0.293731	0.00752742	-0.164229	0.179284	0.93151	0.113238	-0.0759993	0.302476
palmitoyl sphingomyelin (d18:1/16:0)	Lipid	Sphingolipid Metabolism	-0.96409	-1.06215	-0.866031	3.29694e-75	-0.254801	-0.299275	-0.210326	2.51517e-28	0.0490048	-0.00257153	0.100581	0.0625523	0.117596	-0.00913297	0.244325	0.0689323	0.175601	0.059378	0.291824	0.00308555	-0.115557	-0.311257	0.0801442	0.246965	-0.222149	-0.424856	-0.0194411	0.0317387	-0.315651	-0.50636	-0.124941	0.00119229	-0.26983	-0.474519	-0.0651403	0.00980625	-0.35941	-0.624628	-0.0941919	0.00793687	-0.119979	-0.301403	0.0614464	0.194784	-0.0531425	-0.253032	0.146747
palmitoyl-arachidonoyl-glycerol (16:0/20:4) [1]*	Lipid	Diacylglycerol	0.398287	0.290179	0.506396	7.43583e-13	0.214587	0.168851	0.260323	9.80238e-20	-0.0617544	-0.113723	-0.00978565	0.0198909	-0.0458179	-0.173501	0.0818648	0.481634	-0.209365	-0.326463	-0.0922671	0.000465571	0.208238	0.0103763	0.4061	0.0391489	0.168559	-0.036387	0.373505	0.106899	0.256148	0.0633329	0.448964	0.00925262	0.270064	0.0631141	0.477014	0.0105686	0.309902	0.0417549	0.578049	0.02353	0.26133	0.0777467	0.444913	0.00529691	0.321918	0.11965	0.524186
palmitoyl-arachidonoyl-glycerol (16:0/20:4) [2]*	Lipid	Diacylglycerol	0.462823	0.35492	0.570726	8.27279e-17	0.241314	0.19573	0.286897	1.53431e-24	-0.0858349	-0.138279	-0.033391	0.00135353	-0.0657236	-0.193855	0.0624076	0.314522	-0.29181	-0.409319	-0.174301	1.21889e-06	0.190019	-0.00975227	0.38979	0.0622672	0.118578	-0.088346	0.325501	0.261183	0.222033	0.0273572	0.416709	0.0254175	0.315005	0.106058	0.523952	0.00315094	0.181401	-0.0893338	0.452135	0.18896	0.255955	0.0719693	0.43994	0.00642597	0.371766	0.169055	0.574477
palmitoyl-docosahexaenoyl-glycerol (16:0/22:6) [1]*	Lipid	Diacylglycerol	0.147731	0.0374165	0.258047	0.00870093	0.12484	0.07807	0.171609	1.84856e-07	0.103228	0.0506389	0.155817	0.000122959	0.136566	0.0078869	0.265245	0.0375311	0.233515	0.115504	0.351526	0.000108086	-0.0506703	-0.251346	0.150005	0.620487	-0.113004	-0.320865	0.0948557	0.28643	-0.183395	-0.378952	0.012162	0.0660329	-0.191185	-0.401078	0.0187072	0.0741875	-0.409042	-0.681002	-0.137082	0.00322208	0.0976603	-0.0881925	0.283513	0.302859	0.0273629	-0.177405	0.232131
palmitoyl-linoleoyl-glycerol (16:0/18:2) [1]*	Lipid	Diacylglycerol	-0.0296002	-0.137591	0.0783909	0.590922	0.108088	0.062247	0.153928	4.03134e-06	-0.0254747	-0.0764816	0.0255322	0.327404	-0.0225758	-0.149765	0.104614	0.727776	-0.121521	-0.238166	-0.0048755	0.041173	-0.0366782	-0.231847	0.158491	0.712467	-0.0294078	-0.231564	0.172749	0.77543	-0.000469436	-0.190661	0.189722	0.996138	0.0271463	-0.176987	0.231279	0.794252	-0.0618621	-0.326359	0.202635	0.646477	0.160665	-0.0210807	0.342411	0.0831242	0.161987	-0.0382558	0.36223
palmitoyl-linoleoyl-glycerol (16:0/18:2) [2]*	Lipid	Diacylglycerol	0.0456394	-0.0644517	0.15573	0.416277	0.177782	0.131519	0.224045	7.70812e-14	-0.0103759	-0.0601843	0.0394326	0.682874	0.0213089	-0.106898	0.149515	0.744464	-0.115395	-0.232973	0.00218261	0.0544019	0.0154257	-0.181174	0.212026	0.87771	-0.0243163	-0.227955	0.179323	0.814851	0.0745445	-0.117042	0.26613	0.445473	0.0499802	-0.15565	0.25561	0.633612	-0.0279689	-0.294406	0.238468	0.836897	0.16552	-0.0199349	0.350975	0.0802076	0.158475	-0.045855	0.362805
palmitoyl-myristoyl-glycerol (16:0/14:0) [1]*	Lipid	Diacylglycerol	0.137995	0.0289603	0.247029	0.0131487	0.233795	0.188515	0.279076	1.86688e-23	-0.0267252	-0.0782339	0.0247835	0.30896	0.0195777	-0.108493	0.147649	0.764342	-0.0793714	-0.196825	0.0380823	0.185204	0.0303169	-0.167348	0.227982	0.763581	-0.00988654	-0.214628	0.194855	0.924555	0.0834705	-0.109153	0.276094	0.395477	0.0930055	-0.113738	0.299749	0.377712	0.0686787	-0.199201	0.336558	0.615127	0.205716	0.0218465	0.389585	0.0283413	0.233901	0.0313182	0.436483
palmitoyl-myristoyl-glycerol (16:0/14:0) [2]	Lipid	Diacylglycerol	0.119277	0.00989348	0.22866	0.0325968	0.233478	0.188066	0.27889	2.82425e-23	-0.0339362	-0.0857196	0.0178472	0.198814	0.0299558	-0.0984786	0.15839	0.647389	-0.0775771	-0.195364	0.04021	0.196599	0.0598007	-0.138281	0.257882	0.553832	-0.0101996	-0.215373	0.194974	0.922337	0.0956261	-0.0974032	0.288655	0.331355	0.150008	-0.0571712	0.357187	0.155751	0.104433	-0.164011	0.372878	0.445543	0.255901	0.0716886	0.440114	0.00650271	0.305141	0.10218	0.508103
palmitoyl-oleoyl-glycerol (16:0/18:1) [1]*	Lipid	Diacylglycerol	0.2668	0.158636	0.374964	1.42882e-06	0.281091	0.236547	0.325636	9.00348e-34	-0.0591164	-0.110182	-0.00805091	0.0233007	-0.0338386	-0.16104	0.0933629	0.601893	-0.220926	-0.337583	-0.10427	0.000210378	0.249491	0.0553033	0.443678	0.0118295	0.198918	-0.00222221	0.400057	0.0525824	0.367303	0.178069	0.556538	0.000145785	0.410763	0.207657	0.61387	7.59927e-05	0.373435	0.110268	0.636602	0.00544348	0.21287	0.0309236	0.394817	0.0218707	0.271027	0.0705624	0.471492
palmitoyl-oleoyl-glycerol (16:0/18:1) [2]*	Lipid	Diacylglycerol	0.248668	0.140241	0.357095	7.31106e-06	0.285355	0.240793	0.329917	1.09645e-34	-0.0583326	-0.109713	-0.00695199	0.0260989	-0.0184909	-0.146139	0.109157	0.776348	-0.196186	-0.313252	-0.0791206	0.0010338	0.262208	0.0675078	0.456908	0.00833277	0.181136	-0.0205355	0.382807	0.0783084	0.35937	0.169636	0.549105	0.000209975	0.417811	0.214168	0.621454	5.97736e-05	0.424292	0.16043	0.688155	0.00163989	0.218214	0.0360039	0.400425	0.0189418	0.254759	0.0540036	0.455513
palmitoyl-palmitoyl-glycerol (16:0/16:0) [1]*	Lipid	Diacylglycerol	0.152098	0.0437523	0.260444	0.00596027	0.267433	0.222861	0.312005	8.25612e-31	-0.0501676	-0.101856	0.00152057	0.0571219	0.020906	-0.106492	0.148304	0.747594	-0.11472	-0.231556	0.00211686	0.0542927	0.123853	-0.0728735	0.32058	0.217065	0.0976535	-0.106117	0.301424	0.347369	0.223767	0.0320579	0.415476	0.0221826	0.223502	0.01774	0.429265	0.0332775	0.226049	-0.0405597	0.492657	0.0965	0.288154	0.105722	0.470587	0.00198003	0.332755	0.131756	0.533754
palmitoyl-palmitoyl-glycerol (16:0/16:0) [2]*	Lipid	Diacylglycerol	0.124772	0.0160047	0.233539	0.024578	0.275314	0.23069	0.319939	2.05825e-32	-0.0424982	-0.094787	0.00979059	0.111086	0.0199588	-0.108342	0.14826	0.760312	-0.133031	-0.250695	-0.0153656	0.0267223	0.150204	-0.0471045	0.347513	0.135589	0.0514658	-0.152907	0.255839	0.621423	0.233873	0.0415967	0.42615	0.0171578	0.24446	0.0380883	0.450831	0.0202787	0.299987	0.0325895	0.567384	0.0279131	0.238958	0.0557552	0.422162	0.0106051	0.265478	0.0636289	0.467327
palmitoyl-sphingosine-phosphoethanolamine (d18:1/16:0)	Lipid	Ceramide PEs	-0.82546	-0.925974	-0.724946	1.70176e-54	-0.257737	-0.302027	-0.213448	3.83714e-29	0.00996423	-0.0413743	0.0613028	0.703467	0.097946	-0.0290151	0.224907	0.130432	0.0614332	-0.0550028	0.177869	0.300883	-0.0184828	-0.213734	0.176768	0.852726	-0.153371	-0.355613	0.0488707	0.137089	-0.202545	-0.392816	-0.0122734	0.0369579	-0.185497	-0.389716	0.0187222	0.0750003	-0.155528	-0.420137	0.109081	0.249139	-0.00749956	-0.188296	0.173297	0.935167	0.0985847	-0.100612	0.297782
palmitoylcarnitine (C16)	Lipid	Fatty Acid Metabolism (Acyl Carnitine)	-0.0289166	-0.133597	0.0757635	0.58803	0.0801497	0.0356271	0.124672	0.000425158	0.00431152	-0.0448634	0.0534865	0.863473	0.039735	-0.0831877	0.162658	0.526149	-0.0703301	-0.183062	0.0424022	0.221255	0.152173	-0.0369962	0.341342	0.114801	0.169123	-0.0268185	0.365065	0.0906541	0.188738	0.00439346	0.373082	0.0447902	0.148586	-0.0492717	0.346443	0.140951	0.2533	-0.00306643	0.509666	0.0528007	0.0484586	-0.127334	0.224251	0.588812	0.233551	0.0398674	0.427236
palmitoylcholine	Lipid	Fatty Acid Metabolism (Acyl Choline)	-0.41343	-0.520779	-0.306081	6.81617e-14	-0.169656	-0.215408	-0.123903	5.3127e-13	0.0390091	-0.0111536	0.0891719	0.127369	-0.012178	-0.139055	0.114699	0.850695	0.0906006	-0.0257584	0.20696	0.126901	0.0245348	-0.173049	0.222119	0.807605	-0.0896376	-0.294296	0.11502	0.390425	-0.219104	-0.411649	-0.0265598	0.0257515	-0.139972	-0.346631	0.0666868	0.184203	-0.172705	-0.440475	0.0950655	0.20603	0.0297018	-0.154353	0.213756	0.751653	-0.00631299	-0.2091	0.196474
pantoate	Cofactors and Vitamins	Pantothenate and CoA Metabolism	0.0742044	-0.0353442	0.183753	0.184175	0.0315884	-0.0151202	0.0782969	0.184874	-0.0194973	-0.0717141	0.0327194	0.46402	-0.0266492	-0.15635	0.103052	0.686998	-0.0621137	-0.181063	0.056835	0.305879	0.104097	-0.0922287	0.300423	0.298497	0.112227	-0.0911282	0.315582	0.279209	0.0560892	-0.135229	0.247408	0.565349	0.0922835	-0.11306	0.297627	0.378187	0.110187	-0.155878	0.376252	0.416742	0.0299564	-0.154648	0.214561	0.750315	-0.119878	-0.32327	0.0835144
pantothenate (Vitamin B5)	Cofactors and Vitamins	Pantothenate and CoA Metabolism	0.167235	0.0570972	0.277372	0.00294047	0.185466	0.139136	0.231796	7.15208e-15	-0.0180275	-0.0712709	0.0352159	0.506691	-0.0470027	-0.177746	0.0837401	0.480825	-0.104219	-0.224123	0.0156852	0.0884155	0.223684	0.0237239	0.423645	0.0283667	0.15283	-0.0542898	0.35995	0.148007	0.228738	0.0338772	0.423598	0.0214368	0.281108	0.0719637	0.490253	0.00846052	0.18569	-0.0853011	0.456681	0.179131	0.00829502	-0.177926	0.194516	0.930391	0.0238872	-0.181287	0.229061
paraxanthine	Xenobiotics	Xanthine Metabolism	0.109787	-0.000453418	0.220027	0.0509487	0.0462548	-0.000810792	0.0933204	0.0540748	0.0202186	-0.031593	0.0720301	0.444114	0.0671953	-0.0627226	0.197113	0.310509	0.0764342	-0.0427134	0.195582	0.208476	-0.0887775	-0.288291	0.110736	0.382915	0.00152718	-0.205129	0.208183	0.988437	-0.104282	-0.298706	0.0901428	0.292943	-0.0502327	-0.258909	0.158444	0.636882	0.0179383	-0.252446	0.288323	0.896482	-0.0935041	-0.279316	0.0923081	0.323789	-0.050756	-0.255479	0.153967
pelargonate (9:0)	Lipid	Medium Chain Fatty Acid	0.0434682	-0.0618298	0.148766	0.418246	-0.0306406	-0.0755911	0.0143098	0.181414	0.0322038	-0.0176274	0.082035	0.205111	0.0695783	-0.0541665	0.193323	0.270255	0.0532451	-0.0602412	0.166731	0.357578	-0.00582546	-0.195701	0.18405	0.952022	-0.0614079	-0.258082	0.135266	0.540348	0.0300329	-0.155	0.215066	0.750253	-0.0545439	-0.253141	0.144053	0.590171	0.03977	-0.217554	0.297094	0.761821	-0.133494	-0.310836	0.0438476	0.140018	-0.140417	-0.335808	0.0549743
pentadecanoate (15:0)	Lipid	Long Chain Fatty Acids	-0.0191754	-0.128404	0.0900534	0.730649	0.103225	0.0568294	0.149621	1.35422e-05	0.0780816	0.0263298	0.129833	0.00312985	0.0966608	-0.0313508	0.224672	0.138785	0.110653	-0.00674655	0.228052	0.0646816	-0.264546	-0.462172	-0.0669195	0.00873065	-0.00814404	-0.212846	0.196558	0.93781	-0.164632	-0.357217	0.0279541	0.0937898	-0.19575	-0.402453	0.0109533	0.0634227	-0.11692	-0.384748	0.150907	0.391982	0.00676111	-0.176585	0.190108	0.94235	0.134191	-0.0678158	0.336197
pentose acid*	Partially Characterized Molecules	Partially Characterized Molecules	-0.00224213	-0.112284	0.1078	0.968127	-0.0987673	-0.145532	-0.0520021	3.60417e-05	0.141671	0.0899572	0.193386	8.94956e-08	0.128831	0.0011296	0.256532	0.0480099	0.39721	0.280096	0.514325	3.91843e-11	-0.179517	-0.377927	0.0188921	0.0761411	-0.147084	-0.352597	0.0584289	0.160577	-0.386598	-0.579947	-0.193249	9.15117e-05	-0.35291	-0.560432	-0.145387	0.000870321	-0.494692	-0.763581	-0.225804	0.000317171	-0.156473	-0.338404	0.0254574	0.0918048	-0.33605	-0.536496	-0.135603
perfluorooctanesulfonate (PFOS)	Xenobiotics	Chemical	0.0612851	-0.0450749	0.167645	0.258578	-0.111734	-0.156834	-0.0666342	1.28547e-06	0.0437466	-0.00711075	0.0946039	0.0917551	0.054775	-0.0706739	0.180224	0.391893	0.140989	0.0259403	0.256038	0.0163426	-0.111668	-0.306025	0.082689	0.259936	-0.167126	-0.368442	0.0341895	0.103652	-0.298829	-0.488229	-0.109429	0.00200375	-0.176201	-0.379485	0.0270826	0.0893015	-0.28425	-0.547647	-0.0208526	0.0344362	0.0939	-0.085213	0.273013	0.303984	0.069354	-0.127988	0.266696
perfluorooctanoate (PFOA)	Xenobiotics	Chemical	0.0316152	-0.0741821	0.137413	0.557883	-0.0912959	-0.136253	-0.0463392	7.08784e-05	0.0945793	0.0448643	0.144294	0.000197357	0.127788	0.00479888	0.250777	0.0417158	0.280827	0.168034	0.393621	1.14423e-06	-0.109777	-0.300652	0.0810983	0.259462	-0.181295	-0.379004	0.0164145	0.0722708	-0.357582	-0.543588	-0.171575	0.000168606	-0.272162	-0.471804	-0.0725203	0.00757195	-0.421504	-0.680182	-0.162825	0.00141988	0.00221136	-0.174759	0.179181	0.98045	-0.111979	-0.30696	0.0830022
phenol sulfate	Amino Acid	Tyrosine Metabolism	0.151451	0.0410114	0.261891	0.00722098	0.0508138	0.00362287	0.0980047	0.0348373	0.0234074	-0.0299296	0.0767443	0.38946	0.0247464	-0.105883	0.155376	0.710261	0.0241174	-0.0956827	0.143918	0.692998	0.0332704	-0.167283	0.233823	0.744931	-0.00620555	-0.213939	0.201528	0.953284	-0.0593488	-0.254787	0.136089	0.551508	-0.0380925	-0.247857	0.171672	0.721748	0.0551552	-0.216639	0.326949	0.69066	-0.00788633	-0.194295	0.178522	0.933879	0.0046294	-0.200751	0.21001
phenylacetate	Amino Acid	Phenylalanine Metabolism	0.0795722	-0.0305221	0.189667	0.156493	-0.131733	-0.178341	-0.085125	3.42258e-08	0.0387708	-0.0132786	0.0908202	0.144188	0.0618936	-0.0674217	0.191209	0.347981	0.0776439	-0.0409511	0.196239	0.199277	-0.15454	-0.353907	0.0448264	0.128603	-0.0598049	-0.26631	0.1467	0.570089	-0.169079	-0.363361	0.0252034	0.0880176	-0.173183	-0.381707	0.0353404	0.103506	-0.110073	-0.380259	0.160114	0.424365	-0.150656	-0.335893	0.0345815	0.110854	-0.184322	-0.388412	0.0197678
phenylacetylcarnitine	Peptide	Acetylated Peptides	0.194683	0.0841536	0.305213	0.000564332	0.0237822	-0.0235163	0.0710807	0.324182	-0.0256624	-0.0784373	0.0271126	0.340324	0.0570278	-0.0727258	0.186781	0.388782	-0.01518	-0.134177	0.103817	0.802457	-0.0809499	-0.282689	0.120789	0.431374	-0.0623377	-0.2713	0.146624	0.55854	-0.0401948	-0.236788	0.156399	0.688455	-0.0863679	-0.297373	0.124637	0.422184	-0.117645	-0.391046	0.155756	0.398793	-0.0142111	-0.201078	0.172656	0.881446	-0.0842373	-0.290123	0.121648
phenylacetylglutamate	Peptide	Acetylated Peptides	0.266088	0.157702	0.374475	1.59957e-06	-0.00419911	-0.0507851	0.0423869	0.859695	-0.0495849	-0.100925	0.00175521	0.0583526	-0.0501502	-0.177914	0.0776139	0.441472	-0.114407	-0.231579	0.00276532	0.0556508	-0.104138	-0.301602	0.0933252	0.301097	-0.0826958	-0.287229	0.121838	0.427877	-0.0527469	-0.245174	0.13968	0.590892	0.0231866	-0.183347	0.22972	0.825744	-0.0514268	-0.319034	0.21618	0.706274	-0.0443076	-0.227767	0.139152	0.635782	0.0231975	-0.178934	0.225329
phenylacetylglutamine	Peptide	Acetylated Peptides	0.145515	0.034924	0.256106	0.00994132	-0.0234666	-0.0707542	0.023821	0.33053	-0.0148857	-0.0672667	0.0374953	0.57731	0.00292779	-0.127601	0.133457	0.964914	-0.0189308	-0.138639	0.100777	0.756463	-0.126518	-0.327981	0.074946	0.218218	-0.060843	-0.26952	0.147834	0.567481	-0.100131	-0.296457	0.0961943	0.317279	-0.0744764	-0.285193	0.136241	0.488253	-0.0400532	-0.313081	0.232975	0.773583	-0.024879	-0.211389	0.161631	0.793639	-0.121265	-0.326757	0.0842265
phenylalanine	Amino Acid	Phenylalanine Metabolism	0.218839	0.112277	0.3254	5.8718e-05	0.17938	0.134495	0.224266	7.92407e-15	-0.0623288	-0.114124	-0.0105336	0.0183799	0.0197502	-0.105691	0.145191	0.7575	-0.110734	-0.225776	0.00430765	0.0592066	0.137725	-0.0569822	0.332432	0.165511	0.0315029	-0.170175	0.233181	0.759354	0.115231	-0.0745096	0.304972	0.233755	0.186437	-0.0172126	0.390087	0.0727371	0.12719	-0.136681	0.391061	0.344578	0.104391	-0.0760357	0.284818	0.25662	0.0609444	-0.137846	0.259734
phenyllactate (PLA)	Amino Acid	Phenylalanine Metabolism	0.146119	0.0486463	0.243593	0.00332366	0.0908386	0.0495408	0.132136	1.69275e-05	-0.0129919	-0.0594877	0.033504	0.583705	0.0313753	-0.082125	0.144876	0.587755	-0.03612	-0.140211	0.067971	0.496209	-0.0639987	-0.241337	0.11334	0.479144	-0.042057	-0.225745	0.141631	0.653431	-0.0342102	-0.207026	0.138605	0.697862	-0.0661751	-0.251659	0.119309	0.484168	-0.112139	-0.352473	0.128194	0.360224	0.0244687	-0.140157	0.189094	0.770689	-0.0417596	-0.22314	0.139621
phenylpyruvate	Amino Acid	Phenylalanine Metabolism	0.214423	0.110117	0.318729	5.77243e-05	0.0353187	-0.00937765	0.080015	0.121365	0.045676	-0.00467971	0.0960316	0.0754001	0.0478324	-0.0759965	0.171661	0.448769	0.127556	0.0139927	0.241119	0.0277273	-0.0706024	-0.261382	0.120177	0.468026	-0.125154	-0.322764	0.0724568	0.214329	-0.139539	-0.325453	0.0463747	0.141171	-0.193906	-0.393449	0.00563633	0.0568237	-0.430709	-0.689258	-0.17216	0.00110762	0.0717706	-0.104607	0.248149	0.424924	-0.0413347	-0.235664	0.152994
phosphate	Energy	Oxidative Phosphorylation	0.102739	-0.00574026	0.211219	0.0634026	-0.0391653	-0.0854936	0.007163	0.0974813	0.00911376	-0.0425711	0.0607986	0.729475	0.159166	0.0310469	0.287285	0.014927	0.0936237	-0.0238741	0.211122	0.118274	-0.0395573	-0.238222	0.159107	0.696182	-0.0790084	-0.284786	0.126769	0.451507	-0.0970031	-0.290601	0.0965947	0.325863	-0.116939	-0.324729	0.0908501	0.269825	0.0231509	-0.246084	0.292386	0.866087	0.103262	-0.0800541	0.286579	0.269388	0.0195705	-0.182403	0.221544
phosphocholine	Lipid	Phospholipid Metabolism	-0.142433	-0.246839	-0.0380267	0.00752783	-0.141198	-0.185339	-0.0970571	4.43985e-10	0.0798491	0.0297879	0.12991	0.00178973	0.000584358	-0.121981	0.12315	0.99254	0.156053	0.0436482	0.268458	0.00653677	-0.165374	-0.356201	0.0254535	0.0893603	-0.225298	-0.422957	-0.0276388	0.0255071	-0.29342	-0.47938	-0.10746	0.00200244	-0.246157	-0.445749	-0.0465653	0.0156709	-0.268668	-0.527281	-0.010055	0.0417429	-0.0160336	-0.19242	0.160353	0.858519	-0.0626887	-0.257027	0.13165
phosphoethanolamine (PE)	Lipid	Phospholipid Metabolism	-0.0323133	-0.131905	0.0672789	0.524621	-0.10474	-0.146949	-0.0625312	1.2363e-06	0.0562237	0.00876661	0.103681	0.0202645	-0.0823905	-0.198997	0.034216	0.165974	0.0361318	-0.0708079	0.143072	0.507613	-0.108677	-0.291343	0.0739898	0.243407	-0.159317	-0.348523	0.0298893	0.0988151	-0.142981	-0.320988	0.0350265	0.115342	-0.111085	-0.302142	0.0799711	0.254279	-0.109258	-0.356812	0.138295	0.386796	-0.0667469	-0.234536	0.101043	0.435365	-0.0169333	-0.2018	0.167933
phytanate	Xenobiotics	Food Component/Plant	-0.221217	-0.330732	-0.111703	7.73848e-05	-0.148922	-0.195352	-0.102492	3.98934e-10	0.138921	0.0870525	0.19079	1.70835e-07	0.26186	0.133575	0.390146	6.51436e-05	0.345665	0.228014	0.463315	9.86585e-09	-0.290581	-0.489704	-0.0914591	0.00425905	-0.233159	-0.43941	-0.0269075	0.0267395	-0.422121	-0.616164	-0.228077	2.09595e-05	-0.478059	-0.686327	-0.269791	7.19878e-06	-0.680841	-0.950696	-0.410986	8.24222e-07	0.0685306	-0.115749	0.25281	0.46586	-0.0393762	-0.242411	0.163658
picolinate	Amino Acid	Tryptophan Metabolism	0.188893	0.0834581	0.294328	0.000453017	-0.0155679	-0.0607515	0.0296158	0.499276	0.0402242	-0.00993919	0.0903875	0.115953	0.0229381	-0.100853	0.14673	0.716321	0.0633369	-0.0501921	0.176866	0.274004	-0.0566481	-0.247275	0.133979	0.560064	-0.127164	-0.324616	0.0702889	0.2067	-0.136575	-0.32234	0.0491908	0.149485	-0.144166	-0.343549	0.0552171	0.156317	-0.210934	-0.469277	0.0474081	0.109464	-0.0912051	-0.268806	0.0863961	0.313967	-0.077781	-0.273458	0.117896
picolinoylglycine	Lipid	Fatty Acid Metabolism (Acyl Glycine)	0.452275	0.349716	0.554834	1.16123e-17	0.265393	0.222455	0.308331	1.60731e-32	-0.0326147	-0.0820021	0.0167728	0.195389	-0.0899881	-0.212739	0.0327626	0.150652	-0.1479	-0.260475	-0.0353254	0.010056	0.0296318	-0.160686	0.21995	0.760112	-0.126419	-0.323551	0.0707125	0.208628	0.0269212	-0.158543	0.212385	0.775902	0.109237	-0.0898222	0.308296	0.281926	-0.113369	-0.371292	0.144554	0.388743	0.060237	-0.116007	0.236481	0.502723	0.0671435	-0.127038	0.261325
pimeloylcarnitine/3-methyladipoylcarnitine (C7-DC)	Lipid	Fatty Acid Metabolism (Acyl Carnitine)	-0.118174	-0.227545	-0.00880251	0.0342165	-0.111972	-0.158443	-0.0655014	2.47674e-06	0.0674118	0.0161908	0.118633	0.00992945	0.142519	0.0138814	0.271157	0.0299179	0.151737	0.0337639	0.269711	0.0117376	-0.228075	-0.427084	-0.0290658	0.0247162	-0.167127	-0.373261	0.0390077	0.111972	-0.245887	-0.43982	-0.0519529	0.0129866	-0.245471	-0.453621	-0.0373214	0.0208407	-0.235577	-0.505279	0.0341249	0.0868578	-0.260597	-0.444493	-0.0767014	0.00550517	-0.214394	-0.417006	-0.0117825
pipecolate	Amino Acid	Lysine Metabolism	-0.157267	-0.266301	-0.0482328	0.00472381	-0.0415706	-0.0881691	0.0050279	0.0803454	0.0107047	-0.0419472	0.0633565	0.690093	0.171797	0.0427466	0.300847	0.00910719	0.145657	0.0273047	0.264009	0.0158907	0.0282891	-0.171669	0.228248	0.781439	-0.0798283	-0.286946	0.127289	0.449772	-0.110781	-0.30564	0.0840772	0.264968	-0.108106	-0.317249	0.101036	0.3108	-0.0277344	-0.298723	0.243254	0.840925	-0.00591007	-0.189903	0.178083	0.949773	0.00690371	-0.195815	0.209623
piperine	Xenobiotics	Food Component/Plant	0.0638741	-0.0463238	0.174072	0.255758	0.0590191	0.0120393	0.105999	0.0138379	0.00605422	-0.0461354	0.0582438	0.820027	0.0289143	-0.100633	0.158461	0.661604	0.0928809	-0.0259265	0.211688	0.125373	-0.021416	-0.222002	0.17917	0.834151	-0.00276387	-0.210532	0.205004	0.979187	-0.0841721	-0.279642	0.111298	0.398452	-0.0329379	-0.242737	0.176861	0.75817	-0.219954	-0.491793	0.0518849	0.112695	0.0582052	-0.126191	0.242601	0.535929	-0.0633383	-0.266501	0.139825
pregnanediol-3-glucuronide	Lipid	Progestin Steroids	-0.0574103	-0.167744	0.0529239	0.307613	-0.135699	-0.182358	-0.0890398	1.37276e-08	-0.020761	-0.0733919	0.0318699	0.439191	-0.0601924	-0.18967	0.0692848	0.361989	-0.0334873	-0.152231	0.0852561	0.580239	0.031827	-0.169103	0.232757	0.756079	0.0514396	-0.156684	0.259563	0.627897	-0.0255403	-0.221345	0.170265	0.798105	0.0397779	-0.17038	0.249936	0.710501	0.228545	-0.0437592	0.500849	0.0999114	-0.0311036	-0.217056	0.154848	0.7429	0.037743	-0.167135	0.242621
pregnen-diol disulfate*	Lipid	Pregnenolone Steroids	-0.17696	-0.270443	-0.0834772	0.000211518	-0.0101384	-0.0502092	0.0299324	0.619785	-0.00602355	-0.0503492	0.0383021	0.789842	0.0457114	-0.0640025	0.155425	0.413929	-0.0218138	-0.122432	0.0788048	0.670726	0.201569	0.0323963	0.370742	0.019558	0.141357	-0.033873	0.316586	0.113784	0.199176	0.0343182	0.364034	0.017917	0.223575	0.0466318	0.400517	0.0133001	0.389647	0.160381	0.618914	0.000876727	0.00368594	-0.15409	0.161462	0.963459	0.0571281	-0.116706	0.230962
pregnenediol sulfate (C21H34O5S)*	Lipid	Pregnenolone Steroids	-0.281806	-0.378169	-0.185443	1.14341e-08	-0.0781444	-0.119499	-0.0367902	0.00021701	-0.0181396	-0.0641042	0.027825	0.438985	-0.0324114	-0.147078	0.0822554	0.579376	-0.0553743	-0.160535	0.0497865	0.301842	0.0692085	-0.105919	0.244336	0.438374	0.177704	-0.00369355	0.359101	0.0548451	0.132533	-0.0381276	0.303194	0.127899	0.144516	-0.0386546	0.327687	0.121937	0.257199	0.0198624	0.494535	0.033689	-0.0234745	-0.187152	0.140203	0.778518	0.0884884	-0.0918476	0.268824
pregnenetriol disulfate*	Lipid	Pregnenolone Steroids	-0.14581	-0.242598	-0.0490223	0.00317164	0.0557675	0.0144167	0.0971183	0.00823955	0.00542577	-0.04012	0.0509715	0.815267	0.0842218	-0.0294013	0.197845	0.146173	0.0185358	-0.0856678	0.122739	0.727212	0.21432	0.0396962	0.388945	0.0161814	0.205548	0.0246715	0.386424	0.0259524	0.247684	0.0775137	0.417855	0.00435991	0.27895	0.096305	0.461595	0.0027799	0.4216	0.184945	0.658255	0.000488028	0.0673663	-0.0957998	0.230532	0.418179	0.136002	-0.0437702	0.315775
pregnenetriol sulfate*	Lipid	Pregnenolone Steroids	-0.242981	-0.337129	-0.148834	4.59254e-07	0.0270318	-0.0134529	0.0675165	0.190508	0.00124585	-0.0430086	0.0455003	0.955969	-0.00168567	-0.113309	0.109938	0.976374	-0.00293992	-0.105309	0.0994297	0.955086	0.138615	-0.0313776	0.308608	0.109931	0.2123	0.0362211	0.388379	0.0181512	0.193893	0.0282359	0.35955	0.021817	0.192246	0.0144454	0.370046	0.0340912	0.325657	0.0952794	0.556035	0.00562378	0.0515967	-0.107871	0.211065	0.525771	0.148842	-0.0268556	0.32454
pregnenolone sulfate	Lipid	Pregnenolone Steroids	-0.225516	-0.328672	-0.122361	1.90386e-05	-0.0918663	-0.135872	-0.0478606	4.42645e-05	-0.00328666	-0.0525973	0.046024	0.895997	-0.0136562	-0.134799	0.107487	0.825038	0.00513469	-0.105965	0.116235	0.927782	0.0524418	-0.135548	0.240431	0.584345	0.155643	-0.0390778	0.350363	0.117125	0.0739087	-0.109286	0.257104	0.428874	0.0616757	-0.134948	0.2583	0.53848	0.210024	-0.0447442	0.464792	0.106085	-0.026221	-0.200739	0.148297	0.768267	0.0176397	-0.17464	0.209919
pristanate	Lipid	Fatty Acid, Branched	-0.284498	-0.393703	-0.175292	3.58579e-07	-0.166891	-0.213167	-0.120615	2.18734e-12	0.102966	0.0514234	0.154509	9.31352e-05	0.285036	0.156805	0.413267	1.3822e-05	0.323359	0.205758	0.440959	7.93261e-08	-0.18226	-0.381234	0.0167145	0.0725757	-0.152751	-0.358849	0.0533476	0.146218	-0.302474	-0.496373	-0.108574	0.00225145	-0.395604	-0.603717	-0.187491	0.000199197	-0.470264	-0.739919	-0.20061	0.00064014	-0.012855	-0.197658	0.171948	0.891495	-0.0697268	-0.273338	0.133884
proline	Amino Acid	Urea cycle; Arginine and Proline Metabolism	0.353654	0.250979	0.456328	1.93609e-11	0.184556	0.140996	0.228115	1.91349e-16	-0.0766312	-0.1256	-0.0276621	0.00218221	-0.0955749	-0.216099	0.0249495	0.120048	-0.212082	-0.322615	-0.101549	0.000173523	0.0561644	-0.131124	0.243453	0.556485	0.141322	-0.052672	0.335316	0.153234	0.0849041	-0.0976077	0.267416	0.361669	0.162571	-0.0333201	0.358462	0.103763	0.189568	-0.0642496	0.443386	0.143136	0.0861264	-0.0888907	0.261144	0.334588	0.0306916	-0.162138	0.223521
prolylhydroxyproline	Amino Acid	Urea cycle; Arginine and Proline Metabolism	-0.0448431	-0.153983	0.0642969	0.42043	0.00720128	-0.0394097	0.0538122	0.76191	-0.0118806	-0.0643017	0.0405405	0.656698	-0.0646437	-0.193136	0.0638489	0.3239	-0.112087	-0.229928	0.00575314	0.0622684	-0.0967513	-0.2943	0.100798	0.336885	-0.152102	-0.356724	0.05252	0.145038	-0.0665035	-0.259014	0.126007	0.498135	0.0285291	-0.178093	0.235152	0.786564	-0.127487	-0.39521	0.140236	0.350438	-0.0787264	-0.262339	0.104886	0.40049	-0.0455589	-0.247858	0.15674
propionylcarnitine (C3)	Lipid	Fatty Acid Metabolism (also BCAA Metabolism)	0.35428	0.249238	0.459321	4.9348e-11	0.238657	0.19472	0.282594	1.03322e-25	-0.044848	-0.0949192	0.00522328	0.0791342	0.0105542	-0.114647	0.135756	0.868695	-0.121792	-0.236614	-0.00696961	0.0376376	0.0293316	-0.163259	0.221922	0.765189	-0.0829501	-0.282436	0.116536	0.414851	0.116699	-0.0709797	0.304377	0.222789	0.134919	-0.0665171	0.336355	0.189122	0.0125111	-0.248492	0.273514	0.925105	0.0506254	-0.128412	0.229662	0.57924	0.0612624	-0.135996	0.258521
propionylglycine (C3)	Lipid	Fatty Acid Metabolism (also BCAA Metabolism)	-0.251993	-0.359521	-0.144465	4.60942e-06	-0.109019	-0.154911	-0.0631278	3.41517e-06	0.0600742	0.00851246	0.111636	0.0224298	0.145395	0.018139	0.272651	0.0251601	0.215252	0.0985455	0.331959	0.000306358	0.0507157	-0.147078	0.248509	0.615088	-0.10468	-0.309556	0.100195	0.316407	-0.17061	-0.363359	0.0221389	0.0827294	-0.223391	-0.430269	-0.0165121	0.0343283	-0.153286	-0.421341	0.114768	0.262184	-0.0468797	-0.228677	0.134917	0.613083	-0.117272	-0.317571	0.0830275
pseudouridine	Nucleotide	Pyrimidine Metabolism, Uracil containing	0.153687	0.0434041	0.263971	0.00633501	0.145013	0.0984487	0.191578	1.24294e-09	-0.077776	-0.129485	-0.026067	0.00322343	-0.0954454	-0.224793	0.0339026	0.147999	-0.165018	-0.283643	-0.0463928	0.00643033	0.0362031	-0.163764	0.23617	0.722558	-0.0347338	-0.241861	0.172393	0.742261	0.105748	-0.0891192	0.300615	0.287307	0.152014	-0.0571382	0.361166	0.154182	0.18533	-0.0856702	0.456331	0.17999	-0.0401575	-0.226002	0.145687	0.671757	-0.0359833	-0.240742	0.168776
pyridoxate	Cofactors and Vitamins	Vitamin B6 Metabolism	-0.0230485	-0.133636	0.0875391	0.682753	0.00852005	-0.0387105	0.0557506	0.723523	0.0192877	-0.0333617	0.071937	0.472498	0.0352532	-0.0953922	0.165899	0.596693	0.0365983	-0.0832165	0.156413	0.549171	0.111323	-0.0889776	0.311623	0.275824	0.108329	-0.0991424	0.315801	0.305924	0.0401707	-0.155021	0.235362	0.686515	0.0812379	-0.128262	0.290738	0.447019	-0.177409	-0.44886	0.0940426	0.200061	-0.0910269	-0.277136	0.0950818	0.337539	-0.120611	-0.325661	0.0844386
pyroglutamine*	Amino Acid	Glutamate Metabolism	0.0345259	-0.0554627	0.124515	0.45185	-0.0318373	-0.0702262	0.0065516	0.104003	-0.00573696	-0.0481293	0.0366554	0.790693	-0.0369784	-0.141877	0.0679201	0.489394	-0.103246	-0.199448	-0.00704383	0.035441	-0.0760253	-0.239272	0.0872213	0.361142	-0.059588	-0.228679	0.109503	0.489535	-0.0344078	-0.193491	0.124675	0.671453	-0.0705336	-0.241278	0.100211	0.417916	-0.00072045	-0.221956	0.220515	0.994904	0.11443	-0.0370334	0.265892	0.13858	0.106601	-0.060277	0.273479
pyrraline	Xenobiotics	Food Component/Plant	0.0336059	-0.076269	0.143481	0.54866	0.0604816	0.013665	0.107298	0.0113703	-0.0698558	-0.122533	-0.017179	0.00938041	-0.0798412	-0.209162	0.0494793	0.226087	-0.0929055	-0.211505	0.0256943	0.124614	-0.0109171	-0.210652	0.188817	0.914638	0.0108628	-0.196023	0.217748	0.917986	0.0191106	-0.17553	0.213751	0.847312	0.056009	-0.152899	0.264917	0.599056	-0.0386267	-0.309311	0.232058	0.779595	0.0369155	-0.148315	0.222146	0.69593	0.0814545	-0.122628	0.285537
pyruvate	Carbohydrate	Glycolysis, Gluconeogenesis, and Pyruvate Metabolism	0.245886	0.143506	0.348267	2.66795e-06	0.196624	0.153617	0.23963	7.71244e-19	0.0768979	0.02777	0.126026	0.00217691	0.0310224	-0.0894336	0.151478	0.613525	0.145808	0.0353377	0.256278	0.00971521	-0.105403	-0.291439	0.0806322	0.266607	-0.0491917	-0.241888	0.143505	0.616642	0.00471797	-0.176573	0.186009	0.959296	-0.0602324	-0.254813	0.134348	0.543832	-0.141108	-0.393228	0.111012	0.272465	0.0729699	-0.100022	0.245962	0.408172	-0.0330034	-0.223602	0.157595
quinate	Xenobiotics	Food Component/Plant	0.0610561	-0.0491354	0.171248	0.277295	-0.0205406	-0.0676072	0.0265261	0.392141	0.12681	0.0744609	0.179159	2.21352e-06	0.00334707	-0.126056	0.13275	0.959545	0.208048	0.0893724	0.326723	0.000599551	-0.24543	-0.444234	-0.0466264	0.0155674	-0.254814	-0.460736	-0.0488926	0.0153265	-0.358863	-0.552596	-0.16513	0.000288516	-0.2761	-0.484035	-0.0681649	0.00928672	-0.568469	-0.837892	-0.299046	3.67366e-05	-0.105987	-0.290735	0.0787617	0.260667	-0.26693	-0.470481	-0.0633785
quinolinate	Cofactors and Vitamins	Nicotinate and Nicotinamide Metabolism	0.22581	0.11561	0.33601	6.09672e-05	0.269413	0.223955	0.314872	3.98019e-30	-0.0315831	-0.0841337	0.0209674	0.238623	-0.116269	-0.246032	0.0134948	0.0790304	-0.119474	-0.23848	-0.000467741	0.0491074	0.0616594	-0.140406	0.263725	0.549578	-0.0291319	-0.238432	0.180168	0.784884	0.0850567	-0.111855	0.281968	0.396986	0.183434	-0.0279119	0.39478	0.0888749	-0.00710212	-0.280945	0.266741	0.959436	0.0793697	-0.106359	0.265099	0.402054	0.0580392	-0.146592	0.262671
retinal	Cofactors and Vitamins	Vitamin A Metabolism	0.069831	-0.0406315	0.180293	0.215182	-0.0185917	-0.0657658	0.0285823	0.439639	0.0221742	-0.0300849	0.0744333	0.405364	0.0532909	-0.0763288	0.182911	0.420129	0.0671386	-0.0517356	0.186013	0.268119	0.0743622	-0.126678	0.275403	0.468249	-0.0669322	-0.275171	0.141306	0.528496	-0.0671878	-0.263101	0.128725	0.501258	-0.0868465	-0.297121	0.123428	0.418005	-0.0524621	-0.324917	0.219993	0.70572	-0.024387	-0.210666	0.161892	0.797385	-0.089004	-0.294242	0.116234
retinol (Vitamin A)	Cofactors and Vitamins	Vitamin A Metabolism	0.102909	-0.00671672	0.212536	0.0657683	-0.0351299	-0.0819323	0.0116726	0.141155	0.0317921	-0.0204806	0.0840648	0.233052	0.0451864	-0.0841441	0.174517	0.493257	0.079568	-0.0390409	0.198177	0.188425	0.0331409	-0.166998	0.23328	0.745382	-0.100593	-0.307898	0.106711	0.341358	-0.125736	-0.32077	0.0692983	0.206232	-0.164684	-0.374016	0.0446469	0.123006	-0.174497	-0.44573	0.0967357	0.207175	0.00303633	-0.181592	0.187665	0.974272	-0.127026	-0.330446	0.0763931
ribitol	Carbohydrate	Pentose Metabolism	0.36935	0.260938	0.477762	3.16628e-11	0.257524	0.21227	0.302778	5.57254e-28	-0.0920446	-0.144545	-0.0395439	0.000600016	-0.178845	-0.306097	-0.0515927	0.00590456	-0.328542	-0.445245	-0.21184	3.89563e-08	0.128558	-0.0705878	0.327705	0.205627	0.160505	-0.0457715	0.366781	0.127157	0.26877	0.0747034	0.462837	0.00666835	0.283191	0.0748984	0.491484	0.00773531	0.424795	0.154908	0.694682	0.00205432	0.250195	0.0657685	0.434621	0.00786851	0.254157	0.0509603	0.457353
ribulonate/xylulonate/lyxonate*	Carbohydrate	Pentose Metabolism	0.00509341	-0.104911	0.115098	0.927652	-0.0257349	-0.0725918	0.021122	0.281536	0.083433	0.0313017	0.135564	0.00172658	0.0495192	-0.079777	0.178815	0.452639	0.173327	0.0547493	0.291904	0.00419637	0.0975815	-0.103759	0.298922	0.341939	0.105071	-0.103478	0.313621	0.3232	0.0419423	-0.154263	0.238147	0.675062	-0.00703148	-0.217619	0.203557	0.947791	-0.18198	-0.454841	0.0908814	0.191013	0.00692728	-0.178232	0.192087	0.941513	-0.0626702	-0.266674	0.141334
S-1-pyrroline-5-carboxylate	Amino Acid	Glutamate Metabolism	0.0509111	-0.0590979	0.16092	0.36417	-0.0875967	-0.134354	-0.0408391	0.000245669	0.0561516	0.00466689	0.107636	0.0325684	0.0356914	-0.0919791	0.163362	0.58354	0.124664	0.00757791	0.241751	0.0369197	-0.129611	-0.32864	0.0694193	0.201679	-0.0988579	-0.305014	0.107298	0.347071	-0.35029	-0.544244	-0.156337	0.000407584	-0.172293	-0.380464	0.0358786	0.104705	-0.125773	-0.395503	0.143957	0.360541	0.133484	-0.0515831	0.318551	0.157347	-0.0588104	-0.262713	0.145092
S-adenosylhomocysteine (SAH)	Amino Acid	Methionine, Cysteine, SAM and Taurine Metabolism	0.330759	0.227572	0.433945	4.08891e-10	0.229726	0.18666	0.272792	7.00591e-25	-0.0942017	-0.142768	-0.0456357	0.000147716	-0.19265	-0.31345	-0.0718492	0.0017909	-0.326471	-0.437257	-0.215685	8.92468e-09	0.02701	-0.161859	0.215879	0.779129	-0.00965959	-0.205291	0.185971	0.922859	0.161668	-0.0223838	0.34572	0.0851004	0.17494	-0.0226037	0.372484	0.0825785	0.154637	-0.101322	0.410597	0.236196	0.0634071	-0.11176	0.238574	0.477819	0.0574773	-0.135517	0.250472
S-methylcysteine	Amino Acid	Methionine, Cysteine, SAM and Taurine Metabolism	-0.21527	-0.325344	-0.105195	0.000129682	-0.133587	-0.180365	-0.0868091	2.47312e-08	-0.0124758	-0.0645841	0.0396325	0.638681	0.0165937	-0.113215	0.146402	0.802053	0.0674619	-0.0515852	0.186509	0.266517	0.0127501	-0.186509	0.21201	0.900139	-0.0303591	-0.236753	0.176035	0.772993	-0.0458934	-0.240071	0.148284	0.643013	-0.00549747	-0.213909	0.202914	0.958744	-0.0998111	-0.369852	0.17023	0.468576	-0.196306	-0.382084	-0.0105273	0.0383688	-0.216188	-0.420874	-0.0115021
S-methylcysteine sulfoxide	Amino Acid	Methionine, Cysteine, SAM and Taurine Metabolism	-0.193745	-0.302862	-0.084627	0.000509173	-0.139018	-0.185304	-0.0927327	4.60754e-09	0.0326977	-0.0193018	0.0846972	0.217604	0.00274239	-0.125852	0.131337	0.96664	0.0839704	-0.0339633	0.201904	0.162737	0.0455372	-0.152772	0.243846	0.652486	0.000468667	-0.20494	0.205878	0.99643	-0.0831754	-0.276426	0.110076	0.398685	-0.0254841	-0.232901	0.181933	0.809596	-0.170257	-0.43901	0.0984954	0.214203	-0.175007	-0.358721	0.00870639	0.061877	-0.197173	-0.399584	0.00523853
salicylate	Xenobiotics	Drug - Topical Agents	0.577507	0.47016	0.684855	2.87059e-25	0.0396514	-0.00759965	0.0869024	0.0999693	0.00329787	-0.047776	0.0543718	0.899227	0.0363897	-0.0919754	0.164755	0.578265	-0.00322541	-0.120949	0.114498	0.95715	0.0296069	-0.168849	0.228063	0.769853	0.0787138	-0.126848	0.284275	0.452721	0.102152	-0.0912422	0.295547	0.30034	0.0344321	-0.173139	0.242003	0.744949	0.0392905	-0.229662	0.308243	0.774503	-0.0435699	-0.230098	0.142958	0.646911	-0.0550512	-0.260564	0.150461
sarcosine	Amino Acid	Glycine, Serine and Threonine Metabolism	0.0216984	-0.0854302	0.128827	0.691225	-0.0490987	-0.0947569	-0.00344058	0.0350765	-0.00521337	-0.0560342	0.0456074	0.840551	0.0666625	-0.0591959	0.192521	0.29901	0.0565775	-0.0588472	0.172002	0.336482	0.166812	-0.0272439	0.360868	0.0919773	0.0756859	-0.125318	0.27669	0.460286	0.0654614	-0.123645	0.254568	0.497256	0.10223	-0.100739	0.305199	0.323344	0.0952234	-0.167766	0.358212	0.477687	0.0613133	-0.118874	0.241501	0.504609	0.0173612	-0.181165	0.215888
sebacate (C10-DC)	Lipid	Fatty Acid, Dicarboxylate	0.0673418	-0.0410419	0.175726	0.22315	-0.00161656	-0.0478877	0.0446546	0.945378	-0.0477445	-0.0995887	0.00409974	0.0710509	-0.0473034	-0.175608	0.0810009	0.4697	-0.128704	-0.246372	-0.0110367	0.0320688	0.137945	-0.0589439	0.334834	0.169564	0.111759	-0.092179	0.315698	0.282594	0.206951	0.0150839	0.398819	0.0345283	0.0811732	-0.124759	0.287105	0.439552	0.415757	0.148928	0.682585	0.00227811	0.0224101	-0.159868	0.204688	0.809478	0.0796965	-0.121133	0.280526
serine	Amino Acid	Glycine, Serine and Threonine Metabolism	-0.0733823	-0.183939	0.0371743	0.193143	-0.150813	-0.197431	-0.104194	2.83375e-10	0.0671244	0.0139348	0.120314	0.0134176	0.105511	-0.0247331	0.235755	0.112266	0.191587	0.07214	0.311033	0.00168488	0.10112	-0.10054	0.30278	0.325495	-0.00239556	-0.211276	0.206484	0.982056	-0.0291286	-0.225645	0.167388	0.771295	-0.0301713	-0.241094	0.180751	0.779076	-0.123271	-0.396565	0.150023	0.376446	-0.126554	-0.312055	0.0589477	0.181048	-0.249628	-0.454009	-0.0452473
spermidine	Amino Acid	Polyamine Metabolism	-0.0852205	-0.188951	0.0185099	0.107286	-0.0739773	-0.118169	-0.0297854	0.00104655	-0.0136355	-0.0635559	0.036285	0.592184	-0.051166	-0.171937	0.0696049	0.406109	0.0169184	-0.0938405	0.127677	0.764516	0.0341756	-0.154052	0.222403	0.721793	-0.0168126	-0.211779	0.178154	0.865708	-0.0431823	-0.226609	0.140244	0.644318	-0.0149941	-0.211867	0.181879	0.881269	-0.0739383	-0.329028	0.181152	0.569761	-0.0516962	-0.226451	0.123059	0.56185	-0.0605905	-0.253131	0.13195
sphingadienine	Lipid	Sphingolipid Metabolism	0.0781578	-0.020179	0.176495	0.119212	0.0212678	-0.0207056	0.0632412	0.320457	-0.00090209	-0.047669	0.0458648	0.969823	0.0375753	-0.0777174	0.152868	0.52275	-0.054417	-0.160152	0.0513179	0.312907	-0.11192	-0.289991	0.0661512	0.217838	-0.143325	-0.327772	0.0411216	0.127671	-0.0617186	-0.235248	0.111811	0.485521	-0.137239	-0.32349	0.0490107	0.148571	0.0130477	-0.228279	0.254374	0.915558	-0.0367339	-0.20245	0.128982	0.663785	-0.0948585	-0.27744	0.087723
sphinganine	Lipid	Sphingolipid Metabolism	-0.0642001	-0.169819	0.0414186	0.233349	0.107565	0.0627366	0.152394	2.7251e-06	-0.0499202	-0.0998799	3.95023e-05	0.0501812	-0.143815	-0.266584	-0.0210461	0.021707	-0.203938	-0.316529	-0.0913462	0.000392065	0.0615981	-0.127187	0.250384	0.522274	0.00536074	-0.190184	0.200905	0.957124	0.130469	-0.0535019	0.314439	0.164415	0.20238	0.00492336	0.399836	0.0445611	0.153675	-0.102171	0.409522	0.238916	0.0930505	-0.0842243	0.270325	0.30339	0.224851	0.0295338	0.420168
sphinganine-1-phosphate	Lipid	Sphingolipid Metabolism	-0.0785016	-0.182196	0.0251928	0.137772	-0.00309591	-0.0473147	0.0411229	0.890794	-0.0237905	-0.0726679	0.0250868	0.339848	-0.080151	-0.201241	0.0409385	0.194371	-0.132234	-0.243285	-0.0211832	0.0196345	-0.0530276	-0.241113	0.135058	0.580348	-0.0345623	-0.229382	0.160258	0.72791	0.0887366	-0.0945521	0.272025	0.342461	0.044919	-0.151806	0.241644	0.654315	0.123404	-0.131494	0.378303	0.342464	-0.0843184	-0.258793	0.0901563	0.343334	0.0562582	-0.135974	0.24849
sphingomyelin (d17:1/14:0, d16:1/15:0)*	Lipid	Sphingolipid Metabolism	-0.5455	-0.640495	-0.450506	1.90432e-28	-0.11828	-0.159892	-0.0766678	2.86752e-08	0.160234	0.114722	0.205747	7.37955e-12	0.240938	0.125803	0.356074	4.25004e-05	0.372396	0.266805	0.477986	6.56833e-12	-0.142338	-0.319247	0.0345713	0.114732	-0.266513	-0.449757	-0.0832702	0.00438898	-0.459579	-0.631976	-0.287182	1.92571e-07	-0.385709	-0.570744	-0.200675	4.54978e-05	-0.697815	-0.937567	-0.458064	1.3476e-08	-0.0585274	-0.223478	0.106423	0.486573	-0.0900945	-0.271833	0.0916442
sphingomyelin (d17:1/16:0, d18:1/15:0, d16:1/17:0)*	Lipid	Sphingolipid Metabolism	-0.806165	-0.902034	-0.710297	7.15541e-57	-0.148897	-0.19232	-0.105474	2.37246e-11	0.144085	0.0954323	0.192738	7.67537e-09	0.276608	0.156081	0.397135	7.22661e-06	0.364889	0.254354	0.475425	1.25095e-10	-0.139524	-0.324684	0.0456368	0.139605	-0.325784	-0.517574	-0.133994	0.000882185	-0.471553	-0.651991	-0.291115	3.31167e-07	-0.409826	-0.603491	-0.216161	3.48534e-05	-0.654796	-0.905729	-0.403862	3.44814e-07	-0.14544	-0.318701	0.0278218	0.0998644	-0.141238	-0.332134	0.0496572
sphingomyelin (d17:2/16:0, d18:2/15:0)*	Lipid	Sphingolipid Metabolism	-0.409755	-0.501892	-0.317618	6.26459e-18	0.0351595	-0.00499876	0.0753177	0.0861223	0.0984093	0.0543493	0.142469	1.2633e-05	0.161182	0.0508034	0.27156	0.00423406	0.258541	0.157314	0.359769	6.04476e-07	-0.049036	-0.217975	0.119903	0.569218	-0.195668	-0.370655	-0.0206809	0.0284314	-0.346129	-0.510759	-0.181499	3.91308e-05	-0.282671	-0.459368	-0.105973	0.0017328	-0.477099	-0.706048	-0.248149	4.57504e-05	-0.0783205	-0.236529	0.0798875	0.331705	-0.0422003	-0.21651	0.132109
sphingomyelin (d18:0/18:0, d19:0/17:0)*	Lipid	Sphingolipid Metabolism	-0.0201862	-0.129548	0.0891757	0.717376	0.26052	0.215487	0.305554	7.87659e-29	0.00223309	-0.0495443	0.0540105	0.932591	0.125672	-0.00263861	0.253982	0.0548952	0.0488221	-0.0688512	0.166495	0.415889	0.0428795	-0.15557	0.241329	0.671761	0.00265637	-0.202898	0.208211	0.979781	0.0997736	-0.0936142	0.293161	0.311715	0.118224	-0.0893397	0.325788	0.264081	0.012775	-0.256168	0.281718	0.925781	0.225179	0.0413583	0.409	0.016383	0.18796	-0.014569	0.39049
sphingomyelin (d18:0/20:0, d16:0/22:0)*	Lipid	Sphingolipid Metabolism	-0.30413	-0.412707	-0.195552	4.51896e-08	0.135269	0.0890031	0.181535	1.1527e-08	0.00786512	-0.0441556	0.0598858	0.766834	0.157739	0.0291905	0.286288	0.0162028	0.119405	0.00151334	0.237297	0.0471341	-0.045065	-0.243599	0.153469	0.656221	-0.0663027	-0.271945	0.13934	0.527218	-0.114283	-0.307754	0.0791877	0.246786	-0.0434357	-0.251089	0.164217	0.681656	-0.172786	-0.441844	0.0962728	0.207996	0.243761	0.0597439	0.427779	0.00945361	0.147312	-0.0554338	0.350058
sphingomyelin (d18:1/14:0, d16:1/16:0)*	Lipid	Sphingolipid Metabolism	-0.711275	-0.809488	-0.613061	2.14458e-43	-0.072438	-0.116561	-0.0283149	0.00130583	0.105909	0.0568472	0.15497	2.43271e-05	0.24431	0.122887	0.365733	8.26599e-05	0.289644	0.178287	0.401	3.75722e-07	-0.0361635	-0.222922	0.150595	0.704141	-0.26675	-0.460195	-0.0733051	0.00690776	-0.36559	-0.547585	-0.183595	8.48804e-05	-0.249591	-0.444927	-0.0542543	0.0123002	-0.473659	-0.726758	-0.220559	0.00024968	-0.0434519	-0.21841	0.131507	0.626242	-0.0224871	-0.215252	0.170278
sphingomyelin (d18:1/17:0, d17:1/18:0, d19:1/16:0)	Lipid	Sphingolipid Metabolism	-0.554157	-0.65228	-0.456034	1.34291e-27	-0.105937	-0.148923	-0.0629503	1.45983e-06	0.175419	0.127717	0.223122	8.68023e-13	0.283737	0.16577	0.401703	2.58834e-06	0.399218	0.291032	0.507405	6.97959e-13	-0.188427	-0.371135	-0.00571964	0.0432544	-0.298886	-0.488135	-0.109637	0.00198331	-0.441343	-0.61939	-0.263295	1.27376e-06	-0.407312	-0.598412	-0.216213	3.06108e-05	-0.711066	-0.958675	-0.463456	2.08475e-08	-0.138475	-0.308507	0.0315569	0.110375	-0.169885	-0.357222	0.017452
sphingomyelin (d18:1/18:1, d18:2/18:0)	Lipid	Sphingolipid Metabolism	0.0108206	-0.0873299	0.108971	0.828836	0.155939	0.114673	0.197205	1.94171e-13	0.0609861	0.0145005	0.107472	0.0101657	0.0596545	-0.0558777	0.175187	0.311322	0.121614	0.0156592	0.227568	0.024499	-0.101629	-0.279596	0.0763378	0.262845	-0.134149	-0.318488	0.0501899	0.153661	-0.113318	-0.286746	0.0601105	0.20017	-0.122739	-0.30888	0.0634024	0.19608	-0.323874	-0.565059	-0.0826889	0.00852117	-0.133442	-0.298604	0.0317196	0.113226	-0.0821701	-0.264141	0.0998012
sphingomyelin (d18:1/19:0, d19:1/18:0)*	Lipid	Sphingolipid Metabolism	-0.303507	-0.402129	-0.204885	1.92917e-09	-0.00145949	-0.0439851	0.0410661	0.94634	0.148778	0.10206	0.195496	5.46612e-10	0.251718	0.135232	0.368204	2.37592e-05	0.333443	0.226614	0.440273	1.15334e-09	-0.190537	-0.369396	-0.011679	0.0368177	-0.308725	-0.493987	-0.123463	0.00110339	-0.40929	-0.583586	-0.234993	4.4246e-06	-0.381024	-0.568097	-0.19395	6.75796e-05	-0.694053	-0.936446	-0.45166	2.28892e-08	-0.0967838	-0.263994	0.0704265	0.256426	-0.1058	-0.290029	0.0784279
sphingomyelin (d18:1/20:0, d16:1/22:0)*	Lipid	Sphingolipid Metabolism	-0.388879	-0.494372	-0.283385	7.21666e-13	-0.0411944	-0.0868665	0.00447763	0.0770618	0.079907	0.0286844	0.13113	0.00225292	0.183691	0.0572217	0.31016	0.00444235	0.19978	0.0837948	0.315765	0.00074601	-0.08463	-0.278962	0.109702	0.393131	-0.180796	-0.382086	0.0204938	0.0783036	-0.239623	-0.428999	-0.0502476	0.0131702	-0.233971	-0.437229	-0.0307129	0.02409	-0.41642	-0.679783	-0.153056	0.00195952	-0.126516	-0.306625	0.0535937	0.168468	-0.0811273	-0.279567	0.117313
sphingomyelin (d18:1/20:1, d18:2/20:0)*	Lipid	Sphingolipid Metabolism	-0.157169	-0.253249	-0.0610892	0.00135926	-0.0114719	-0.052621	0.0296771	0.584587	0.0524085	0.00658346	0.0982335	0.02502	0.0559898	-0.0579247	0.169904	0.335164	0.129993	0.0255222	0.234464	0.0147688	-0.152009	-0.326401	0.0223838	0.0875183	-0.15768	-0.338317	0.0229556	0.0870579	-0.238397	-0.408341	-0.0684522	0.00599845	-0.21326	-0.395663	-0.0308582	0.0219604	-0.425417	-0.661757	-0.189076	0.00042612	-0.187856	-0.34929	-0.0264221	0.0225897	-0.121098	-0.298962	0.056766
sphingomyelin (d18:1/20:2, d18:2/20:1, d16:1/22:2)*	Lipid	Sphingolipid Metabolism	-0.209435	-0.307095	-0.111775	2.73064e-05	0.0396698	-0.00217751	0.081517	0.0631573	0.0700564	0.0237552	0.116358	0.00304594	0.139903	0.0249381	0.254868	0.0171049	0.156648	0.0512141	0.262083	0.00361487	-0.124128	-0.30077	0.0525147	0.1683	-0.171296	-0.354263	0.011671	0.0664945	-0.269751	-0.441888	-0.0976138	0.00214929	-0.228485	-0.413241	-0.0437293	0.0153882	-0.384832	-0.624222	-0.145442	0.00164488	-0.0666153	-0.231969	0.0987379	0.429543	-0.014269	-0.196451	0.167913
sphingomyelin (d18:1/21:0, d17:1/22:0, d16:1/23:0)*	Lipid	Sphingolipid Metabolism	-0.593115	-0.690886	-0.495344	1.96243e-31	-0.0869336	-0.130106	-0.0437612	8.14854e-05	0.12114	0.0732665	0.169014	7.72312e-07	0.274482	0.155637	0.393328	6.3241e-06	0.323109	0.214116	0.432102	7.29208e-09	-0.0866832	-0.268599	0.0952323	0.350123	-0.226363	-0.414792	-0.0379346	0.0185758	-0.390125	-0.567401	-0.21285	1.68061e-05	-0.325737	-0.516008	-0.135466	0.000803454	-0.574969	-0.821505	-0.328433	5.13496e-06	-0.067582	-0.238596	0.103432	0.43839	-0.0546601	-0.243079	0.133758
sphingomyelin (d18:1/22:1, d18:2/22:0, d16:1/24:1)*	Lipid	Sphingolipid Metabolism	-0.551827	-0.649892	-0.453763	2.037e-27	-0.0459881	-0.0892548	-0.00272149	0.0372424	0.0525532	0.00362587	0.101481	0.0352912	0.0621974	-0.0583817	0.182776	0.311812	0.145352	0.0347694	0.255935	0.0100206	-0.161281	-0.345143	0.0225812	0.0855268	-0.231455	-0.4219	-0.0410099	0.0172492	-0.35446	-0.533633	-0.175287	0.000108464	-0.364268	-0.556575	-0.171961	0.000209762	-0.382949	-0.632124	-0.133775	0.00261402	-0.121811	-0.292856	0.0492341	0.162658	-0.0782348	-0.266688	0.110218
sphingomyelin (d18:1/22:2, d18:2/22:1, d16:1/24:2)*	Lipid	Sphingolipid Metabolism	-0.620869	-0.711559	-0.530178	3.55803e-39	-0.063515	-0.104075	-0.0229553	0.00216393	0.0870503	0.0417637	0.132337	0.00016931	0.215111	0.103497	0.326725	0.000162323	0.231811	0.12945	0.334171	9.51391e-06	-0.175044	-0.346309	-0.00377897	0.0451603	-0.26256	-0.439957	-0.0851631	0.00374515	-0.377823	-0.54472	-0.210926	9.58496e-06	-0.304309	-0.48344	-0.125178	0.000881249	-0.564346	-0.796449	-0.332244	2.01468e-06	-0.0708388	-0.231184	0.0895064	0.386336	-0.0268511	-0.203516	0.149813
sphingomyelin (d18:1/24:1, d18:2/24:0)*	Lipid	Sphingolipid Metabolism	-0.846724	-0.944067	-0.74938	1.93766e-60	-0.179209	-0.223287	-0.135132	2.75964e-15	0.0149058	-0.0353659	0.0651774	0.560915	0.126586	0.00289686	0.250275	0.0448764	0.124516	0.011081	0.237951	0.031463	-0.0190789	-0.209767	0.171609	0.844443	-0.0937933	-0.291309	0.103722	0.35178	-0.186755	-0.372579	-0.000929817	0.0488659	-0.157882	-0.357329	0.0415644	0.120698	-0.199763	-0.458188	0.0586622	0.129668	-0.0876094	-0.264138	0.0889189	0.330492	0.0282144	-0.16628	0.222709
[truncated: 261 more rows]
[truncated: 57 more columns]

## Sheet: Modules-Covariates
Module	Lipid medication				BMI				Childhood cognition				Educational attainment								Childhood SEP																				Midlife SEP
	beta	L95	U95	p	beta	L95	U95	p	beta	L95	U95	p	beta_1	L95_1	U95_1	p_1	beta_2	L95_2	U95_2	p_2	beta_1	L95_1	U95_1	p_1	beta_2	L95_2	U95_2	p_2	beta_3	L95_3	U95_3	p_3	beta_4	L95_4	U95_4	p_4	beta_5	L95_5	U95_5	p_5	beta_1	L95_1	U95_1	p_1	beta_2	L95_2	U95_2	p_2	beta_3
[truncated: 14 more rows]
[truncated: 55 more columns]

## Sheet: Outcomes-Covariates
Outcome	Lipid medication				BMI				Childhood cognition				Educational attainment								Childhood SEP																				Midlife SEP
[truncated: 9 more rows]
[truncated: 55 more columns]
