# Supplementary material for: Metabolic correlates of late midlife cognitive outcomes: findings from the 1946 British Birth Cohort
Source: Brain Commun. 2021 Dec 15;4(1):fcab291. doi: 10.1093/braincomms/fcab291 (PMC8853724; doi:10.1093/braincomms/fcab291)
Supplement: fcab291_Supplementary_Data [file fcab291_supplementary_data.zip › Supplementary_Table_5.xlsx]

## Sheet: Short-term memory 60-64
Metabolite	Family	Pathway	Basic model				Lipid medication				BMI				Childhood cognition				Educational attainment				Childhood SEP				Midlife SEP				Physical activity				Smoking				Blood pressure				Alcohol				Diet
			beta	p	L95	U95	beta	p	L95	U95	beta	p	L95	U95	beta	p	L95	U95	beta	p	L95	U95	beta	p	L95	U95	beta	p	L95	U95	beta	p	L95	U95	beta	p	L95	U95	beta	p	L95	U95	beta	p	L95	U95	beta	p	L95
(S)-3-hydroxybutyrylcarnitine	Lipid	Fatty Acid Metabolism (Acyl Carnitine)	-0.0979089	2.83321e-05	-0.143656	-0.0521621	-0.0882054	0.000208765	-0.13476	-0.041651	-0.078504	0.000874455	-0.124688	-0.0323201	-0.0509822	0.0115651	-0.0905385	-0.011426	-0.0551207	0.00941693	-0.0967102	-0.0135312	-0.0708887	0.00170797	-0.115143	-0.0266342	-0.0674043	0.00202763	-0.110176	-0.0246323	-0.0854105	0.000218035	-0.130624	-0.0401965	-0.083829	0.000290662	-0.129111	-0.0385468	-0.0934564	6.33506e-05	-0.139169	-0.0477439	-0.0952693	4.41186e-05	-0.140896	-0.0496423	-0.0796842	0.000665546	-0.125521
1-arachidonoyl-GPE (20:4n6)*	Lipid	Lysophospholipid	-0.10296	1.29698e-05	-0.149136	-0.0567843	-0.0951307	6.48733e-05	-0.141728	-0.0485334	-0.105436	6.76288e-06	-0.151238	-0.0596329	-0.0509389	0.0126085	-0.0909457	-0.0109321	-0.0447538	0.0375611	-0.0869298	-0.00257784	-0.0850883	0.000189728	-0.129705	-0.0404713	-0.0498613	0.0245945	-0.0933317	-0.00639081	-0.0873298	0.000186793	-0.133074	-0.0415854	-0.0849124	0.000290245	-0.130775	-0.0390498	-0.0990011	2.68068e-05	-0.145119	-0.052883	-0.100092	2.4032e-05	-0.146444	-0.0537398	-0.078042	0.00112336	-0.124949
1-carboxyethylphenylalanine	Amino Acid	Phenylalanine Metabolism	-0.101696	3.34248e-05	-0.149646	-0.0537459	-0.0892482	0.000432561	-0.13889	-0.0396068	-0.0621157	0.0177046	-0.113434	-0.0107976	-0.0525237	0.0128416	-0.0938835	-0.0111639	-0.0525405	0.018264	-0.0961599	-0.00892113	-0.0755444	0.00141304	-0.121888	-0.0292009	-0.0809422	0.000383536	-0.125559	-0.0363253	-0.0811718	0.000846215	-0.128794	-0.0335497	-0.0875592	0.000305747	-0.135029	-0.0400898	-0.0917441	0.000203547	-0.140082	-0.0434059	-0.0981289	6.02309e-05	-0.145983	-0.0502745	-0.0895741	0.000251313	-0.137463
1-linoleoyl-GPC (18:2)	Lipid	Lysophospholipid	0.0988393	2.32341e-05	0.0531495	0.144529	0.0864056	0.000402033	0.0386093	0.134202	0.0629014	0.011173	0.0143297	0.111473	0.0489062	0.0153224	0.00938528	0.0884272	0.0481071	0.0235594	0.00647264	0.0897416	0.0607525	0.00749114	0.0162473	0.105258	0.0687489	0.0016115	0.0260623	0.111436	0.0882067	0.000130522	0.0430851	0.133328	0.0753148	0.00121611	0.0297296	0.1209	0.0930721	6.82066e-05	0.0473465	0.138798	0.098336	2.4379e-05	0.052762	0.14391	0.0845149	0.000283539	0.0389432
1-methyladenosine	Nucleotide	Purine Metabolism, Adenine containing	-0.102784	1.19722e-05	-0.148696	-0.0568725	-0.0965783	4.18427e-05	-0.142693	-0.0504635	-0.0830204	0.000459791	-0.129412	-0.0366283	-0.066421	0.00101169	-0.105982	-0.02686	-0.0719232	0.000712992	-0.113527	-0.0303195	-0.0941567	3.01678e-05	-0.138301	-0.0500123	-0.0903919	3.42836e-05	-0.133072	-0.0477118	-0.0898729	0.000108159	-0.135298	-0.0444481	-0.0908498	8.96675e-05	-0.136233	-0.0454668	-0.0981177	2.88287e-05	-0.144006	-0.0522299	-0.0999036	1.98754e-05	-0.145704	-0.0541028	-0.0907526	0.000102616	-0.13647
1-oleoyl-2-docosahexaenoyl-GPC (18:1/22:6)*	Lipid	Phosphatidylcholine (PC)	0.0976313	6.17725e-05	0.0499481	0.145314	0.0939342	0.000115456	0.0462594	0.141609	0.0691106	0.00576018	0.0200799	0.118141	0.0321236	0.128488	-0.00930525	0.0735524	0.0431993	0.0510103	-0.000189951	0.0865885	0.0558953	0.0183922	0.00943952	0.102351	0.0581214	0.0106816	0.0135174	0.102725	0.0832505	0.000553347	0.0360588	0.130442	0.0769409	0.00148901	0.0295149	0.124367	0.0913462	0.000180219	0.0436134	0.139079	0.0965701	7.2952e-05	0.0489337	0.144206	0.0742127	0.00255507	0.0260345
1-palmitoyl-2-dihomo-linolenoyl-GPC (16:0/20:3n3 or 6)*	Lipid	Phosphatidylcholine (PC)	-0.104531	7.58709e-06	-0.15019	-0.058871	-0.107193	4.26852e-06	-0.152772	-0.0616135	-0.083453	0.000416427	-0.129738	-0.0371679	-0.0539867	0.00739118	-0.0934685	-0.0145049	-0.055621	0.00878018	-0.0972035	-0.0140385	-0.0785746	0.000496866	-0.122744	-0.0344052	-0.0505202	0.0214806	-0.0935731	-0.00746736	-0.0862467	0.000195336	-0.131561	-0.0409324	-0.0832101	0.000342801	-0.128698	-0.037722	-0.0977267	2.96205e-05	-0.143499	-0.051954	-0.101622	1.35389e-05	-0.147297	-0.0559477	-0.0860865	0.000237039	-0.131923
1-palmitoyl-2-docosahexaenoyl-GPC (16:0/22:6)	Lipid	Phosphatidylcholine (PC)	0.132032	1.94208e-08	0.0861471	0.177918	0.126905	7.19218e-08	0.080895	0.172914	0.116451	7.92926e-07	0.0703589	0.162543	0.0561889	0.00617538	0.0159939	0.096384	0.0616419	0.00419357	0.0194729	0.103811	0.0919519	5.83073e-05	0.047196	0.136708	0.0886625	5.6837e-05	0.0455722	0.131753	0.115787	6.59326e-07	0.0702911	0.161284	0.107549	4.75167e-06	0.0615944	0.153504	0.130601	2.52197e-08	0.0848405	0.176361	0.126436	7.67525e-08	0.0804963	0.172376	0.113329	1.59232e-06	0.0671775
1-palmitoyl-2-oleoyl-GPE (16:0/18:1)	Lipid	Phosphatidylethanolamine (PE)	-0.104367	9.47082e-06	-0.150447	-0.0582858	-0.0936379	0.000107436	-0.140946	-0.0463301	-0.0786109	0.00111949	-0.125846	-0.0313754	-0.046916	0.021765	-0.086984	-0.00684801	-0.0459775	0.0323944	-0.088092	-0.00386294	-0.0764535	0.000796087	-0.12108	-0.031827	-0.0533574	0.016097	-0.0967981	-0.00991677	-0.081289	0.000530232	-0.127215	-0.0353626	-0.0675305	0.00473007	-0.114356	-0.0207046	-0.0957264	5.35293e-05	-0.142087	-0.0493657	-0.105241	9.94827e-06	-0.151819	-0.0586624	-0.081514	0.000610978	-0.128083
1-stearoyl-2-docosahexaenoyl-GPC (18:0/22:6)	Lipid	Phosphatidylcholine (PC)	0.113833	1.50995e-06	0.0675776	0.160089	0.115354	1.03982e-06	0.0691959	0.161513	0.108084	4.28891e-06	0.0621157	0.154052	0.0506208	0.0137394	0.0103687	0.0908729	0.0567822	0.00852305	0.0144952	0.0990691	0.0771031	0.000793559	0.0321092	0.122097	0.0688341	0.00190271	0.0254209	0.112247	0.099353	2.18046e-05	0.053581	0.145125	0.0898494	0.000142422	0.0436267	0.136072	0.112875	1.72423e-06	0.0667518	0.158997	0.109552	3.5187e-06	0.0633746	0.155728	0.0929201	9.58118e-05	0.0463123
1-stearoyl-2-oleoyl-GPG (18:0/18:1)	Lipid	Phosphatidylglycerol (PG)	0.145491	1.21593e-09	0.0988007	0.192182	0.138823	8.41687e-09	0.0917854	0.185861	0.128931	8.37539e-08	0.0819454	0.175917	0.0702498	0.000753743	0.0294302	0.111069	0.0720982	0.00102659	0.0291007	0.115096	0.103651	9.03087e-06	0.057993	0.149308	0.104869	2.98408e-06	0.0609894	0.148749	0.129504	4.61472e-08	0.0832387	0.175769	0.122098	3.15593e-07	0.075455	0.168742	0.142139	2.69853e-09	0.0955234	0.188755	0.141063	3.72015e-09	0.0943826	0.187744	0.128842	7.32522e-08	0.0821025
16-hydroxypalmitate	Lipid	Fatty Acid, Monohydroxy	-0.10712	4.36914e-06	-0.152717	-0.061523	-0.108158	3.36483e-06	-0.153656	-0.0626593	-0.0993244	1.85569e-05	-0.144696	-0.0539524	-0.0660651	0.00105631	-0.10556	-0.0265702	-0.0704125	0.00088391	-0.111873	-0.028952	-0.08153	0.000296779	-0.125636	-0.0374238	-0.063396	0.0037351	-0.106218	-0.020574	-0.0930813	5.41371e-05	-0.138191	-0.047972	-0.0882638	0.000136411	-0.133544	-0.0429839	-0.0951686	6.08387e-05	-0.141607	-0.0487301	-0.108786	3.18111e-06	-0.154434	-0.063138	-0.0933555	6.00024e-05	-0.138871
2-hydroxylaurate	Lipid	Fatty Acid, Monohydroxy	-0.0947485	6.83537e-05	-0.141304	-0.0481932	-0.0894123	0.00017662	-0.136071	-0.0427533	-0.0855767	0.000302534	-0.131936	-0.0392169	-0.0229636	0.265681	-0.0634153	0.0174881	-0.0318168	0.142693	-0.0743696	0.0107359	-0.0612191	0.00802859	-0.106461	-0.0159767	-0.0570815	0.0102015	-0.100614	-0.0135485	-0.0846489	0.000310896	-0.130596	-0.0387015	-0.0898791	0.000127453	-0.135785	-0.0439729	-0.0916219	0.000114064	-0.138087	-0.0451567	-0.0942916	7.13075e-05	-0.14074	-0.0478431	-0.0694971	0.00389466	-0.116654
2-methylmalonylcarnitine (C4-DC)	Lipid	Fatty Acid Synthesis	-0.0986305	4.07197e-05	-0.145653	-0.0516084	-0.0939288	9.45839e-05	-0.141006	-0.0468516	-0.0842326	0.000459236	-0.131298	-0.0371675	-0.050704	0.0149365	-0.0915214	-0.00988651	-0.0602027	0.00566103	-0.102826	-0.0175796	-0.0910237	8.25024e-05	-0.136261	-0.0457865	-0.073461	0.00104253	-0.11733	-0.0295923	-0.090508	0.000134983	-0.136908	-0.0441082	-0.10416	1.09338e-05	-0.150476	-0.0578442	-0.0965695	5.6225e-05	-0.143473	-0.0496659	-0.0990783	3.6671e-05	-0.146036	-0.0521208	-0.0921289	0.000110532	-0.138758
2-naphthol sulfate	Xenobiotics	Chemical	-0.164922	8.66418e-13	-0.20982	-0.120024	-0.165602	6.23057e-13	-0.210398	-0.120806	-0.164371	6.80345e-13	-0.20891	-0.119833	-0.0928942	3.53642e-06	-0.132056	-0.0537319	-0.109334	2.12016e-07	-0.150496	-0.068173	-0.139502	4.12431e-10	-0.18303	-0.0959737	-0.114845	1.19272e-07	-0.157209	-0.0724807	-0.154268	1.28422e-11	-0.198655	-0.109881	-0.119021	9.42119e-07	-0.166453	-0.0715885	-0.166896	3.95239e-13	-0.211652	-0.122141	-0.159899	4.05365e-12	-0.204797	-0.115001	-0.148568	1.39466e-10	-0.193702
2,3-dihydroxy-5-methylthio-4-pentenoate (DMTPA)*	Amino Acid	Methionine, Cysteine, SAM and Taurine Metabolism	-0.0986534	4.79504e-05	-0.146128	-0.051179	-0.090122	0.000235331	-0.138083	-0.0421607	-0.0649125	0.0104476	-0.114578	-0.015247	-0.0585866	0.00511972	-0.0995805	-0.0175927	-0.0624774	0.00442357	-0.105473	-0.0194817	-0.083393	0.000354626	-0.129095	-0.0376911	-0.0817053	0.000293093	-0.125867	-0.0375437	-0.0824013	0.000598707	-0.129403	-0.0354001	-0.0923055	0.000114848	-0.139137	-0.0454736	-0.0934394	0.000117116	-0.140906	-0.0459726	-0.0980991	5.09676e-05	-0.145473	-0.0507249	-0.0855416	0.000399269	-0.132835
3-(3-amino-3-carboxypropyl)uridine*	Nucleotide	Pyrimidine Metabolism, Uracil containing	-0.0923869	8.58532e-05	-0.138415	-0.0463592	-0.086978	0.000224731	-0.133118	-0.0408377	-0.0673217	0.00502242	-0.114325	-0.0203188	-0.05648	0.00537563	-0.0962244	-0.0167356	-0.0654414	0.00208243	-0.107075	-0.0238079	-0.0784637	0.000529006	-0.122786	-0.0341419	-0.0706415	0.00124207	-0.113478	-0.0278045	-0.0769711	0.000941926	-0.122538	-0.0314039	-0.0820718	0.000405902	-0.127503	-0.0366404	-0.0894275	0.000139103	-0.135363	-0.0434918	-0.0889248	0.000151936	-0.134867	-0.0429826	-0.0799035	0.000639785	-0.125721
3-amino-2-piperidone	Amino Acid	Urea cycle; Arginine and Proline Metabolism	-0.105133	8.60009e-06	-0.151334	-0.0589317	-0.102756	1.33154e-05	-0.148901	-0.0566105	-0.10103	1.65557e-05	-0.146908	-0.0551515	-0.0576264	0.00465899	-0.0975157	-0.017737	-0.068617	0.00136452	-0.110578	-0.0266564	-0.096381	2.20843e-05	-0.140813	-0.0519487	-0.0718127	0.00114453	-0.115047	-0.0285786	-0.0872403	0.000195418	-0.133078	-0.0414027	-0.0861331	0.000245216	-0.132103	-0.0401634	-0.102945	1.25314e-05	-0.149034	-0.0568558	-0.100409	2.13598e-05	-0.146616	-0.054201	-0.096578	3.86603e-05	-0.142486
3-carboxy-4-methyl-5-pentyl-2-furanpropionate (3-CMPFP)	Lipid	Fatty Acid, Dicarboxylate	0.112715	1.58729e-06	0.0668178	0.158613	0.113032	1.40868e-06	0.0672348	0.158829	0.110737	2.01084e-06	0.0651903	0.156283	0.0218894	0.286096	-0.0183457	0.0621245	0.0437523	0.0415137	0.0016847	0.0858198	0.068442	0.00283694	0.023534	0.11335	0.0490248	0.0271765	0.00553295	0.0925166	0.0964069	3.36777e-05	0.0509317	0.141882	0.0877236	0.000183127	0.0418348	0.133612	0.115988	7.36032e-07	0.0702144	0.161761	0.104965	8.19724e-06	0.0589451	0.150985	0.105884	5.57955e-06	0.0603022
3-carboxy-4-methyl-5-propyl-2-furanpropanoate (CMPF)	Lipid	Fatty Acid, Dicarboxylate	0.188068	8.88178e-16	0.142517	0.23362	0.18537	2.66454e-15	0.139846	0.230893	0.178552	2.15383e-14	0.133114	0.22399	0.0848972	4.16941e-05	0.0443714	0.125423	0.0932162	1.96638e-05	0.0505059	0.135926	0.140434	1.0955e-09	0.0954925	0.185375	0.120359	7.10378e-08	0.0767411	0.163977	0.166006	1.26077e-12	0.120479	0.211532	0.157915	2.63158e-11	0.111759	0.204072	0.186206	1.77636e-15	0.140767	0.231646	0.18059	1.57652e-14	0.134881	0.226298	0.16799	1.27587e-12	0.121914
3-hydroxy-3-methylglutarate	Lipid	Mevalonate Metabolism	-0.0998258	1.72241e-05	-0.14525	-0.0544013	-0.0879665	0.000936042	-0.140015	-0.0359176	-0.0749446	0.001588	-0.121415	-0.0284742	-0.0455944	0.0238156	-0.0851265	-0.00606238	-0.0509187	0.0159408	-0.0923125	-0.00952494	-0.0742316	0.000936426	-0.118155	-0.0303083	-0.0736566	0.000681311	-0.116107	-0.0312064	-0.0900482	8.51876e-05	-0.134889	-0.0452073	-0.0863474	0.000173356	-0.13135	-0.0413447	-0.0957381	3.66945e-05	-0.141114	-0.0503618	-0.0998911	1.60322e-05	-0.145177	-0.0546053	-0.0893276	0.000109794	-0.134519
3-phenylpropionate (hydrocinnamate)	Xenobiotics	Benzoate Metabolism	0.128762	3.60621e-08	0.0831284	0.174395	0.123258	1.46542e-07	0.077461	0.169056	0.105868	9.0295e-06	0.059233	0.152502	0.0466706	0.0221939	0.00668275	0.0866585	0.0581371	0.00667349	0.016154	0.10012	0.0888102	9.40116e-05	0.0443157	0.133305	0.0739944	0.00077889	0.0308809	0.117108	0.114401	7.73553e-07	0.0691649	0.159637	0.104533	7.58846e-06	0.058873	0.150193	0.121834	2.01379e-07	0.0760498	0.167618	0.129349	3.56395e-08	0.0835258	0.175172	0.10374	1.27377e-05	0.0572593
3,4-dihydroxybutyrate	Lipid	Fatty Acid, Dihydroxy	-0.1394	2.17997e-09	-0.184848	-0.0939512	-0.131813	2.29745e-08	-0.177862	-0.085763	-0.117236	8.11304e-07	-0.163682	-0.0707911	-0.0900485	8.38121e-06	-0.129566	-0.050531	-0.0997938	2.29992e-06	-0.141076	-0.0585115	-0.11016	1.01492e-06	-0.154196	-0.0661241	-0.118351	4.8363e-08	-0.160697	-0.0760052	-0.123101	9.71356e-08	-0.16819	-0.0780124	-0.116242	5.60683e-07	-0.161628	-0.0708555	-0.136906	3.85535e-09	-0.182258	-0.0915547	-0.136137	4.74421e-09	-0.1815	-0.0907734	-0.123774	1.04812e-07	-0.169227
3,5-dichloro-2,6-dihydroxybenzoic acid	Xenobiotics	Chemical	-0.120371	3.06662e-07	-0.166307	-0.0744353	-0.116983	6.44809e-07	-0.16291	-0.0710572	-0.110265	2.5253e-06	-0.156066	-0.0644643	-0.0515933	0.0116107	-0.0916456	-0.011541	-0.0672022	0.00170339	-0.109144	-0.0252598	-0.0863864	0.000155863	-0.131092	-0.0416807	-0.0735011	0.000871763	-0.11673	-0.0302718	-0.109082	2.62072e-06	-0.154465	-0.0636994	-0.129862	2.16928e-08	-0.175147	-0.0845764	-0.117718	5.22436e-07	-0.163557	-0.0718802	-0.119599	3.43478e-07	-0.165432	-0.0737648	-0.111052	2.26144e-06	-0.156957
4-allylphenol sulfate	Xenobiotics	Food Component/Plant	0.130135	1.97466e-08	0.084886	0.175385	0.127211	3.96604e-08	0.0819881	0.172433	0.11916	2.56226e-07	0.0739866	0.164333	0.0631707	0.00172674	0.0236953	0.102646	0.0675796	0.00143122	0.0260742	0.109085	0.108617	1.19006e-06	0.0649152	0.152319	0.0789425	0.000292509	0.0362803	0.121605	0.11517	5.25461e-07	0.070314	0.160025	0.113653	7.72123e-07	0.068717	0.158589	0.127355	3.66892e-08	0.0821953	0.172515	0.128217	3.09581e-08	0.0829989	0.173434	0.103197	1.37128e-05	0.056787
4-hydroxy-2-oxoglutaric acid	Lipid	Fatty Acid, Dicarboxylate	0.104005	1.88254e-05	0.0564592	0.151551	0.104103	1.77396e-05	0.0566595	0.151546	0.115175	1.90608e-06	0.0679115	0.162439	0.0550391	0.00871562	0.0139316	0.0961466	0.0594442	0.00703706	0.0162359	0.102653	0.0927141	7.35238e-05	0.0469586	0.13847	0.0712856	0.00168695	0.0268348	0.115736	0.0946352	7.96909e-05	0.0477021	0.141568	0.0901907	0.000177369	0.0431127	0.137269	0.102161	2.51045e-05	0.0547394	0.149583	0.10634	1.15066e-05	0.0589342	0.153746	0.0894896	0.000225057	0.0420128
4-hydroxycoumarin	Xenobiotics	Drug - Cardiovascular	0.0909261	9.34099e-05	0.0453892	0.136463	0.0893654	0.000119644	0.0439062	0.134825	0.0841679	0.000274117	0.0388919	0.129444	0.0332181	0.0990818	-0.00626314	0.0726993	0.0433727	0.0406901	0.00183967	0.0849057	0.075682	0.000729055	0.031824	0.11954	0.0506852	0.0199503	0.00800945	0.0933609	0.0759619	0.000964528	0.0309013	0.121022	0.06737	0.00368017	0.0219367	0.112803	0.0858693	0.000223135	0.0403397	0.131399	0.0883078	0.000145514	0.0428137	0.133802	0.0619386	0.00914235	0.0153875
4-hydroxyphenylacetylglutamine	Peptide	Acetylated Peptides	-0.0917898	9.19471e-05	-0.137714	-0.0458654	-0.083712	0.000407383	-0.130064	-0.0373598	-0.0683831	0.00414027	-0.115098	-0.0216685	-0.0619079	0.00216812	-0.101448	-0.0223682	-0.0619535	0.00351124	-0.103523	-0.0203837	-0.0787121	0.000489258	-0.122906	-0.0345179	-0.0773508	0.000388127	-0.120026	-0.0346758	-0.0808221	0.000484182	-0.126165	-0.0354794	-0.0770828	0.000907086	-0.12257	-0.0315952	-0.0889435	0.000145832	-0.134772	-0.0431152	-0.091233	9.71308e-05	-0.137035	-0.0454314	-0.0816981	0.000470016	-0.127428
4-oxo-retinoic acid	Cofactors and Vitamins	Vitamin A Metabolism	0.100457	1.78059e-05	0.0546662	0.146247	0.0933972	7.36118e-05	0.0473007	0.139494	0.0848394	0.000300664	0.0388996	0.130779	0.0481915	0.0177157	0.0083739	0.0880091	0.0643113	0.00248151	0.0226834	0.105939	0.0828523	0.000250521	0.0385671	0.127138	0.0742592	0.000661929	0.0315612	0.116957	0.0923487	6.55011e-05	0.0470882	0.137609	0.0737344	0.0016547	0.0278398	0.119629	0.0997417	1.92981e-05	0.0540856	0.145398	0.0983294	2.59201e-05	0.0526077	0.144051	0.0925776	6.99662e-05	0.047026
5-methylthioadenosine (MTA)	Amino Acid	Polyamine Metabolism	-0.101303	2.15875e-05	-0.147949	-0.0546572	-0.0906278	0.000202138	-0.138355	-0.0429004	-0.0662216	0.00844973	-0.115483	-0.0169597	-0.0566243	0.00632076	-0.0972441	-0.0160046	-0.0537125	0.0131316	-0.0961444	-0.0112805	-0.0809919	0.000423639	-0.12597	-0.036014	-0.0840242	0.00015129	-0.127422	-0.0406261	-0.0874634	0.000207355	-0.133605	-0.0413222	-0.0806636	0.000655937	-0.12701	-0.0343172	-0.0971109	4.55576e-05	-0.143706	-0.0505162	-0.09891	3.20353e-05	-0.145437	-0.0523832	-0.085054	0.000355103	-0.131671
5,6-dihydrouridine	Nucleotide	Pyrimidine Metabolism, Uracil containing	-0.114476	7.74796e-07	-0.159745	-0.0692075	-0.109918	2.1458e-06	-0.155254	-0.0645823	-0.09493	5.01298e-05	-0.14073	-0.04913	-0.0658357	0.0010161	-0.105062	-0.0266091	-0.07632	0.000271181	-0.117343	-0.0352973	-0.0936728	2.72034e-05	-0.137343	-0.0500024	-0.0867707	5.81726e-05	-0.128999	-0.0445422	-0.10083	1.07094e-05	-0.145619	-0.0560406	-0.0950518	3.62462e-05	-0.140071	-0.0500323	-0.114843	6.60575e-07	-0.159972	-0.0697144	-0.110844	1.64967e-06	-0.156052	-0.0656354	-0.102476	8.85779e-06	-0.147573
8-methoxykynurenate	Amino Acid	Tryptophan Metabolism	-0.0948773	5.63562e-05	-0.140965	-0.0487892	-0.0864203	0.000282515	-0.133008	-0.0398327	-0.0716631	0.00274731	-0.11853	-0.0247958	-0.0358909	0.0787192	-0.0759059	0.00412401	-0.048099	0.0246132	-0.0900384	-0.00615954	-0.0621604	0.00642846	-0.106845	-0.0174761	-0.0649608	0.00312648	-0.108016	-0.0219052	-0.0871309	0.000176539	-0.132598	-0.0416639	-0.0913196	8.45199e-05	-0.136771	-0.0458679	-0.0835324	0.00046309	-0.130236	-0.0368288	-0.0977672	3.19086e-05	-0.143746	-0.051788	-0.0789179	0.000791403	-0.12496
9-hydroxystearate	Lipid	Fatty Acid, Monohydroxy	-0.105936	1.42923e-05	-0.153681	-0.0581911	-0.106414	1.25256e-05	-0.154054	-0.0587727	-0.0936396	0.000121141	-0.141311	-0.0459682	-0.0691406	0.00103679	-0.110408	-0.0278735	-0.0727129	0.000973241	-0.115879	-0.0295467	-0.083261	0.000410394	-0.129388	-0.0371334	-0.0677374	0.0029968	-0.112436	-0.0230393	-0.0937668	0.000100573	-0.140943	-0.0465904	-0.0841895	0.000525339	-0.13172	-0.0366591	-0.0954819	0.000106709	-0.143701	-0.0472632	-0.107568	1.1858e-05	-0.155593	-0.059543	-0.0892229	0.000255893	-0.136984
arabitol/xylitol	Carbohydrate	Pentose Metabolism	-0.107034	5.72255e-06	-0.153166	-0.0609014	-0.101239	1.89271e-05	-0.147533	-0.0549445	-0.0966033	3.98439e-05	-0.142602	-0.0506043	-0.079332	9.27945e-05	-0.119044	-0.0396205	-0.0694709	0.00117136	-0.11138	-0.027562	-0.0987899	1.31774e-05	-0.14313	-0.0544495	-0.0819884	0.000190714	-0.124995	-0.0389815	-0.0954461	4.18076e-05	-0.141018	-0.0498742	-0.08654	0.000223845	-0.132435	-0.0406451	-0.10611	6.47005e-06	-0.152109	-0.060111	-0.107904	4.72167e-06	-0.153999	-0.0618102	-0.10259	1.13803e-05	-0.148299
arachidonoyl ethanolamide	Lipid	Endocannabinoid	-0.0973273	5.623e-05	-0.144599	-0.0500553	-0.0921314	0.000140729	-0.139492	-0.044771	-0.080005	0.00097339	-0.127501	-0.0325089	-0.0453627	0.0295002	-0.0862023	-0.00452297	-0.0378216	0.0861098	-0.0810189	0.0053756	-0.0794828	0.000645036	-0.125089	-0.0338763	-0.0581529	0.0101008	-0.102444	-0.0138622	-0.0805145	0.000766464	-0.127365	-0.0336641	-0.0774466	0.00123345	-0.124381	-0.0305121	-0.0917909	0.000145185	-0.139073	-0.0445092	-0.0969715	5.68578e-05	-0.144101	-0.0498419	-0.0794747	0.00104048	-0.126926
arachidoylcarnitine (C20)*	Lipid	Fatty Acid Metabolism (Acyl Carnitine)	0.119668	3.637e-07	0.0737086	0.165627	0.109148	8.11984e-06	0.0613156	0.156981	0.0946233	8.66749e-05	0.0474538	0.141793	0.0590955	0.00383759	0.019062	0.099129	0.0703376	0.00100281	0.0284745	0.112201	0.0876112	0.000123509	0.0429541	0.132268	0.0937997	1.9078e-05	0.0508896	0.13671	0.110054	2.12476e-06	0.0646815	0.155426	0.102456	1.13008e-05	0.0568233	0.148089	0.115792	8.25143e-07	0.0698881	0.161696	0.119521	3.44662e-07	0.073711	0.165331	0.118939	3.40587e-07	0.073373
beta-cryptoxanthin	Cofactors and Vitamins	Vitamin A Metabolism	0.244511	0	0.19927	0.289752	0.239662	0	0.194086	0.285239	0.226905	0	0.180034	0.273775	0.124607	2.76057e-09	0.0837221	0.165491	0.146982	2.34481e-11	0.104132	0.189832	0.192303	0	0.147338	0.237269	0.158796	2.91989e-12	0.114507	0.203085	0.22089	0	0.175358	0.266423	0.20813	0	0.160699	0.255562	0.238372	0	0.192884	0.28386	0.242201	0	0.196452	0.28795	0.217516	0	0.169108
bilirubin	Cofactors and Vitamins	Hemoglobin and Porphyrin Metabolism	0.103872	1.27162e-05	0.0573336	0.150411	0.0976516	4.35875e-05	0.0509158	0.144387	0.0878069	0.000233675	0.0411006	0.134513	0.0572978	0.00528887	0.0170542	0.0975414	0.061808	0.00424513	0.0194682	0.104148	0.0700057	0.00241445	0.0248154	0.115196	0.0739124	0.00086314	0.0304774	0.117347	0.0941544	6.09296e-05	0.0482069	0.140102	0.0795152	0.000823457	0.0329715	0.126059	0.100153	2.49117e-05	0.0536825	0.146623	0.0991866	3.01804e-05	0.0526827	0.14569	0.0920647	0.000102937	0.0456777
branched chain 14:0 dicarboxylic acid	Lipid	Fatty Acid, Dicarboxylate	0.194763	0	0.149849	0.239677	0.190832	2.22045e-16	0.145854	0.23581	0.17507	1.49436e-13	0.128965	0.221176	0.0967427	2.03159e-06	0.0569379	0.136547	0.115735	6.12768e-08	0.0740009	0.157469	0.150986	2.68341e-11	0.106834	0.195137	0.118881	8.05521e-08	0.0756155	0.162147	0.178136	1.06581e-14	0.133349	0.222924	0.159821	1.5246e-11	0.113668	0.205974	0.189473	4.44089e-16	0.144488	0.234458	0.18979	2.22045e-16	0.14485	0.234731	0.16582	5.86153e-12	0.118911
bromine	Xenobiotics	Chemical	0.0977399	3.77558e-05	0.0513406	0.144139	0.0917885	0.000114559	0.0452259	0.138351	0.0820296	0.000558838	0.0354939	0.128565	0.0493713	0.0159903	0.00921697	0.0895256	0.0367368	0.0890919	-0.0056185	0.0790922	0.0737798	0.00127788	0.0289265	0.118633	0.0618569	0.00519201	0.0185034	0.10521	0.0822913	0.000451732	0.0363687	0.128214	0.0722473	0.00228099	0.0258723	0.118622	0.0936653	7.66994e-05	0.0473212	0.140009	0.0963946	4.80106e-05	0.0500042	0.142785	0.0665527	0.00653316	0.0186176
C-glycosyltryptophan	Amino Acid	Tryptophan Metabolism	-0.11023	1.90241e-06	-0.15546	-0.0649991	-0.10655	4.12886e-06	-0.151787	-0.0613123	-0.0877218	0.000194109	-0.133791	-0.0416521	-0.0725776	0.000267117	-0.111546	-0.0336095	-0.0734935	0.000453245	-0.114517	-0.0324705	-0.0895956	5.88375e-05	-0.133228	-0.0459632	-0.0826814	0.000125147	-0.124862	-0.040501	-0.089233	0.000104669	-0.134241	-0.0442249	-0.0948076	3.51972e-05	-0.139638	-0.0499773	-0.110175	1.79243e-06	-0.155269	-0.0650812	-0.105821	5.02998e-06	-0.151157	-0.0604846	-0.0987084	1.8069e-05	-0.143736
carotene diol (1)	Cofactors and Vitamins	Vitamin A Metabolism	0.225762	0	0.179755	0.271769	0.221157	0	0.173997	0.268317	0.205886	0	0.157483	0.254289	0.102201	1.61479e-06	0.0605609	0.14384	0.116022	2.3243e-07	0.0721965	0.159847	0.166101	2.37232e-12	0.119972	0.212231	0.145395	2.17036e-10	0.100747	0.190042	0.198507	0	0.152076	0.244939	0.193916	8.88178e-16	0.14696	0.240871	0.220242	0	0.174131	0.266353	0.219062	0	0.172914	0.265211	0.1974	2.66454e-15	0.148903
carotene diol (2)	Cofactors and Vitamins	Vitamin A Metabolism	0.20408	0	0.157873	0.250287	0.1992	4.44089e-16	0.151455	0.246945	0.181668	4.51195e-13	0.132829	0.230507	0.0955103	6.26527e-06	0.0541745	0.136846	0.103893	3.15017e-06	0.0603181	0.147467	0.147738	3.82369e-10	0.101729	0.193747	0.127019	2.6868e-08	0.0824255	0.171613	0.176035	1.99396e-13	0.129429	0.222641	0.170281	2.25686e-12	0.12304	0.217522	0.199021	0	0.152772	0.245271	0.198664	0	0.152401	0.244928	0.174556	2.04703e-12	0.126232
carotene diol (3)	Cofactors and Vitamins	Vitamin A Metabolism	0.151355	9.73306e-11	0.105764	0.196945	0.144371	9.95829e-10	0.0982851	0.190458	0.13053	4.14114e-08	0.0840622	0.176997	0.0703217	0.00057918	0.0303175	0.110326	0.0768019	0.000354574	0.0347128	0.118891	0.112469	7.86035e-07	0.0679695	0.156968	0.0958354	1.41549e-05	0.0526644	0.139006	0.127999	4.21028e-08	0.0824083	0.17359	0.122004	2.15576e-07	0.0760446	0.167964	0.146674	3.52851e-10	0.101086	0.192262	0.147766	2.53957e-10	0.102214	0.193317	0.126423	1.07488e-07	0.0799586
cerotoylcarnitine (C26)*	Lipid	Fatty Acid Metabolism (Acyl Carnitine)	0.110225	6.21638e-06	0.062532	0.157917	0.0995246	6.6948e-05	0.0506834	0.148366	0.10762	8.75121e-06	0.0602855	0.154954	0.0618806	0.00338368	0.0205245	0.103237	0.0687171	0.00190522	0.0253724	0.112062	0.0778864	0.000980299	0.0316204	0.124152	0.0880204	0.000104746	0.043622	0.132419	0.0997816	3.46335e-05	0.0526413	0.146922	0.0938499	0.000104536	0.0465175	0.141182	0.109916	6.18461e-06	0.0623687	0.157464	0.111356	4.67068e-06	0.063811	0.158901	0.104867	1.45973e-05	0.0575539
cortolone glucuronide (1)	Lipid	Corticosteroids	-0.122782	1.49134e-07	-0.168431	-0.0771335	-0.114999	1.12945e-06	-0.161171	-0.0688274	-0.0851814	0.00090788	-0.135452	-0.0349107	-0.0626164	0.00197234	-0.102243	-0.0229894	-0.0709802	0.000838645	-0.112592	-0.0293689	-0.0877336	0.000110987	-0.132149	-0.0433181	-0.0857264	8.715e-05	-0.128475	-0.0429778	-0.101139	1.36641e-05	-0.146618	-0.0556604	-0.106472	4.27974e-06	-0.151749	-0.0611942	-0.11262	1.91794e-06	-0.158847	-0.0663925	-0.12401	1.03734e-07	-0.169534	-0.0784857	-0.10125	1.69055e-05	-0.147278
dimethylglycine	Amino Acid	Glycine, Serine and Threonine Metabolism	-0.10452	1.55622e-05	-0.151832	-0.0572076	-0.09775	5.79649e-05	-0.145312	-0.050188	-0.0888239	0.000247548	-0.136262	-0.041386	-0.0532	0.0108745	-0.094127	-0.0122731	-0.0544628	0.0130961	-0.0974708	-0.0114548	-0.0752537	0.00128768	-0.121034	-0.0294731	-0.0678015	0.00276541	-0.112173	-0.02343	-0.0874069	0.000262386	-0.13428	-0.0405341	-0.0851547	0.000395917	-0.132205	-0.0381049	-0.10076	3.01727e-05	-0.148001	-0.0535185	-0.0997826	3.6428e-05	-0.147056	-0.0525088	-0.0857322	0.000419131	-0.133304
docosahexaenoylcarnitine (C22:6)*	Lipid	Fatty Acid Metabolism (Acyl Carnitine)	0.0973867	2.75859e-05	0.05195	0.142823	0.0977709	2.46368e-05	0.0524329	0.143109	0.0891925	0.000113637	0.0439701	0.134415	0.0372873	0.0642099	-0.00220349	0.076778	0.0465583	0.0278916	0.00506342	0.0880532	0.0700683	0.0018306	0.0260392	0.114097	0.0561963	0.0097398	0.0136044	0.0987883	0.0814287	0.000403331	0.0363746	0.126483	0.0779624	0.000733796	0.0327592	0.123166	0.0935857	5.4577e-05	0.0482105	0.138961	0.0935703	5.44253e-05	0.0482101	0.138931	0.0785484	0.000758671	0.0328811
docosatrienoate (22:3n6)*	Lipid	Long Chain Polyunsaturated Fatty Acid (n3 and n6)	-0.0990416	2.1503e-05	-0.144637	-0.0534466	-0.0893168	0.000166737	-0.135747	-0.0428868	-0.082362	0.0004337	-0.128182	-0.0365417	-0.0538944	0.00739249	-0.0933094	-0.0144794	-0.0536586	0.0113321	-0.0951741	-0.0121431	-0.0743315	0.000981954	-0.118492	-0.0301708	-0.0650364	0.00280222	-0.107656	-0.0224168	-0.0874741	0.000145116	-0.132531	-0.0424175	-0.0759128	0.00107107	-0.121352	-0.030474	-0.0884949	0.000173388	-0.134618	-0.0423718	-0.100578	1.89103e-05	-0.146567	-0.0545885	-0.0760631	0.00122641	-0.122135
dodecanedioate (C12)	Lipid	Fatty Acid, Dicarboxylate	-0.0942745	4.88652e-05	-0.139691	-0.0488579	-0.0958718	3.50544e-05	-0.141196	-0.050548	-0.104058	6.5401e-06	-0.149191	-0.0589258	-0.0576868	0.00401211	-0.0969567	-0.0184169	-0.0605647	0.00396983	-0.101747	-0.0193826	-0.0796194	0.000371376	-0.123402	-0.0358367	-0.0562452	0.00969818	-0.0988498	-0.0136406	-0.0905768	7.46047e-05	-0.135317	-0.0458362	-0.106608	3.34624e-06	-0.151442	-0.0617734	-0.0866	0.000201626	-0.132198	-0.0410017	-0.0874888	0.000176853	-0.133148	-0.0418298	-0.0895769	9.82353e-05	-0.134579
eicosenedioate (C20:1-DC)*	Lipid	Fatty Acid, Dicarboxylate	-0.105671	9.11454e-06	-0.152241	-0.0591019	-0.10479	1.03852e-05	-0.151267	-0.0583119	-0.105162	8.54594e-06	-0.151361	-0.0589619	-0.0319986	0.12184	-0.0725453	0.00854815	-0.0246431	0.261694	-0.067692	0.0184059	-0.0723796	0.00177821	-0.117736	-0.0270229	-0.0509222	0.0230832	-0.0948413	-0.00700315	-0.0913204	0.000105061	-0.137392	-0.0452486	-0.101377	1.54602e-05	-0.147251	-0.0555036	-0.103107	1.4265e-05	-0.149572	-0.0566416	-0.102903	1.49135e-05	-0.149381	-0.0564243	-0.091866	0.000113905	-0.13845
ergothioneine	Xenobiotics	Food Component/Plant	0.169632	2.47358e-13	0.124541	0.214723	0.168232	3.51719e-13	0.123218	0.213247	0.160144	4.07163e-12	0.115172	0.205116	0.0908835	7.26006e-06	0.0512729	0.130494	0.095626	7.5752e-06	0.0538601	0.137392	0.127789	1.63254e-08	0.0836171	0.171961	0.102842	3.0832e-06	0.0597482	0.145936	0.148874	1.07661e-10	0.103924	0.193824	0.145997	2.87095e-10	0.100854	0.191139	0.168466	3.08198e-13	0.123501	0.213431	0.161481	5.1581e-12	0.115912	0.207051	0.152074	6.6009e-11	0.106685
erythronate*	Carbohydrate	Aminosugar Metabolism	-0.10514	5.96387e-06	-0.150544	-0.059736	-0.0966502	3.9374e-05	-0.142641	-0.0506597	-0.0807977	0.000656251	-0.127223	-0.0343722	-0.0758856	0.000146575	-0.114997	-0.0367747	-0.0647907	0.00208172	-0.106009	-0.0235725	-0.093959	2.64476e-05	-0.137696	-0.0502223	-0.093894	1.3407e-05	-0.136074	-0.0517139	-0.0958769	2.86353e-05	-0.1407	-0.0510537	-0.0987353	1.61413e-05	-0.143513	-0.0539581	-0.101009	1.33155e-05	-0.14637	-0.055648	-0.100322	1.55606e-05	-0.145733	-0.0549105	-0.101032	1.1449e-05	-0.146061
formiminoglutamate	Amino Acid	Histidine Metabolism	-0.141946	2.4398e-08	-0.191629	-0.0922621	-0.131605	7.11382e-07	-0.183471	-0.0797381	-0.107101	7.7002e-05	-0.160106	-0.0540966	-0.0742037	0.000755417	-0.117329	-0.0310782	-0.0726399	0.00176962	-0.118139	-0.0271407	-0.102259	3.56593e-05	-0.150648	-0.05387	-0.0961563	5.69814e-05	-0.142896	-0.049417	-0.124368	8.00464e-07	-0.173612	-0.0751237	-0.11762	3.51278e-06	-0.167194	-0.0680467	-0.136082	9.01355e-08	-0.185798	-0.0863658	-0.140879	2.80051e-08	-0.190404	-0.0913539	-0.117783	4.58286e-06	-0.168027
gamma-glutamylphenylalanine	Peptide	Gamma-glutamyl Amino Acid	-0.142135	8.39982e-09	-0.190293	-0.093978	-0.134115	7.73297e-08	-0.182858	-0.085372	-0.113801	8.72026e-06	-0.163846	-0.063757	-0.0855708	6.21555e-05	-0.127376	-0.0437658	-0.090868	5.15566e-05	-0.134779	-0.0469573	-0.115424	1.25386e-06	-0.161964	-0.0688829	-0.111992	1.10788e-06	-0.15692	-0.0670635	-0.122252	5.94739e-07	-0.170095	-0.0744088	-0.123483	4.77322e-07	-0.171397	-0.0755685	-0.136476	3.21738e-08	-0.184666	-0.0882857	-0.141553	8.58863e-09	-0.189544	-0.0935619	-0.1261	3.12534e-07	-0.174254
glutamine conjugate of C6H10O2 (2)*	Partially Characterized Molecules	Partially Characterized Molecules	-0.0909454	9.63201e-05	-0.136579	-0.0453118	-0.086925	0.000194072	-0.132576	-0.0412744	-0.0814238	0.000454619	-0.126884	-0.0359632	-0.0473002	0.019347	-0.0869292	-0.00767122	-0.0479732	0.0236648	-0.0895233	-0.0064232	-0.0659475	0.00340946	-0.110059	-0.0218364	-0.0574473	0.00837958	-0.100136	-0.0147586	-0.0810633	0.000428649	-0.126121	-0.0360055	-0.0865619	0.000167168	-0.131567	-0.0415567	-0.0878988	0.000158861	-0.133445	-0.0423526	-0.08677	0.000197003	-0.132385	-0.0411545	-0.0766634	0.000974809	-0.122181
glycerate	Carbohydrate	Glycolysis, Gluconeogenesis, and Pyruvate Metabolism	0.176327	1.0103e-13	0.13022	0.222435	0.172807	3.0731e-13	0.126686	0.218929	0.163455	5.44054e-12	0.117276	0.209634	0.103003	6.0834e-07	0.0626622	0.143345	0.114803	1.16258e-07	0.0724932	0.157113	0.142207	6.56755e-10	0.0973046	0.18711	0.116944	1.77727e-07	0.0731946	0.160693	0.152637	1.09563e-10	0.106531	0.198742	0.139868	7.64497e-09	0.0926136	0.187123	0.170287	7.40519e-13	0.12407	0.216505	0.173056	2.64233e-13	0.126999	0.219113	0.150285	5.88747e-10	0.10297
glycosyl-N-tricosanoyl-sphingadienine (d18:2/23:0)*	Lipid	Ceramides	0.112351	1.96841e-06	0.0661827	0.158519	0.100734	6.01387e-05	0.0516137	0.149855	0.0838785	0.000595413	0.0360555	0.131701	0.0371441	0.0702756	-0.00307801	0.0773662	0.0426997	0.0483372	0.00031238	0.0850871	0.0777949	0.000691623	0.0329054	0.122684	0.071527	0.00121061	0.0282516	0.114802	0.100624	1.60351e-05	0.0550053	0.146242	0.0871613	0.000225556	0.040913	0.13341	0.107818	4.90556e-06	0.061679	0.153956	0.11527	1.08275e-06	0.0690697	0.16147	0.0958071	5.03539e-05	0.049573
gulonate*	Cofactors and Vitamins	Ascorbate and Aldarate Metabolism	-0.089828	0.000109151	-0.135256	-0.0443995	-0.0855132	0.000232026	-0.130977	-0.0400494	-0.075369	0.00117921	-0.120863	-0.0298746	-0.052265	0.00921046	-0.0915837	-0.0129463	-0.051851	0.013577	-0.0930107	-0.0106914	-0.0831194	0.00019524	-0.126789	-0.0394499	-0.0717787	0.000878086	-0.114021	-0.0295367	-0.0820215	0.000337749	-0.126812	-0.0372314	-0.0797134	0.000502748	-0.124564	-0.034863	-0.0916755	7.49205e-05	-0.136971	-0.0463805	-0.0869774	0.000173268	-0.132307	-0.0416474	-0.0874439	0.000145073	-0.132484
heneicosapentaenoate (21:5n3)	Lipid	Long Chain Polyunsaturated Fatty Acid (n3 and n6)	0.107116	5.96613e-06	0.0608577	0.153373	0.105358	8.16461e-06	0.0591745	0.151543	0.0962989	4.44538e-05	0.0501586	0.142439	0.0454037	0.0273971	0.00506681	0.0857405	0.0438202	0.0427775	0.00142733	0.086213	0.0709818	0.00200498	0.0259887	0.115975	0.0641426	0.00375836	0.0207871	0.107498	0.087494	0.000194711	0.0415344	0.133454	0.0849777	0.000308426	0.0388789	0.131077	0.111937	2.14045e-06	0.0657733	0.1581	0.101959	1.64505e-05	0.0556741	0.148243	0.0850054	0.000364813	0.0383231
homocitrulline	Amino Acid	Urea cycle; Arginine and Proline Metabolism	-0.115852	6.04507e-07	-0.161219	-0.0704842	-0.109738	2.53348e-06	-0.155327	-0.0641496	-0.103331	8.40068e-06	-0.148688	-0.0579731	-0.0711506	0.000388853	-0.110409	-0.0318928	-0.0626219	0.0030653	-0.104041	-0.0212023	-0.0941467	2.59713e-05	-0.137928	-0.0503656	-0.0941605	1.32888e-05	-0.136441	-0.0518797	-0.110459	1.37104e-06	-0.155163	-0.0657546	-0.104604	5.1038e-06	-0.149448	-0.0597589	-0.116553	4.76953e-07	-0.161779	-0.0713274	-0.114143	8.2066e-07	-0.159383	-0.0689027	-0.105423	5.18028e-06	-0.15065
hydantoin-5-propionate	Amino Acid	Histidine Metabolism	-0.102644	1.02006e-05	-0.148129	-0.057158	-0.0973434	2.97381e-05	-0.142947	-0.0517403	-0.0812066	0.000571027	-0.127354	-0.0350597	-0.0554251	0.00604968	-0.0949756	-0.0158746	-0.0533181	0.0117882	-0.0947977	-0.0118385	-0.0732354	0.00115124	-0.117348	-0.0291224	-0.0712857	0.00101832	-0.113769	-0.0288021	-0.0912419	7.09657e-05	-0.136175	-0.0463086	-0.098255	1.84787e-05	-0.143128	-0.0533822	-0.100429	1.50199e-05	-0.145807	-0.0550516	-0.101983	1.19965e-05	-0.147541	-0.0564247	-0.0914015	8.01241e-05	-0.136745
hydroxy-CMPF*	Lipid	Fatty Acid, Dicarboxylate	0.200251	0	0.154608	0.245895	0.19422	4.44089e-16	0.147968	0.240472	0.180463	6.57252e-14	0.133635	0.227291	0.0926328	8.77106e-06	0.0518897	0.133376	0.0991728	6.55168e-06	0.0561564	0.142189	0.143844	7.56215e-10	0.0982582	0.18943	0.129617	8.18452e-09	0.0857353	0.173499	0.175895	7.81597e-14	0.130113	0.221676	0.165759	5.27289e-12	0.118964	0.212555	0.194578	0	0.148832	0.240324	0.195491	0	0.149755	0.241226	0.173361	9.70335e-13	0.126072
hydroxyasparagine	Amino Acid	Alanine and Aspartate Metabolism	-0.127666	3.27622e-08	-0.172772	-0.0825603	-0.121047	1.94662e-07	-0.16648	-0.075614	-0.0958146	9.82153e-05	-0.14395	-0.0476793	-0.0802809	5.56097e-05	-0.119246	-0.0413158	-0.0796152	0.000147819	-0.120673	-0.0385573	-0.106984	1.56207e-06	-0.150517	-0.0634502	-0.0989718	4.27562e-06	-0.141058	-0.0568851	-0.106203	3.83755e-06	-0.151143	-0.0612622	-0.110015	1.59275e-06	-0.154819	-0.0652117	-0.124876	6.07175e-08	-0.169894	-0.0798576	-0.123245	9.65211e-08	-0.168376	-0.0781132	-0.11024	1.90945e-06	-0.155481
imidazole propionate	Amino Acid	Histidine Metabolism	-0.138061	7.30231e-09	-0.184645	-0.0914764	-0.131691	4.09028e-08	-0.178553	-0.0848288	-0.116802	1.4365e-06	-0.164165	-0.0694387	-0.0934767	6.1568e-06	-0.133899	-0.0530546	-0.105553	1.09068e-06	-0.147869	-0.0632366	-0.122019	1.08372e-07	-0.166879	-0.0771582	-0.10891	9.85217e-07	-0.152393	-0.0654256	-0.125892	9.31072e-08	-0.171937	-0.0798482	-0.117628	7.25649e-07	-0.164021	-0.0712346	-0.134293	1.75493e-08	-0.180817	-0.0877683	-0.136765	9.41317e-09	-0.183259	-0.0902706	-0.118325	7.92692e-07	-0.165156
indolepropionate	Amino Acid	Tryptophan Metabolism	0.124913	7.53221e-08	0.0795544	0.170271	0.118736	3.64322e-07	0.0731319	0.164341	0.107267	4.53939e-06	0.0615273	0.153006	0.0638362	0.00148678	0.0244939	0.103178	0.0680423	0.00129701	0.0266221	0.109462	0.0955051	2.14381e-05	0.0515457	0.139464	0.0907359	3.04093e-05	0.0481764	0.133295	0.112127	1.03872e-06	0.0672621	0.156992	0.0996297	1.80775e-05	0.0541815	0.145078	0.120647	1.99685e-07	0.0753229	0.165972	0.126906	4.97462e-08	0.0814578	0.172355	0.0961736	5.16676e-05	0.0496945
inosine	Nucleotide	Purine Metabolism, (Hypo)Xanthine/Inosine containing	-0.118659	1.09815e-06	-0.166245	-0.0710723	-0.116063	1.82053e-06	-0.163599	-0.0685282	-0.108142	8.31173e-06	-0.155587	-0.0606969	-0.0521994	0.0135124	-0.0936063	-0.0107924	-0.0521315	0.0191708	-0.095745	-0.008518	-0.0894727	0.000146327	-0.135584	-0.0433618	-0.0614438	0.00761652	-0.10655	-0.0163379	-0.0956548	8.01917e-05	-0.143112	-0.0481981	-0.0995828	3.76809e-05	-0.146851	-0.0523145	-0.113892	2.85651e-06	-0.161456	-0.0663285	-0.115164	2.12441e-06	-0.162643	-0.0676852	-0.103865	1.92971e-05	-0.151408
kynurenate	Amino Acid	Tryptophan Metabolism	-0.114018	1.73904e-06	-0.160625	-0.067411	-0.106983	8.27485e-06	-0.153909	-0.0600563	-0.0846132	0.000621066	-0.133017	-0.0362094	-0.0617262	0.0027346	-0.102075	-0.0213777	-0.0649027	0.00270652	-0.107284	-0.0225216	-0.0935819	4.5925e-05	-0.138504	-0.0486602	-0.0980601	1.01366e-05	-0.141501	-0.0546194	-0.109739	2.98406e-06	-0.155656	-0.0638211	-0.113572	1.33226e-06	-0.159481	-0.0676633	-0.106155	9.2398e-06	-0.152968	-0.0593411	-0.117967	7.05727e-07	-0.164444	-0.0714905	-0.102838	1.46585e-05	-0.149246
linoleoyl-docosahexaenoyl-glycerol (18:2/22:6) [1]*	Lipid	Diacylglycerol	0.091637	8.00221e-05	0.0461792	0.137095	0.0975658	2.71039e-05	0.0520891	0.143043	0.0970403	2.57924e-05	0.0519298	0.142151	0.0339887	0.091281	-0.00546616	0.0734435	0.0493431	0.0191671	0.00806363	0.0906225	0.0623719	0.0056136	0.0182568	0.106487	0.058478	0.00695218	0.0160356	0.10092	0.0747952	0.00117135	0.0296738	0.119917	0.0706338	0.00224376	0.025368	0.1159	0.0918446	7.32859e-05	0.0465265	0.137163	0.0860012	0.000212195	0.0405596	0.131443	0.0711461	0.00229151	0.0254573
mannonate*	Xenobiotics	Food Component/Plant	-0.120223	2.90985e-07	-0.166013	-0.0744329	-0.112208	2.21792e-06	-0.158554	-0.0658615	-0.0861088	0.000578641	-0.135093	-0.037125	-0.0730971	0.000336799	-0.113001	-0.0331928	-0.0723593	0.000709517	-0.114198	-0.0305202	-0.0955779	2.44403e-05	-0.139879	-0.0512766	-0.093512	1.84583e-05	-0.136217	-0.0508073	-0.104904	6.0869e-06	-0.150249	-0.0595585	-0.100635	1.57398e-05	-0.146214	-0.0550557	-0.114316	1.10036e-06	-0.160164	-0.0684674	-0.119525	3.15554e-07	-0.165187	-0.0738642	-0.105731	6.16505e-06	-0.151461
methyl glucopyranoside (alpha + beta)	Xenobiotics	Food Component/Plant	0.131705	2.56059e-08	0.0855355	0.177874	0.12746	7.21304e-08	0.0812447	0.173676	0.115955	1.02986e-06	0.0695743	0.162335	0.0502045	0.0152441	0.00966579	0.0907432	0.0641796	0.00319301	0.0215485	0.106811	0.0972268	2.25675e-05	0.0523529	0.142101	0.0776683	0.000490112	0.0340542	0.121282	0.113905	1.21689e-06	0.068033	0.159778	0.105777	7.77209e-06	0.0595207	0.152034	0.127722	6.38171e-08	0.081601	0.173842	0.126287	9.33332e-08	0.0800949	0.172479	0.107803	6.91779e-06	0.0609238
methyl indole-3-acetate	Xenobiotics	Food Component/Plant	-0.097193	3.38966e-05	-0.143056	-0.0513303	-0.0930556	7.25536e-05	-0.138943	-0.0471679	-0.0796861	0.000721199	-0.125824	-0.0335482	-0.0557229	0.0057576	-0.0952529	-0.0161929	-0.0581243	0.00617605	-0.0997054	-0.0165432	-0.0757204	0.000806921	-0.119969	-0.0314721	-0.0830037	0.000139346	-0.125644	-0.0403631	-0.0925337	6.18904e-05	-0.137732	-0.0473352	-0.0905043	9.16902e-05	-0.135777	-0.0452315	-0.0975937	2.97353e-05	-0.143314	-0.0518736	-0.0942422	5.6566e-05	-0.140031	-0.0484529	-0.0925699	6.85456e-05	-0.138062
methylmalonate (MMA)	Lipid	Fatty Acid Metabolism (also BCAA Metabolism)	-0.102622	9.59668e-06	-0.147962	-0.0572822	-0.103319	7.98346e-06	-0.14856	-0.0580782	-0.0976977	2.20846e-05	-0.142738	-0.0526577	-0.0592797	0.0031322	-0.0985761	-0.0199833	-0.0670285	0.00139262	-0.108094	-0.0259634	-0.083995	0.000177619	-0.127843	-0.040147	-0.0826828	0.000137174	-0.125114	-0.0402513	-0.100837	1.00008e-05	-0.145478	-0.0561956	-0.094754	3.46368e-05	-0.139519	-0.0499892	-0.100785	1.30963e-05	-0.146008	-0.0555628	-0.098858	1.93598e-05	-0.144117	-0.0535991	-0.0980535	1.97538e-05	-0.142991
N-acetylalanine	Amino Acid	Alanine and Aspartate Metabolism	-0.0995178	1.83225e-05	-0.144948	-0.0540876	-0.0936207	5.90301e-05	-0.139223	-0.0480189	-0.0758885	0.00133605	-0.122208	-0.0295687	-0.0604223	0.00252824	-0.0996058	-0.0212388	-0.0589018	0.00506943	-0.10007	-0.0177335	-0.0871203	9.57708e-05	-0.130819	-0.0434221	-0.0766921	0.000387194	-0.118996	-0.0343881	-0.0857365	0.00018867	-0.130677	-0.0407963	-0.0972559	2.12581e-05	-0.142001	-0.0525106	-0.096628	3.06114e-05	-0.141968	-0.0512881	-0.0970896	2.91951e-05	-0.142528	-0.0516515	-0.0881208	0.000137064	-0.133341
N-acetylaspartate (NAA)	Amino Acid	Alanine and Aspartate Metabolism	0.119809	3.69947e-07	0.073766	0.165852	0.114087	1.401e-06	0.0678728	0.160301	0.101895	1.75288e-05	0.0554869	0.148304	0.0736347	0.000354184	0.0332906	0.113979	0.0679884	0.00158524	0.0258387	0.110138	0.0844668	0.000224168	0.0396671	0.129267	0.0824476	0.000181686	0.0393414	0.125554	0.0992181	2.25913e-05	0.053422	0.145014	0.096705	3.88843e-05	0.0507218	0.142688	0.116391	7.50866e-07	0.0704224	0.16236	0.117797	5.70665e-07	0.0717714	0.163822	0.101855	1.68474e-05	0.0555619
N-acetylcitrulline	Amino Acid	Urea cycle; Arginine and Proline Metabolism	-0.0968754	3.24349e-05	-0.142477	-0.0512741	-0.0911479	9.68526e-05	-0.136899	-0.045397	-0.0800154	0.000631542	-0.12585	-0.0341806	-0.0521522	0.00954319	-0.0915711	-0.0127333	-0.0525621	0.0129737	-0.0940132	-0.0111111	-0.0775454	0.000559253	-0.12154	-0.0335514	-0.0678952	0.00177416	-0.110433	-0.0253576	-0.0865159	0.00016902	-0.131531	-0.0415012	-0.0815971	0.000406922	-0.126774	-0.0364201	-0.092578	7.01309e-05	-0.138137	-0.0470191	-0.0950869	4.39368e-05	-0.140616	-0.049558	-0.0834405	0.000330436	-0.128932
N-acetylglucosamine/N-acetylgalactosamine	Carbohydrate	Aminosugar Metabolism	-0.110619	1.82016e-06	-0.155925	-0.0653142	-0.102569	1.20615e-05	-0.148401	-0.056736	-0.0901657	0.000121454	-0.136076	-0.0442553	-0.0625251	0.00197406	-0.102096	-0.0229545	-0.0709715	0.000718149	-0.112049	-0.0298938	-0.093008	3.10307e-05	-0.136681	-0.0493346	-0.0823515	0.000149198	-0.124847	-0.0398563	-0.0958278	2.94535e-05	-0.140697	-0.0509585	-0.0908888	7.95861e-05	-0.13596	-0.0458178	-0.10805	2.97793e-06	-0.153257	-0.0628431	-0.107585	3.2547e-06	-0.152775	-0.0623948	-0.0936748	5.37007e-05	-0.139049
N-acetylmethionine	Amino Acid	Methionine, Cysteine, SAM and Taurine Metabolism	-0.102579	1.08134e-05	-0.148167	-0.0569905	-0.0992579	2.04411e-05	-0.14483	-0.0536856	-0.0885634	0.000146354	-0.134207	-0.0429202	-0.0625769	0.00180413	-0.101844	-0.02331	-0.0713695	0.000699131	-0.112588	-0.0301515	-0.0883958	7.99214e-05	-0.132242	-0.0445496	-0.0754361	0.00051173	-0.117938	-0.032934	-0.0887897	0.00011674	-0.133885	-0.0436943	-0.0986824	1.73274e-05	-0.1436	-0.0537647	-0.101274	1.32103e-05	-0.146736	-0.0558125	-0.101557	1.39059e-05	-0.147264	-0.0558499	-0.0972622	2.59078e-05	-0.142486
N-acetylneuraminate	Carbohydrate	Aminosugar Metabolism	-0.10922	3.7125e-06	-0.155369	-0.0630715	-0.104457	9.89951e-06	-0.150678	-0.0582361	-0.0958753	4.83977e-05	-0.142037	-0.0497132	-0.0566181	0.00552414	-0.0965873	-0.0166489	-0.0567094	0.00824068	-0.0987592	-0.0146596	-0.0881166	0.00010989	-0.132698	-0.0435351	-0.0685005	0.00195475	-0.111815	-0.0251859	-0.0905684	0.000110041	-0.136395	-0.0447421	-0.082296	0.000501915	-0.128593	-0.0359989	-0.110884	2.4636e-06	-0.156893	-0.0648759	-0.108013	4.64847e-06	-0.154121	-0.0619057	-0.0968384	3.80428e-05	-0.142829
N-acetylphenylalanine	Amino Acid	Phenylalanine Metabolism	-0.113526	5.36108e-06	-0.162308	-0.0647444	-0.110659	8.99512e-06	-0.159395	-0.0619228	-0.0900771	0.0003739	-0.139636	-0.0405184	-0.070467	0.00103384	-0.112516	-0.0284177	-0.0707669	0.00174809	-0.115042	-0.0264921	-0.0881034	0.000257193	-0.135283	-0.040924	-0.090783	9.34248e-05	-0.136248	-0.0453176	-0.0976844	7.54306e-05	-0.145968	-0.0494008	-0.08696	0.000483033	-0.135737	-0.0381832	-0.106319	2.11234e-05	-0.155218	-0.0574199	-0.118592	2.42248e-06	-0.167762	-0.0694223	-0.0918341	0.000255369	-0.140986
N-acetylserine	Amino Acid	Glycine, Serine and Threonine Metabolism	-0.117809	3.57927e-07	-0.163027	-0.0725905	-0.112819	1.14638e-06	-0.158142	-0.0674949	-0.103216	8.53667e-06	-0.148559	-0.0578735	-0.08271	3.34922e-05	-0.12171	-0.0437104	-0.0798777	0.000135784	-0.120843	-0.0389122	-0.104105	2.89966e-06	-0.147609	-0.0606001	-0.0985851	4.62296e-06	-0.140657	-0.0565128	-0.106845	2.93127e-06	-0.151517	-0.0621737	-0.114599	5.10498e-07	-0.159182	-0.070016	-0.117579	3.47696e-07	-0.16266	-0.0724984	-0.116373	4.89568e-07	-0.161574	-0.0711723	-0.112659	9.16745e-07	-0.157509
N-acetyltaurine	Amino Acid	Methionine, Cysteine, SAM and Taurine Metabolism	-0.104207	7.95103e-06	-0.149828	-0.0585859	-0.101851	1.23511e-05	-0.147417	-0.0562847	-0.100275	1.49637e-05	-0.145575	-0.0549758	-0.0688418	0.00062764	-0.108254	-0.0294292	-0.0674811	0.00143209	-0.108928	-0.026034	-0.0879781	8.8804e-05	-0.1319	-0.0440558	-0.0798385	0.000237627	-0.122356	-0.0373213	-0.0875306	0.000152319	-0.13276	-0.0423011	-0.0830733	0.000346129	-0.128519	-0.0376278	-0.103714	8.24359e-06	-0.149198	-0.0582297	-0.102904	9.7418e-06	-0.148401	-0.0574063	-0.0923769	7.06875e-05	-0.137858
N-carbamoylvaline	Amino Acid	Leucine, Isoleucine and Valine Metabolism	-0.125008	9.91415e-08	-0.170827	-0.079188	-0.123773	1.25284e-07	-0.169509	-0.0780365	-0.113724	1.1825e-06	-0.159469	-0.0679782	-0.0817541	5.52119e-05	-0.121416	-0.0420918	-0.0881366	3.28588e-05	-0.129654	-0.0466196	-0.107713	1.86225e-06	-0.15187	-0.0635561	-0.0959794	1.14624e-05	-0.138758	-0.0532005	-0.11587	5.53584e-07	-0.161089	-0.0706505	-0.117851	3.61983e-07	-0.163104	-0.0725989	-0.12825	4.24624e-08	-0.173944	-0.0825571	-0.122934	1.56442e-07	-0.168716	-0.0771519	-0.116723	5.40403e-07	-0.162233
N-formylmethionine	Amino Acid	Methionine, Cysteine, SAM and Taurine Metabolism	-0.0974057	3.15387e-05	-0.143186	-0.0516257	-0.0940161	5.83931e-05	-0.139781	-0.048251	-0.0852396	0.00026348	-0.130964	-0.0395156	-0.0612873	0.00227109	-0.10061	-0.0219647	-0.0674553	0.00140382	-0.108812	-0.0260987	-0.0888149	7.74239e-05	-0.132784	-0.044846	-0.0831537	0.000129814	-0.125675	-0.040632	-0.0875694	0.000151073	-0.132794	-0.0423444	-0.0933456	5.21911e-05	-0.138486	-0.0482051	-0.0919201	8.59549e-05	-0.137719	-0.0461216	-0.0960922	3.88298e-05	-0.141781	-0.0504033	-0.0894283	0.000119236	-0.134909
N-methylproline	Amino Acid	Urea cycle; Arginine and Proline Metabolism	0.120548	1.9892e-07	0.0752671	0.165829	0.118264	3.24508e-07	0.0730375	0.163491	0.110131	1.88214e-06	0.0649617	0.155301	0.0558423	0.00576155	0.0162252	0.0954594	0.0776607	0.000233309	0.0363568	0.118965	0.0888962	7.53581e-05	0.0449594	0.132833	0.0747446	0.000589499	0.0321631	0.117326	0.1067	3.4924e-06	0.0617403	0.151661	0.0968843	2.80668e-05	0.0516402	0.142128	0.117355	3.93128e-07	0.0721516	0.162558	0.117798	3.71666e-07	0.0725203	0.163075	0.100365	1.68142e-05	0.0547537
N1-methylinosine	Nucleotide	Purine Metabolism, (Hypo)Xanthine/Inosine containing	-0.141983	2.72846e-09	-0.188562	-0.095404	-0.135359	1.77469e-08	-0.182269	-0.0884489	-0.115993	2.52665e-06	-0.164174	-0.0678115	-0.0784404	0.000150694	-0.118942	-0.0379388	-0.0773374	0.000393351	-0.120047	-0.0346276	-0.111555	1.36961e-06	-0.156701	-0.0664097	-0.0972948	1.35935e-05	-0.141033	-0.0535563	-0.123823	1.6916e-07	-0.170064	-0.0775812	-0.124116	1.62093e-07	-0.170396	-0.0778362	-0.13626	1.17565e-08	-0.182892	-0.0896272	-0.137204	8.81263e-09	-0.183757	-0.090652	-0.121517	4.09603e-07	-0.168395
N2,N2-dimethylguanosine	Nucleotide	Purine Metabolism, Guanine containing	-0.102545	1.19239e-05	-0.148341	-0.0567492	-0.0943939	6.60021e-05	-0.140678	-0.0481099	-0.0712916	0.00350056	-0.119112	-0.0234713	-0.063065	0.00174792	-0.10252	-0.0236099	-0.0544727	0.0103914	-0.09612	-0.0128255	-0.0837456	0.000205462	-0.127897	-0.0395938	-0.07759	0.000372238	-0.120264	-0.0349157	-0.0836292	0.000318758	-0.129105	-0.0381532	-0.087975	0.000146424	-0.133316	-0.042634	-0.0951762	5.07872e-05	-0.14113	-0.0492228	-0.0987979	2.39171e-05	-0.144539	-0.0530567	-0.0858301	0.000247539	-0.131668
N6-carbamoylthreonyladenosine	Nucleotide	Purine Metabolism, Adenine containing	-0.131358	3.45035e-08	-0.177845	-0.0848706	-0.124456	2.0971e-07	-0.171293	-0.0776177	-0.105207	1.79153e-05	-0.153178	-0.0572358	-0.0816817	7.04575e-05	-0.121887	-0.041476	-0.0834456	0.000112916	-0.125737	-0.0411546	-0.109589	1.82594e-06	-0.154477	-0.0647008	-0.0982755	9.6627e-06	-0.141709	-0.0548418	-0.118527	4.71854e-07	-0.164499	-0.0725541	-0.116645	7.6255e-07	-0.162741	-0.0705488	-0.127024	9.28559e-08	-0.173478	-0.0805699	-0.127614	7.89051e-08	-0.174025	-0.0812025	-0.116386	9.6696e-07	-0.162819
nervonoylcarnitine (C24:1)*	Lipid	Fatty Acid Metabolism (Acyl Carnitine)	0.0940055	5.13168e-05	0.0485899	0.139421	0.0885912	0.000140499	0.0430555	0.134127	0.0889772	0.000113728	0.0438616	0.134093	0.0509177	0.0111377	0.0116175	0.0902178	0.0545869	0.00952817	0.0133359	0.0958379	0.0694673	0.00197825	0.025491	0.113444	0.073306	0.00068393	0.0310448	0.115567	0.0840891	0.000243259	0.0392348	0.128943	0.0895196	9.16986e-05	0.044739	0.1343	0.0914402	7.87116e-05	0.0461257	0.136755	0.0914017	8.42666e-05	0.0459173	0.136886	0.09595	3.00935e-05	0.050971
o-cresol sulfate	Xenobiotics	Benzoate Metabolism	-0.115092	6.77324e-07	-0.160364	-0.069821	-0.112716	1.10808e-06	-0.157936	-0.0674964	-0.123994	7.21539e-08	-0.168953	-0.0790347	-0.0724827	0.000289373	-0.111622	-0.0333437	-0.0841388	5.88151e-05	-0.125113	-0.043165	-0.103977	3.47261e-06	-0.147778	-0.0601762	-0.0814244	0.000166362	-0.123745	-0.0391037	-0.101282	9.94253e-06	-0.146107	-0.0564564	-0.0556275	0.0259424	-0.104575	-0.00668019	-0.118915	2.68753e-07	-0.164074	-0.0737556	-0.110918	1.68324e-06	-0.156194	-0.0656409	-0.101973	1.04536e-05	-0.147215
oleoyl ethanolamide	Lipid	Endocannabinoid	-0.10725	1.60422e-05	-0.155873	-0.0586259	-0.104959	2.35874e-05	-0.153517	-0.0564011	-0.0950553	0.000126739	-0.143588	-0.0465225	-0.0535718	0.0125951	-0.0956402	-0.0115035	-0.0490641	0.0302006	-0.0934258	-0.00470237	-0.0856544	0.000362996	-0.132676	-0.0386326	-0.0640785	0.00598949	-0.109751	-0.0184062	-0.0917257	0.000190693	-0.13984	-0.0436114	-0.0868685	0.000428417	-0.135151	-0.0385862	-0.100346	5.57776e-05	-0.149062	-0.0516312	-0.10713	1.58991e-05	-0.155677	-0.0585832	-0.0937713	0.000157762	-0.142337
oleoyl-arachidonoyl-glycerol (18:1/20:4) [1]*	Lipid	Diacylglycerol	-0.0919882	7.40575e-05	-0.137406	-0.0465705	-0.0791034	0.00110223	-0.12657	-0.0316364	-0.0691435	0.00335752	-0.115317	-0.0229698	-0.0445486	0.0260911	-0.0837867	-0.00531043	-0.0318875	0.132299	-0.0734215	0.00964654	-0.067696	0.00253386	-0.111607	-0.0237848	-0.0563712	0.00931787	-0.0988448	-0.0138975	-0.0833868	0.000269378	-0.128187	-0.0385866	-0.0753432	0.00105862	-0.120395	-0.0302911	-0.0850928	0.000254053	-0.130621	-0.0395646	-0.094402	4.75381e-05	-0.139808	-0.0489964	-0.0750552	0.00122905	-0.120526
orotidine	Nucleotide	Pyrimidine Metabolism, Orotate containing	-0.0938642	7.20806e-05	-0.140133	-0.0475959	-0.0864412	0.000282451	-0.133039	-0.0398431	-0.0698622	0.00368315	-0.116981	-0.0227438	-0.0591223	0.00357298	-0.0988663	-0.0193783	-0.0532026	0.0128879	-0.0951189	-0.0112863	-0.0717721	0.00162858	-0.11638	-0.0271647	-0.0803496	0.00025504	-0.123352	-0.0373477	-0.0823991	0.000414746	-0.128086	-0.0367125	-0.0817275	0.000465027	-0.127436	-0.0360186	-0.0925807	8.62984e-05	-0.13872	-0.0464417	-0.0942343	6.46568e-05	-0.140383	-0.0480855	-0.0790612	0.000796335	-0.125211
oxalate (ethanedioate)	Cofactors and Vitamins	Ascorbate and Aldarate Metabolism	0.180078	1.4766e-13	0.132664	0.227493	0.176414	4.53415e-13	0.128982	0.223846	0.165877	1.09102e-11	0.118317	0.213438	0.100116	2.32467e-06	0.0586826	0.141549	0.109105	1.05157e-06	0.0654287	0.152782	0.147971	3.62261e-10	0.101951	0.193991	0.1168	4.03112e-07	0.071768	0.161831	0.154574	2.20234e-10	0.10709	0.202059	0.140234	2.09144e-08	0.0913889	0.189079	0.173673	1.15263e-12	0.126128	0.221219	0.175146	7.0588e-13	0.127655	0.222636	0.151845	1.54502e-09	0.102809
pentose acid*	Partially Characterized Molecules	Partially Characterized Molecules	0.106562	4.7248e-06	0.0610395	0.152085	0.106497	4.56913e-06	0.0610725	0.151922	0.0951927	4.16393e-05	0.0497521	0.140633	0.0378745	0.0605937	-0.00168758	0.0774366	0.0376029	0.07812	-0.00423641	0.0794422	0.0712281	0.00162663	0.0269639	0.115492	0.0376261	0.0886417	-0.0056933	0.0809455	0.0902147	9.12667e-05	0.0450993	0.13533	0.0845519	0.000265407	0.0391739	0.12993	0.102452	1.05486e-05	0.0569762	0.147928	0.102216	1.14955e-05	0.0566512	0.147781	0.0812891	0.000571477	0.0350935
pseudouridine	Nucleotide	Pyrimidine Metabolism, Uracil containing	-0.0980169	2.37765e-05	-0.143382	-0.0526513	-0.0940189	5.0611e-05	-0.139404	-0.0486334	-0.0817253	0.000446648	-0.127293	-0.0361577	-0.0553077	0.0057212	-0.0945136	-0.0161019	-0.0696396	0.000892302	-0.110678	-0.0286014	-0.0806986	0.000300482	-0.124394	-0.0370032	-0.0720802	0.000849474	-0.114382	-0.0297784	-0.0880009	0.000120617	-0.132789	-0.0432127	-0.0833782	0.000281507	-0.128314	-0.0384424	-0.0981555	2.18577e-05	-0.143382	-0.0529292	-0.0944273	4.50689e-05	-0.139706	-0.0491484	-0.0897429	9.65407e-05	-0.134779
ribitol	Carbohydrate	Pentose Metabolism	-0.113131	1.23458e-06	-0.158719	-0.0675434	-0.105056	8.43273e-06	-0.151179	-0.0589325	-0.0866843	0.000303949	-0.13366	-0.0397087	-0.0630893	0.00176829	-0.102602	-0.0235764	-0.0558476	0.00866857	-0.09753	-0.0141652	-0.0875978	0.000100032	-0.131655	-0.0435403	-0.0816667	0.000175672	-0.124268	-0.0390653	-0.0939766	4.95096e-05	-0.139284	-0.0486694	-0.0931441	5.88469e-05	-0.138505	-0.0477834	-0.104711	8.06458e-06	-0.150584	-0.058838	-0.110385	2.25984e-06	-0.156015	-0.0647554	-0.0973726	2.97558e-05	-0.14299
S-adenosylhomocysteine (SAH)	Amino Acid	Methionine, Cysteine, SAM and Taurine Metabolism	-0.115567	2.50336e-06	-0.163551	-0.0675818	-0.107338	1.48695e-05	-0.155812	-0.0588634	-0.0888736	0.000410157	-0.138109	-0.0396383	-0.0567713	0.00763251	-0.0984573	-0.0150853	-0.0557555	0.0126692	-0.0995757	-0.0119353	-0.0934965	7.69149e-05	-0.139765	-0.0472284	-0.0817427	0.000358191	-0.126573	-0.0369121	-0.100995	3.16948e-05	-0.148474	-0.0535152	-0.100038	3.84545e-05	-0.147577	-0.0524996	-0.111301	5.63071e-06	-0.159235	-0.0633655	-0.111582	5.30978e-06	-0.159506	-0.0636571	-0.103928	2.12079e-05	-0.151736
sphingomyelin (d17:1/14:0, d16:1/15:0)*	Lipid	Sphingolipid Metabolism	0.121942	2.80568e-06	0.0710568	0.172828	0.109733	4.61113e-05	0.0570457	0.162421	0.105319	5.37861e-05	0.0542985	0.15634	0.0299382	0.186778	-0.0145229	0.0743993	0.0436341	0.066942	-0.00304949	0.0903176	0.0726281	0.00437799	0.0227048	0.122551	0.0752732	0.00200466	0.0275604	0.122986	0.110059	1.83118e-05	0.0598184	0.160299	0.0946978	0.000269763	0.0438161	0.14558	0.119951	3.83225e-06	0.069196	0.170707	0.122369	2.53999e-06	0.0715277	0.173209	0.106147	4.3356e-05	0.0553614
sphingomyelin (d17:1/16:0, d18:1/15:0, d16:1/17:0)*	Lipid	Sphingolipid Metabolism	0.102088	4.01318e-05	0.0534576	0.150719	0.0874501	0.00105953	0.0351542	0.139746	0.0830072	0.00090184	0.0340472	0.131967	0.023341	0.279181	-0.0189501	0.0656321	0.0321174	0.157068	-0.0123813	0.0766161	0.0578473	0.0173116	0.0102224	0.105472	0.0641963	0.00567895	0.0187286	0.109664	0.0955635	9.55428e-05	0.047637	0.14349	0.0782324	0.0015814	0.0297425	0.126722	0.0962499	0.00010819	0.047601	0.144899	0.105621	2.28923e-05	0.0568352	0.154406	0.0903297	0.000261068	0.0419073
sphingomyelin (d18:1/17:0, d17:1/18:0, d19:1/16:0)	Lipid	Sphingolipid Metabolism	0.119472	2.18202e-06	0.0701598	0.168783	0.107807	3.54818e-05	0.0568061	0.158807	0.105306	2.96434e-05	0.0559814	0.154631	0.0202892	0.35722	-0.0229225	0.0635009	0.040399	0.0805881	-0.0049226	0.0857205	0.0757966	0.00207623	0.027589	0.124004	0.0715083	0.00248321	0.0252181	0.117799	0.115524	3.33116e-06	0.0669487	0.164099	0.0952681	0.000152777	0.0460316	0.144505	0.113432	6.96862e-06	0.0640854	0.162779	0.12055	1.83912e-06	0.0711562	0.169943	0.108174	1.63652e-05	0.0590817
sphingomyelin (d18:1/19:0, d19:1/18:0)*	Lipid	Sphingolipid Metabolism	0.108181	2.60307e-05	0.0578666	0.158496	0.0995413	0.000124959	0.0487643	0.150318	0.107936	2.33996e-05	0.0580225	0.15785	0.0214472	0.337571	-0.0224059	0.0653003	0.0420154	0.0730496	-0.00392897	0.0879599	0.0672575	0.00726865	0.0181726	0.116342	0.0638926	0.00789607	0.0167744	0.111011	0.108335	1.88869e-05	0.0588015	0.157869	0.0869958	0.000665294	0.0369544	0.137037	0.104168	4.98421e-05	0.0539277	0.154408	0.10814	2.63624e-05	0.0578107	0.15847	0.103108	5.3199e-05	0.053191
sphingomyelin (d18:1/21:0, d17:1/22:0, d16:1/23:0)*	Lipid	Sphingolipid Metabolism	0.10843	1.6922e-05	0.0591357	0.157725	0.0955941	0.000260667	0.0443546	0.146834	0.0965756	0.000121643	0.0473965	0.145755	0.0410607	0.0602231	-0.00176769	0.0838891	0.0462381	0.0439086	0.00126349	0.0912127	0.0676258	0.00591807	0.0194943	0.115757	0.0776373	0.000949027	0.0316464	0.123628	0.10083	4.93444e-05	0.0522281	0.149432	0.0844836	0.000770686	0.0353019	0.133665	0.106306	2.35012e-05	0.0571348	0.155478	0.107395	1.99223e-05	0.0581535	0.156636	0.0984059	8.628e-05	0.0493652
sphingomyelin (d18:1/25:0, d19:0/24:1, d20:1/23:0, d19:1/24:0)*	Lipid	Sphingolipid Metabolism	0.109674	2.41311e-06	0.0642087	0.15514	0.100201	2.36765e-05	0.0538349	0.146566	0.0977305	2.56344e-05	0.0523143	0.143147	0.0130746	0.521913	-0.0269613	0.0531105	0.0429699	0.0433334	0.00128852	0.0846514	0.0731866	0.00120283	0.0289324	0.117441	0.0552301	0.0116347	0.0123415	0.0981186	0.100499	1.17984e-05	0.0556408	0.145357	0.086844	0.000181669	0.04144	0.132248	0.105945	5.06777e-06	0.0605394	0.15135	0.106225	4.87404e-06	0.060782	0.151669	0.0985373	2.08901e-05	0.0532448
stachydrine	Xenobiotics	Food Component/Plant	0.16159	3.0953e-12	0.116466	0.206713	0.1612	3.14238e-12	0.116172	0.206228	0.151668	5.18723e-11	0.106649	0.196688	0.0730519	0.000348983	0.0330678	0.113036	0.0959943	6.60146e-06	0.0543424	0.137646	0.120547	9.53484e-08	0.0764229	0.164672	0.10065	4.49117e-06	0.0577531	0.143546	0.141929	8.31147e-10	0.0968373	0.18702	0.131457	1.91454e-08	0.0857946	0.17712	0.157605	9.83169e-12	0.112518	0.202693	0.15726	1.11751e-11	0.112148	0.202372	0.138975	3.39016e-09	0.0931095
stearoyl-arachidonoyl-glycerol (18:0/20:4) [1]*	Lipid	Diacylglycerol	-0.102741	1.05775e-05	-0.148352	-0.0571306	-0.0906116	0.000208553	-0.138433	-0.0427906	-0.0909187	9.38248e-05	-0.136464	-0.045373	-0.0521152	0.0100123	-0.0917594	-0.0124709	-0.0473814	0.0256812	-0.0889997	-0.00576309	-0.0773528	0.000595312	-0.121454	-0.0332513	-0.0658939	0.00249115	-0.108563	-0.0232245	-0.0937212	4.61728e-05	-0.138724	-0.0487184	-0.0811837	0.000464272	-0.126583	-0.0357847	-0.0969083	3.29046e-05	-0.142561	-0.0512553	-0.105128	7.48316e-06	-0.151017	-0.0592383	-0.0814085	0.000522599	-0.12735
succinylcarnitine (C4)	Energy	TCA Cycle	-0.102745	1.62334e-05	-0.149354	-0.0561349	-0.0930953	0.000121326	-0.140494	-0.0456963	-0.0764628	0.00172655	-0.124246	-0.0286798	-0.0469438	0.0235907	-0.0875802	-0.00630743	-0.0543652	0.0120713	-0.0968008	-0.0119297	-0.0834294	0.00028235	-0.128402	-0.0384564	-0.0680275	0.00226939	-0.111672	-0.0243829	-0.0825803	0.00048086	-0.128885	-0.0362757	-0.0900179	0.000131687	-0.136092	-0.0439435	-0.100179	2.51363e-05	-0.146684	-0.0536743	-0.0991607	3.05256e-05	-0.145682	-0.0526398	-0.0939489	7.20664e-05	-0.140258
tartronate (hydroxymalonate)	Xenobiotics	Food Component/Plant	0.170075	8.18901e-13	0.123825	0.216325	0.164274	6.06892e-12	0.117757	0.210791	0.152811	1.79684e-10	0.106101	0.199522	0.0964549	3.17219e-06	0.05599	0.13692	0.104277	1.70119e-06	0.0616929	0.14686	0.136378	3.22951e-09	0.0914278	0.181328	0.114973	2.82512e-07	0.0712308	0.158715	0.148039	3.91493e-10	0.101907	0.194171	0.133535	3.71505e-08	0.0861672	0.180902	0.163228	7.57483e-12	0.116791	0.209666	0.167389	1.86873e-12	0.121123	0.213655	0.144446	2.85559e-09	0.097006
threonate	Cofactors and Vitamins	Ascorbate and Aldarate Metabolism	0.143512	6.68289e-09	0.0952138	0.19181	0.141337	1.06987e-08	0.093104	0.18957	0.133725	5.78492e-08	0.085594	0.181855	0.0840134	8.31474e-05	0.0422412	0.125786	0.0903646	5.82821e-05	0.0463824	0.134347	0.121597	3.43215e-07	0.0749989	0.168195	0.0995195	1.72841e-05	0.0542265	0.144812	0.124442	3.97452e-07	0.0764892	0.172395	0.105933	2.43741e-05	0.0568395	0.155027	0.137774	2.62563e-08	0.0894391	0.18611	0.140088	1.4913e-08	0.0917987	0.188378	0.116891	3.70917e-06	0.0675065
thymol sulfate	Xenobiotics	Food Component/Plant	0.0896134	0.000114011	0.044168	0.135059	0.0854804	0.000233724	0.040011	0.13095	0.0819291	0.000389323	0.0367176	0.12714	0.0384851	0.0549955	-0.000824266	0.0777944	0.0363496	0.0856326	-0.00510319	0.0778024	0.0662585	0.00312415	0.0223463	0.110171	0.0607443	0.0050065	0.0183492	0.103139	0.0831786	0.000280256	0.0383643	0.127993	0.0837403	0.000255658	0.0389163	0.128564	0.0872999	0.000164304	0.0419628	0.132637	0.0860018	0.000206208	0.040649	0.131355	0.0710039	0.00226126	0.0254661
vanillactate	Amino Acid	Tyrosine Metabolism	-0.0983584	2.52205e-05	-0.144026	-0.0526904	-0.0920033	8.73092e-05	-0.137887	-0.0461192	-0.0833124	0.00036759	-0.129092	-0.0375333	-0.0572387	0.00449913	-0.0967035	-0.0177739	-0.0606727	0.00409122	-0.102065	-0.0192801	-0.0894864	6.77094e-05	-0.133431	-0.045542	-0.0811798	0.000181655	-0.123623	-0.0387369	-0.0907682	8.12599e-05	-0.135837	-0.0456993	-0.0843387	0.000261412	-0.129554	-0.0391235	-0.0934763	6.17828e-05	-0.139131	-0.047822	-0.09534	4.23628e-05	-0.140895	-0.0497846	-0.0889808	0.00012671	-0.134411
X - 11299	Unknown	Unknown	0.0983652	2.62488e-05	0.0525954	0.144135	0.0966628	3.50201e-05	0.0509676	0.142358	0.096028	3.54403e-05	0.0506026	0.141453	0.0407954	0.0452044	0.000872545	0.0807182	0.0525488	0.013456	0.0108895	0.094208	0.0769594	0.000657115	0.032735	0.121184	0.0594513	0.00670585	0.0164937	0.102409	0.0919676	6.64918e-05	0.0468535	0.137082	0.0824693	0.000372903	0.0371057	0.127833	0.0960997	3.83668e-05	0.0504379	0.141762	0.0925282	7.66301e-05	0.0467495	0.138307	0.0913033	8.83237e-05	0.0457364
X - 11308	Unknown	Unknown	-0.125078	1.86776e-07	-0.171954	-0.0782015	-0.119782	6.36065e-07	-0.166781	-0.0727819	-0.120184	4.58729e-07	-0.166749	-0.0736188	-0.0556094	0.00756023	-0.0963936	-0.0148252	-0.0548329	0.0126901	-0.097938	-0.0117277	-0.0962674	3.54428e-05	-0.141806	-0.0507292	-0.0936697	2.89969e-05	-0.137491	-0.0498484	-0.106373	7.80532e-06	-0.1529	-0.0598453	-0.123607	1.71438e-07	-0.169789	-0.0774245	-0.123196	2.64427e-07	-0.169953	-0.0764388	-0.125053	1.70504e-07	-0.171766	-0.0783387	-0.101926	2.86947e-05	-0.149582
X - 11315	Unknown	Unknown	0.179153	1.53211e-14	0.133824	0.224482	0.173614	1.28342e-13	0.12802	0.219209	0.160185	1.34694e-11	0.114047	0.206323	0.0716119	0.000504213	0.0313119	0.111912	0.0857097	7.93991e-05	0.0432135	0.128206	0.136101	2.51856e-09	0.0915525	0.180649	0.126862	7.84354e-09	0.0839672	0.169758	0.159043	7.15428e-12	0.113851	0.204234	0.153397	5.12119e-11	0.107879	0.198914	0.175154	5.4623e-14	0.129855	0.220452	0.175577	5.72875e-14	0.13013	0.221025	0.150405	4.68982e-10	0.103328
X - 11372	Unknown	Unknown	-0.160341	2.29101e-11	-0.207065	-0.113617	-0.1562	7.57014e-11	-0.202973	-0.109427	-0.147168	8.48415e-10	-0.193949	-0.100386	-0.0460779	0.0299714	-0.0876815	-0.00447436	-0.0708963	0.00141386	-0.11439	-0.0274022	-0.114638	1.0995e-06	-0.160614	-0.0686633	-0.0965239	2.14408e-05	-0.140953	-0.0520951	-0.140752	3.41485e-09	-0.187218	-0.0942865	-0.155043	5.45479e-11	-0.201116	-0.10897	-0.15528	9.4396e-11	-0.202019	-0.108541	-0.155828	7.82441e-11	-0.202525	-0.109131	-0.136944	1.93184e-08	-0.184525
X - 11381	Unknown	Unknown	-0.0984016	2.77721e-05	-0.144329	-0.0524745	-0.0971745	3.37409e-05	-0.143017	-0.0513324	-0.0905865	0.000104827	-0.136282	-0.0448913	-0.0268632	0.188215	-0.066888	0.0131615	-0.0525567	0.0137483	-0.0943526	-0.0107608	-0.0718019	0.00154482	-0.11621	-0.0273936	-0.0630711	0.00402293	-0.10602	-0.0201219	-0.0892478	0.000120216	-0.134661	-0.0438346	-0.0768913	0.00100835	-0.122676	-0.0311061	-0.097199	3.29978e-05	-0.142996	-0.0514019	-0.0975676	3.0829e-05	-0.143366	-0.0517692	-0.0846237	0.000302328	-0.130464
X - 11880	Unknown	Unknown	-0.140877	3.38116e-09	-0.187371	-0.0943826	-0.132936	3.70396e-08	-0.18009	-0.0857828	-0.120026	6.88768e-07	-0.167269	-0.0727832	-0.0406636	0.0521741	-0.0817103	0.000383046	-0.0515476	0.0196228	-0.0948338	-0.00826142	-0.0926301	7.65904e-05	-0.138457	-0.0468029	-0.0842254	0.000176543	-0.128176	-0.0402746	-0.117994	6.62629e-07	-0.164366	-0.0716213	-0.130892	2.68466e-08	-0.176844	-0.0849402	-0.134958	1.53176e-08	-0.181518	-0.0883981	-0.136501	9.59772e-09	-0.182932	-0.0900694	-0.115494	2.0065e-06	-0.16299
X - 12117	Unknown	Unknown	-0.151906	4.71316e-11	-0.196897	-0.106914	-0.145031	5.07541e-10	-0.190525	-0.0995374	-0.12549	2.12058e-07	-0.172737	-0.0782441	-0.097861	1.00403e-06	-0.136959	-0.0587631	-0.0925817	1.1852e-05	-0.133914	-0.0512496	-0.130609	4.80569e-09	-0.174146	-0.0870727	-0.122285	1.33482e-08	-0.164296	-0.0802746	-0.128237	2.62687e-08	-0.173226	-0.0832472	-0.137609	1.7151e-09	-0.18218	-0.0930384	-0.147891	1.42914e-10	-0.192847	-0.102934	-0.145771	3.05667e-10	-0.190916	-0.100627	-0.138015	2.13597e-09	-0.182985
X - 13866	Unknown	Unknown	0.0998208	1.9627e-05	0.0540879	0.145554	0.102756	1.07742e-05	0.057097	0.148414	0.0995229	1.78369e-05	0.054154	0.144892	0.0340828	0.0936243	-0.00576704	0.0739326	0.040879	0.0551846	-0.000908043	0.082666	0.0709676	0.0017064	0.0266678	0.115268	0.0468211	0.033139	0.00375005	0.0898921	0.080763	0.000498566	0.0353511	0.126175	0.0765289	0.00102811	0.0308833	0.122175	0.0991392	2.11242e-05	0.0535423	0.144736	0.0923932	7.97201e-05	0.0465712	0.138215	0.0822319	0.000453029	0.0363333
X - 15492	Unknown	Unknown	-0.124936	2.59296e-07	-0.172319	-0.0775522	-0.118734	1.08785e-06	-0.166332	-0.0711359	-0.0978673	8.84674e-05	-0.146716	-0.049019	-0.0964364	3.98134e-06	-0.137307	-0.0555654	-0.0959905	1.19977e-05	-0.138871	-0.0531097	-0.103638	9.64089e-06	-0.149436	-0.0578401	-0.105515	2.89038e-06	-0.149602	-0.0614268	-0.10716	8.21465e-06	-0.154148	-0.0601727	-0.110073	4.59307e-06	-0.157033	-0.0631127	-0.117372	1.41501e-06	-0.164936	-0.0698072	-0.128337	1.12011e-07	-0.175575	-0.0810989	-0.107126	1.03672e-05	-0.154635
X - 15666	Unknown	Unknown	0.11868	5.11958e-07	0.0725033	0.164857	0.113956	1.46845e-06	0.0677046	0.160208	0.0958627	6.71851e-05	0.0488086	0.142917	0.068937	0.00083939	0.0285247	0.109349	0.0633516	0.00331946	0.0210973	0.105606	0.0946818	3.42273e-05	0.0499809	0.139383	0.081036	0.000243332	0.0378095	0.124263	0.106377	5.22188e-06	0.060723	0.15203	0.0947362	5.94939e-05	0.0485707	0.140902	0.11257	1.95436e-06	0.0663259	0.158813	0.116341	8.20599e-07	0.07023	0.162452	0.101462	1.89476e-05	0.0550641
X - 15674	Unknown	Unknown	0.104868	1.23044e-05	0.0579611	0.151775	0.103368	1.57884e-05	0.0565427	0.150194	0.102965	1.51672e-05	0.0564179	0.149511	0.04765	0.0218622	0.00692506	0.0883749	0.0449152	0.0400622	0.00204002	0.0877904	0.0767275	0.000962202	0.0312226	0.122232	0.0716905	0.00138114	0.0278019	0.115579	0.0985912	3.02932e-05	0.0523568	0.144826	0.0846046	0.000386314	0.0379442	0.131265	0.103058	1.64568e-05	0.056273	0.149842	0.103092	1.6418e-05	0.0562977	0.149886	0.0936189	9.10487e-05	0.0468089
X - 16935	Unknown	Unknown	-0.101562	1.96828e-05	-0.148099	-0.0550242	-0.0964341	5.20971e-05	-0.143064	-0.0498044	-0.0901137	0.000146206	-0.136553	-0.0436746	-0.0501869	0.0145451	-0.0904294	-0.00994435	-0.036113	0.0976427	-0.0788514	0.0066255	-0.0756795	0.000992123	-0.120681	-0.0306784	-0.0734989	0.000913223	-0.116896	-0.0301013	-0.0834668	0.000399001	-0.129611	-0.0373223	-0.0890546	0.000153545	-0.135095	-0.0430137	-0.0972284	4.29339e-05	-0.143722	-0.0507352	-0.0992986	2.84593e-05	-0.145706	-0.0528913	-0.0792228	0.000953885	-0.126173
X - 17185	Unknown	Unknown	-0.126742	4.72358e-08	-0.172055	-0.0814283	-0.124086	8.67331e-08	-0.16936	-0.0788118	-0.129827	1.71122e-08	-0.174769	-0.0848846	-0.0825648	3.82253e-05	-0.121784	-0.0433454	-0.0999406	1.97604e-06	-0.141014	-0.0588673	-0.111784	5.94148e-07	-0.155528	-0.0680401	-0.10225	2.30109e-06	-0.144551	-0.0599501	-0.115902	4.34022e-07	-0.160713	-0.0710907	-0.07999	0.000942248	-0.127344	-0.0326356	-0.126477	4.58872e-08	-0.171653	-0.0813015	-0.123799	8.99994e-08	-0.169025	-0.0785733	-0.12012	1.96526e-07	-0.165219
X - 17676	Unknown	Unknown	-0.102231	1.23029e-05	-0.147959	-0.056504	-0.0983773	2.58618e-05	-0.144116	-0.0526386	-0.0928356	6.6858e-05	-0.138391	-0.0472806	-0.0825006	4.12516e-05	-0.121858	-0.0431429	-0.0811994	0.000116119	-0.122425	-0.0399733	-0.0953995	2.16588e-05	-0.139334	-0.0514649	-0.0868308	6.34622e-05	-0.129307	-0.0443548	-0.089139	0.000114813	-0.134364	-0.0439142	-0.0840629	0.000291317	-0.129479	-0.0386471	-0.100905	1.50685e-05	-0.146506	-0.0553048	-0.100582	1.74358e-05	-0.146379	-0.0547846	-0.100506	1.44851e-05	-0.145833
X - 18901	Unknown	Unknown	0.169507	3.54383e-13	0.124144	0.214869	0.164817	1.72395e-12	0.119334	0.2103	0.150336	2.1056e-10	0.104204	0.196467	0.0679145	0.000962272	0.0276374	0.108192	0.0806332	0.000193817	0.0382913	0.122975	0.135538	2.31597e-09	0.0912763	0.1798	0.105917	1.65093e-06	0.062717	0.149118	0.148733	1.46492e-10	0.103494	0.193972	0.139919	2.59741e-09	0.0940822	0.185756	0.16714	6.61249e-13	0.121876	0.212404	0.16409	1.93312e-12	0.118705	0.209476	0.145073	1.02776e-09	0.0987295
X - 21733	Unknown	Unknown	0.103051	1.43781e-05	0.0565925	0.14951	0.10749	5.96423e-06	0.061071	0.153908	0.0988803	2.75952e-05	0.0527459	0.145015	0.0495386	0.0160783	0.00921467	0.0898624	0.0636657	0.00309157	0.0215181	0.105813	0.0951464	3.22671e-05	0.0503727	0.13992	0.0602703	0.00670393	0.0167223	0.103818	0.0872618	0.000205315	0.0412581	0.133265	0.0715681	0.00272921	0.0247948	0.118341	0.0963223	5.17378e-05	0.0497654	0.142879	0.102162	1.64941e-05	0.0557788	0.148545	0.0887931	0.000181126	0.0423793
X - 23314	Unknown	Unknown	0.099375	1.80307e-05	0.0540479	0.144702	0.0963444	3.17545e-05	0.0510462	0.141643	0.0852488	0.000236928	0.0398595	0.130638	0.0400742	0.0461023	0.000693849	0.0794545	0.0373943	0.0778028	-0.00416855	0.0789572	0.0686132	0.00226307	0.0246052	0.112621	0.0484151	0.0260733	0.00577622	0.091054	0.0876948	0.000129874	0.0428495	0.13254	0.0850559	0.000209115	0.0401591	0.129953	0.0986175	1.97267e-05	0.0534239	0.143811	0.0916586	9.4802e-05	0.0457132	0.137604	0.0874638	0.000152228	0.0422713
X - 23590	Unknown	Unknown	-0.0940561	5.45509e-05	-0.139658	-0.048454	-0.0863257	0.000239073	-0.132317	-0.0403342	-0.0647368	0.00720209	-0.111928	-0.0175455	-0.0372491	0.0643486	-0.07672	0.00222175	-0.0431876	0.041435	-0.0846961	-0.00167902	-0.0643936	0.00428508	-0.108551	-0.0202363	-0.0588377	0.00688432	-0.10149	-0.0161859	-0.0769605	0.000860373	-0.122175	-0.0317464	-0.0737964	0.00144596	-0.119162	-0.0284304	-0.0875706	0.000175693	-0.133252	-0.0418888	-0.0935753	5.93018e-05	-0.139167	-0.0479836	-0.0717457	0.00229216	-0.117821
X - 23644	Unknown	Unknown	0.101542	1.36295e-05	0.0558875	0.147196	0.100323	1.66446e-05	0.054753	0.145893	0.0915834	8.21604e-05	0.046079	0.137088	0.0338912	0.0950273	-0.00590394	0.0736864	0.0640532	0.00247503	0.022603	0.105503	0.0719009	0.00145686	0.0276698	0.116132	0.0663354	0.00235271	0.0236244	0.109046	0.0837613	0.000298354	0.0384305	0.129092	0.0876826	0.000146232	0.0424963	0.132869	0.100483	1.58257e-05	0.0549588	0.146006	0.0992992	1.99807e-05	0.0537628	0.144836	0.0865866	0.000217303	0.0407614
X - 23680	Unknown	Unknown	-0.090894	9.10222e-05	-0.136342	-0.0454463	-0.0857214	0.000229853	-0.131266	-0.0401766	-0.0762623	0.00103807	-0.121787	-0.0307374	-0.0362844	0.0735346	-0.0760294	0.00346046	-0.0459582	0.0296538	-0.0873732	-0.00454317	-0.0676983	0.00252289	-0.111592	-0.0238048	-0.060956	0.00487527	-0.103369	-0.0185425	-0.0829644	0.000291407	-0.127788	-0.0381407	-0.0833548	0.000276081	-0.128216	-0.0384938	-0.0893606	0.000114295	-0.134685	-0.0440363	-0.0903057	9.58868e-05	-0.135605	-0.045006	-0.0757145	0.00110329	-0.121151
X - 24337	Unknown	Unknown	-0.144893	9.98617e-10	-0.19115	-0.0986367	-0.140173	3.6145e-09	-0.186522	-0.0938241	-0.124405	2.32771e-07	-0.171402	-0.0774089	-0.0896817	1.27184e-05	-0.129859	-0.0495045	-0.0966887	7.22244e-06	-0.138822	-0.054555	-0.115852	4.51578e-07	-0.16071	-0.0709929	-0.101188	5.20226e-06	-0.144607	-0.0577689	-0.130847	2.41655e-08	-0.176631	-0.0850621	-0.121286	2.92554e-07	-0.167489	-0.075083	-0.139552	4.03182e-09	-0.185839	-0.0932657	-0.139193	4.45558e-09	-0.185492	-0.0928948	-0.12299	2.80132e-07	-0.169765
X - 24418	Unknown	Unknown	-0.0915789	8.7161e-05	-0.137247	-0.0459112	-0.0917862	8.1101e-05	-0.137355	-0.0462172	-0.0996786	1.71951e-05	-0.145032	-0.0543251	-0.073128	0.000285989	-0.112581	-0.0336752	-0.0768757	0.000269954	-0.118183	-0.0355683	-0.0944433	2.52842e-05	-0.138299	-0.0505877	-0.0678153	0.00181882	-0.110403	-0.0252277	-0.0859062	0.00018728	-0.130913	-0.0408996	-0.0807866	0.000460079	-0.125932	-0.035641	-0.087766	0.000165681	-0.13337	-0.0421615	-0.0934982	5.94389e-05	-0.139059	-0.0479378	-0.093892	4.98438e-05	-0.139176
X - 24475	Unknown	Unknown	0.0982088	2.70346e-05	0.0524387	0.143979	0.0966862	3.4817e-05	0.0509947	0.142378	0.0877061	0.000169272	0.0420675	0.133345	0.0433057	0.0320734	0.00371238	0.0828991	0.0385942	0.0706714	-0.00325704	0.0804454	0.073191	0.00120719	0.0289202	0.117462	0.05871	0.00733062	0.0158176	0.101602	0.0807829	0.000490882	0.0354142	0.126152	0.075973	0.00112131	0.0303166	0.121629	0.0962878	3.69364e-05	0.0506341	0.141942	0.0985164	2.4171e-05	0.0528797	0.144153	0.069141	0.00385586	0.0222771
X - 24951	Unknown	Unknown	-0.158005	3.34461e-11	-0.20444	-0.11157	-0.154102	1.01732e-10	-0.200569	-0.107636	-0.141661	3.37887e-09	-0.188413	-0.0949092	-0.0741358	0.000385591	-0.115015	-0.0332571	-0.0801585	0.000262137	-0.123141	-0.0371764	-0.116943	5.21967e-07	-0.162476	-0.0714095	-0.110275	8.22774e-07	-0.153987	-0.0665636	-0.139969	3.1689e-09	-0.18608	-0.0938591	-0.151054	1.3662e-10	-0.196921	-0.105187	-0.154655	7.95053e-11	-0.201018	-0.108292	-0.155452	6.40767e-11	-0.20182	-0.109085	-0.134044	3.24004e-08	-0.181383
X - 24953	Unknown	Unknown	-0.178911	4.90052e-13	-0.227085	-0.130736	-0.173378	2.96341e-12	-0.22175	-0.125006	-0.162273	7.06915e-11	-0.210787	-0.113759	-0.0752451	0.000609451	-0.118221	-0.0322692	-0.0926344	5.32117e-05	-0.137481	-0.047788	-0.133674	3.47273e-08	-0.180989	-0.0863585	-0.118536	3.97084e-07	-0.164211	-0.072861	-0.156106	2.74669e-10	-0.204323	-0.107889	-0.164433	1.9188e-11	-0.212161	-0.116706	-0.175802	1.106e-12	-0.223891	-0.127713	-0.174607	1.57296e-12	-0.222702	-0.126511	-0.155151	5.88038e-10	-0.204
X - 25271	Unknown	Unknown	0.11309	1.87847e-06	0.0667109	0.159469	0.111687	2.41025e-06	0.0653893	0.157984	0.112276	1.84756e-06	0.0662633	0.158289	0.0417978	0.0425473	0.00140641	0.0821891	0.0558465	0.00971817	0.0135323	0.0981607	0.0822163	0.000343344	0.0372662	0.127166	0.0726555	0.00106317	0.0291942	0.116117	0.0952952	5.09981e-05	0.0492733	0.141317	0.0883017	0.000192374	0.0419563	0.134647	0.111572	2.4149e-06	0.0653183	0.157826	0.113024	1.75347e-06	0.0668075	0.159241	0.0936342	8.27103e-05	0.0470924
X - 25419	Unknown	Unknown	0.0948522	5.22194e-05	0.0489811	0.140723	0.0961658	3.95992e-05	0.050391	0.141941	0.0960003	3.67038e-05	0.050499	0.141502	0.0520307	0.0102437	0.0123283	0.0917331	0.0567635	0.00762852	0.0150854	0.0984417	0.0805792	0.000364319	0.0363316	0.124827	0.0718863	0.00097859	0.0291907	0.114582	0.0824989	0.000372429	0.0371229	0.127875	0.0904999	9.18519e-05	0.0452245	0.135775	0.0964174	3.71769e-05	0.0506856	0.142149	0.0910641	0.000106458	0.0450835	0.137045	0.0901272	0.000105955	0.0446335
X - 25422	Unknown	Unknown	-0.124147	1.01732e-07	-0.169691	-0.0786022	-0.117929	4.85586e-07	-0.163721	-0.072138	-0.10896	3.17093e-06	-0.154674	-0.0632449	-0.0721671	0.000346768	-0.11165	-0.0326841	-0.0704822	0.000892833	-0.112019	-0.0289453	-0.100552	7.96215e-06	-0.144575	-0.0565288	-0.0761377	0.000505455	-0.118994	-0.0332813	-0.108751	2.52294e-06	-0.153921	-0.063581	-0.102177	1.08267e-05	-0.147589	-0.0567656	-0.124979	7.62683e-08	-0.17038	-0.0795776	-0.123004	1.21494e-07	-0.168407	-0.0776008	-0.102953	1.1899e-05	-0.148924
[truncated: 4 more columns]

## Sheet: Short-term memory 69
Metabolite	Family	Pathway	Basic model				Lipid medication				BMI				Childhood cognition				Educational attainment				Childhood SEP				Midlife SEP				Physical activity				Smoking				Blood pressure				Alcohol				Diet
			beta	p	L95	U95	beta	p	L95	U95	beta	p	L95	U95	beta	p	L95	U95	beta	p	L95	U95	beta	p	L95	U95	beta	p	L95	U95	beta	p	L95	U95	beta	p	L95	U95	beta	p	L95	U95	beta	p	L95	U95	beta	p	L95
1-arachidonoyl-GPE (20:4n6)*	Lipid	Lysophospholipid	-0.119613	4.42914e-06	-0.170537	-0.0686887	-0.114233	1.39038e-05	-0.165626	-0.0628408	-0.119669	4.08025e-06	-0.170426	-0.0689113	-0.0670547	0.00416851	-0.11289	-0.0212193	-0.0701374	0.00441751	-0.118392	-0.0218828	-0.110981	1.30566e-05	-0.160751	-0.0612112	-0.0751287	0.00265802	-0.124091	-0.0261665	-0.105987	4.0808e-05	-0.156506	-0.0554686	-0.102623	7.75722e-05	-0.153419	-0.0518279	-0.117592	6.6687e-06	-0.16862	-0.0665636	-0.119909	4.55229e-06	-0.171022	-0.0687956	-0.100884	0.00014613	-0.152856
1-palmitoyl-2-dihomo-linolenoyl-GPC (16:0/20:3n3 or 6)*	Lipid	Phosphatidylcholine (PC)	-0.112913	8.43751e-06	-0.162468	-0.063359	-0.11496	5.69444e-06	-0.164476	-0.0654439	-0.100018	0.000110974	-0.150639	-0.0493975	-0.0690675	0.00226828	-0.11337	-0.0247646	-0.0748474	0.00170577	-0.121561	-0.0281343	-0.0897035	0.000297656	-0.13823	-0.0411768	-0.0693712	0.00438822	-0.117063	-0.0216792	-0.0967068	0.000123063	-0.145976	-0.0474379	-0.094845	0.000179557	-0.14438	-0.0453097	-0.110385	1.4508e-05	-0.160154	-0.0606161	-0.111684	1.02903e-05	-0.161177	-0.0621913	-0.101419	7.10414e-05	-0.151351
1-palmitoyl-2-docosahexaenoyl-GPC (16:0/22:6)	Lipid	Phosphatidylcholine (PC)	0.107229	3.78502e-05	0.0563348	0.158123	0.103085	7.88099e-05	0.0520113	0.154159	0.0973645	0.000203577	0.0460775	0.148652	0.0478028	0.0410018	0.00195707	0.0936485	0.0519222	0.0351987	0.00360685	0.100237	0.0737387	0.00396169	0.0236155	0.123862	0.0758889	0.00226052	0.0272263	0.124552	0.0952578	0.000219904	0.0448138	0.145702	0.0853578	0.00107149	0.0342731	0.136443	0.1068	4.04255e-05	0.055921	0.15768	0.098924	0.000142374	0.0480473	0.149801	0.0931035	0.00038257	0.0418046
1-stearoyl-2-oleoyl-GPG (18:0/18:1)	Lipid	Phosphatidylglycerol (PG)	0.122165	2.3887e-06	0.0715677	0.172763	0.11732	6.75543e-06	0.0663784	0.168261	0.111603	1.99872e-05	0.0604421	0.162764	0.0509221	0.0296076	0.00504804	0.0967961	0.0578628	0.0190004	0.00952529	0.1062	0.0856185	0.000802705	0.0356175	0.135619	0.0885984	0.000362429	0.0399767	0.13722	0.109076	2.12035e-05	0.0589172	0.159235	0.0994566	0.0001306	0.048593	0.15032	0.120894	3.06488e-06	0.0702716	0.171516	0.116152	6.86269e-06	0.0656806	0.166624	0.110376	2.19721e-05	0.059524
2-naphthol sulfate	Xenobiotics	Chemical	-0.102468	7.1881e-05	-0.152954	-0.0519827	-0.102666	6.82572e-05	-0.153092	-0.0522403	-0.101051	8.60737e-05	-0.151388	-0.0507137	-0.0448483	0.0522919	-0.0901419	0.000445229	-0.0601778	0.0134073	-0.107857	-0.0124982	-0.084146	0.000846567	-0.133505	-0.0347866	-0.0636597	0.00996319	-0.112052	-0.0152678	-0.0956818	0.000175994	-0.145587	-0.0457761	-0.0588382	0.0293836	-0.11177	-0.00590588	-0.104156	5.48307e-05	-0.154654	-0.0536579	-0.0976637	0.000146221	-0.14798	-0.0473473	-0.0929978	0.000339109	-0.143784
3-carboxy-4-methyl-5-pentyl-2-furanpropionate (3-CMPFP)	Lipid	Fatty Acid, Dicarboxylate	0.10272	8.34006e-05	0.0516505	0.15379	0.103482	7.24822e-05	0.0524713	0.154493	0.102343	8.40403e-05	0.0514371	0.153249	0.0228853	0.331662	-0.0233428	0.0691133	0.0426729	0.0850554	-0.00590207	0.0912479	0.0643519	0.0126168	0.0138084	0.114895	0.0475318	0.0593662	-0.00188033	0.0969439	0.0887433	0.000604173	0.0380984	0.139388	0.0825986	0.00154915	0.0315077	0.13369	0.104663	6.15611e-05	0.0535721	0.155755	0.0938582	0.000322239	0.0427916	0.144925	0.0978588	0.000169466	0.0469471
3-carboxy-4-methyl-5-propyl-2-furanpropanoate (CMPF)	Lipid	Fatty Acid, Dicarboxylate	0.150062	1.71655e-08	0.0981465	0.201977	0.148315	2.47167e-08	0.0964169	0.200213	0.144451	5.69885e-08	0.0925196	0.196383	0.0617946	0.0105908	0.0144307	0.109158	0.0708252	0.00567159	0.0206753	0.120975	0.107382	4.78668e-05	0.05573	0.159034	0.0948639	0.000228084	0.0445014	0.145226	0.131203	7.46526e-07	0.0794238	0.182983	0.122207	5.72316e-06	0.0695588	0.174855	0.149453	1.94599e-08	0.097547	0.201358	0.139838	1.52854e-07	0.0878354	0.191841	0.137144	3.42678e-07	0.0846219
3-phenylpropionate (hydrocinnamate)	Xenobiotics	Benzoate Metabolism	0.106282	3.79556e-05	0.0558295	0.156735	0.102395	7.55605e-05	0.0517927	0.152997	0.0914958	0.00055868	0.0396018	0.14339	0.0408416	0.0784822	-0.0046575	0.0863406	0.0504093	0.0393604	0.00246054	0.098358	0.0708546	0.00527201	0.0211118	0.120597	0.0633428	0.0105637	0.0148087	0.111877	0.0925303	0.0003044	0.0423931	0.142667	0.0853332	0.000964248	0.0347245	0.135942	0.10321	7.1085e-05	0.0523932	0.154027	0.108359	2.69364e-05	0.0578867	0.158831	0.0880479	0.000829179	0.0364896
3,4-dihydroxybutyrate	Lipid	Fatty Acid, Dihydroxy	-0.104025	5.1557e-05	-0.154279	-0.0537713	-0.0975728	0.000182704	-0.148593	-0.0465524	-0.0896183	0.000668145	-0.141176	-0.0380603	-0.068099	0.00314488	-0.113255	-0.022943	-0.0758427	0.00165372	-0.12304	-0.0286455	-0.0822035	0.00105232	-0.131324	-0.0330831	-0.0927501	0.000145761	-0.140525	-0.0449751	-0.0909292	0.000357358	-0.140778	-0.0410801	-0.0847823	0.000958381	-0.135038	-0.0345263	-0.102516	6.69509e-05	-0.152811	-0.0522223	-0.100579	8.56965e-05	-0.150667	-0.0504908	-0.0933382	0.000284264	-0.143665
4-allylphenol sulfate	Xenobiotics	Food Component/Plant	0.105943	3.95296e-05	0.0555362	0.15635	0.102831	6.75491e-05	0.0523554	0.153306	0.100026	0.000104443	0.0495953	0.150457	0.0450839	0.0521237	-0.000415003	0.0905828	0.055873	0.0219615	0.00808553	0.10366	0.0840676	0.000840344	0.0347846	0.13335	0.057223	0.0210208	0.00863308	0.105813	0.0931397	0.000266555	0.043149	0.14313	0.0882698	0.000599714	0.0379252	0.138615	0.104685	4.90815e-05	0.0542567	0.155114	0.10632	3.60143e-05	0.0559983	0.156641	0.0857674	0.00122118	0.033846
4-hydroxy-2-oxoglutaric acid	Lipid	Fatty Acid, Dicarboxylate	0.110525	3.60804e-05	0.0582072	0.162843	0.110758	3.40134e-05	0.0585023	0.163014	0.117335	1.13235e-05	0.0650899	0.169581	0.0682056	0.00437354	0.0213334	0.115078	0.0742234	0.00318713	0.0249356	0.123511	0.0988135	0.000149634	0.0478277	0.149799	0.0827305	0.00118778	0.0327693	0.132692	0.101999	0.000115233	0.0502523	0.153746	0.100661	0.000147439	0.0487724	0.15255	0.109852	4.00967e-05	0.0575432	0.162161	0.113463	2.05747e-05	0.0613705	0.165556	0.100733	0.000173518	0.048243
4-hydroxycoumarin	Xenobiotics	Drug - Cardiovascular	0.109141	1.73888e-05	0.0594717	0.15881	0.108018	2.08609e-05	0.0583886	0.157648	0.10518	3.36764e-05	0.0555833	0.154776	0.06066	0.00760834	0.0161397	0.10518	0.0720665	0.00262053	0.0251679	0.118965	0.0959265	0.000108274	0.047453	0.1444	0.0790754	0.00110998	0.0316045	0.126546	0.0949471	0.000163656	0.0456647	0.14423	0.0913847	0.000312976	0.0417693	0.141	0.107073	2.60199e-05	0.0572925	0.156853	0.108146	1.91616e-05	0.0586797	0.157612	0.0902808	0.000518312	0.0393759
5,6-dihydrouridine	Nucleotide	Pyrimidine Metabolism, Uracil containing	-0.114011	1.05809e-05	-0.164606	-0.0634167	-0.110801	1.91176e-05	-0.161476	-0.0601262	-0.101561	0.000113929	-0.153048	-0.0500735	-0.0759844	0.00101297	-0.121239	-0.0307303	-0.0899236	0.000207879	-0.137359	-0.0424886	-0.0993623	8.26387e-05	-0.148734	-0.0499905	-0.0932204	0.000153002	-0.141391	-0.0450497	-0.102738	6.05788e-05	-0.152841	-0.0526344	-0.0972404	0.000162322	-0.147685	-0.0467955	-0.113975	1.05654e-05	-0.164549	-0.0634001	-0.110109	1.95683e-05	-0.160528	-0.0596893	-0.106367	3.96107e-05	-0.156981
aconitate [cis or trans]	Energy	TCA Cycle	-0.11289	2.76866e-05	-0.165553	-0.0602282	-0.106609	9.16217e-05	-0.159921	-0.0532977	-0.0989619	0.000315922	-0.152728	-0.0451955	-0.0817589	0.000710255	-0.129026	-0.0344921	-0.0839989	0.000885364	-0.133458	-0.0345403	-0.0975697	0.000199951	-0.148901	-0.0462381	-0.103497	5.1199e-05	-0.153475	-0.053519	-0.0996399	0.000187725	-0.151837	-0.0474432	-0.107648	5.37162e-05	-0.159777	-0.0555203	-0.109686	5.2681e-05	-0.162742	-0.0566312	-0.109347	4.64247e-05	-0.161852	-0.0568421	-0.106181	7.80338e-05	-0.158757
beta-cryptoxanthin	Cofactors and Vitamins	Vitamin A Metabolism	0.184225	5.39679e-12	0.132244	0.236206	0.180143	2.03695e-11	0.12784	0.232446	0.173327	3.69432e-10	0.119442	0.227212	0.0837092	0.0006367	0.035739	0.131679	0.108267	2.51463e-05	0.0580246	0.158508	0.136626	3.09151e-07	0.0845027	0.188749	0.11263	1.85595e-05	0.0611988	0.164061	0.162037	1.4117e-09	0.109872	0.214201	0.148592	8.88825e-08	0.0943715	0.202813	0.182084	1.19915e-11	0.129827	0.234341	0.182478	1.16736e-11	0.13014	0.234816	0.166616	4.7276e-09	0.111152
branched chain 14:0 dicarboxylic acid	Lipid	Fatty Acid, Dicarboxylate	0.173327	2.08438e-11	0.122977	0.223677	0.170332	4.90696e-11	0.119888	0.220777	0.162442	1.05486e-09	0.110553	0.214332	0.0888453	0.000155465	0.0428884	0.134802	0.107851	1.26713e-05	0.0595575	0.156144	0.135787	1.17339e-07	0.0857581	0.185816	0.110989	1.05148e-05	0.0617514	0.160227	0.158993	7.16789e-10	0.108719	0.209268	0.142704	7.32451e-08	0.0909717	0.194437	0.17159	3.56812e-11	0.121141	0.222039	0.168563	6.40581e-11	0.118335	0.218791	0.153182	1.46809e-08	0.100446
carotene diol (1)	Cofactors and Vitamins	Vitamin A Metabolism	0.180432	1.8423e-11	0.128161	0.232703	0.176572	1.44093e-10	0.122937	0.230206	0.169663	1.85157e-09	0.11464	0.224686	0.0747397	0.00243423	0.0264617	0.123018	0.0931555	0.000342161	0.042249	0.144062	0.124977	3.87335e-06	0.0720945	0.17786	0.115096	1.17107e-05	0.063762	0.16643	0.152525	1.75682e-08	0.0997203	0.20533	0.150707	3.61481e-08	0.0973315	0.204083	0.178306	3.7526e-11	0.125822	0.230789	0.1734	1.03108e-10	0.12115	0.22565	0.160505	1.31319e-08	0.105437
carotene diol (2)	Cofactors and Vitamins	Vitamin A Metabolism	0.161622	1.5574e-09	0.109453	0.213792	0.157389	1.24381e-08	0.103473	0.211306	0.149146	1.38375e-07	0.0938755	0.204416	0.0736281	0.00245416	0.0260291	0.121227	0.0842071	0.0010597	0.033859	0.134555	0.109988	4.03606e-05	0.0575961	0.162381	0.0980054	0.000172586	0.046955	0.149056	0.133802	6.80415e-07	0.08119	0.186413	0.130077	1.94708e-06	0.0766778	0.183476	0.159546	2.76486e-09	0.107228	0.211864	0.157077	4.0213e-09	0.105023	0.20913	0.14089	4.32305e-07	0.0864594
carotene diol (3)	Cofactors and Vitamins	Vitamin A Metabolism	0.13369	2.48918e-07	0.0830918	0.184289	0.128187	1.04946e-06	0.0769003	0.179473	0.120771	5.45557e-06	0.0688562	0.172686	0.0667093	0.00430467	0.0209466	0.112472	0.0775026	0.00163257	0.0293303	0.125675	0.0969487	0.000150019	0.0469168	0.146981	0.0864136	0.000542061	0.0375181	0.135309	0.110279	2.14006e-05	0.0595423	0.161016	0.105889	5.4e-05	0.0545976	0.15718	0.131775	3.86711e-07	0.0810775	0.182473	0.1308	4.14896e-07	0.0803437	0.181256	0.116338	1.12464e-05	0.0645558
ergothioneine	Xenobiotics	Food Component/Plant	0.133653	2.18985e-07	0.0833046	0.184002	0.132967	2.45406e-07	0.0826685	0.183265	0.127612	7.60712e-07	0.077212	0.178012	0.0667413	0.00406589	0.0212454	0.112237	0.071384	0.00368661	0.0232402	0.119528	0.0942513	0.000220138	0.044337	0.144166	0.0769063	0.00210993	0.0279232	0.12589	0.113738	9.58936e-06	0.063509	0.163966	0.112179	1.42446e-05	0.0616493	0.162709	0.133228	2.37217e-07	0.0828931	0.183562	0.120736	3.36759e-06	0.069968	0.171503	0.119312	4.68863e-06	0.0683844
gamma-glutamylphenylalanine	Peptide	Gamma-glutamyl Amino Acid	-0.129836	2.48655e-06	-0.183704	-0.0759672	-0.124045	8.37629e-06	-0.178466	-0.0696248	-0.113189	8.72009e-05	-0.169618	-0.0567602	-0.0867195	0.000422603	-0.134858	-0.0385812	-0.093041	0.000332768	-0.143781	-0.0423006	-0.109945	4.35039e-05	-0.162541	-0.0573492	-0.107875	3.863e-05	-0.159134	-0.0566158	-0.110153	5.90207e-05	-0.16379	-0.056516	-0.113054	3.90854e-05	-0.166809	-0.0592993	-0.127201	4.31149e-06	-0.181289	-0.0731129	-0.12959	2.30814e-06	-0.183182	-0.0759975	-0.117703	2.07063e-05	-0.17176
glycerate	Carbohydrate	Glycolysis, Gluconeogenesis, and Pyruvate Metabolism	0.163617	1.36423e-09	0.110992	0.216243	0.16086	2.63105e-09	0.108184	0.213535	0.155202	1.06945e-08	0.102277	0.208128	0.0996654	4.14936e-05	0.0521178	0.147213	0.112145	1.12315e-05	0.0622316	0.162059	0.132943	5.42948e-07	0.0811288	0.184757	0.109681	2.60748e-05	0.058683	0.16068	0.142688	1.16131e-07	0.0901342	0.195242	0.131657	1.8224e-06	0.0777616	0.185552	0.161335	2.64457e-09	0.108496	0.214174	0.160989	2.18916e-09	0.10854	0.213438	0.146898	1.11731e-07	0.0928688
hydroxy-CMPF*	Lipid	Fatty Acid, Dicarboxylate	0.124167	4.06336e-06	0.0715116	0.176823	0.118257	1.42445e-05	0.0649888	0.171526	0.109638	7.41851e-05	0.0555169	0.16376	0.035826	0.142664	-0.0120875	0.0837395	0.039993	0.123131	-0.0108608	0.0908469	0.0705875	0.00899778	0.0176508	0.123524	0.067187	0.0100522	0.0160526	0.118321	0.101889	0.000151777	0.0492666	0.154511	0.0890325	0.00125225	0.0350139	0.143051	0.121585	6.9503e-06	0.0687202	0.17445	0.120079	8.07711e-06	0.0674916	0.172666	0.103905	0.000192671	0.0493793
imidazole propionate	Amino Acid	Histidine Metabolism	-0.14181	4.98202e-08	-0.192565	-0.0910538	-0.137291	1.55137e-07	-0.188374	-0.0862075	-0.129195	1.27842e-06	-0.181305	-0.077085	-0.108681	2.78385e-06	-0.153993	-0.0633688	-0.122121	5.45348e-07	-0.169725	-0.0745167	-0.130988	2.34544e-07	-0.180456	-0.0815212	-0.120204	1.18381e-06	-0.168533	-0.0718742	-0.129259	5.25231e-07	-0.179574	-0.0789441	-0.125384	1.33482e-06	-0.176046	-0.0747222	-0.140071	7.54434e-08	-0.190903	-0.0892383	-0.138535	9.24448e-08	-0.189159	-0.0879117	-0.127896	1.05196e-06	-0.17907
methyl glucopyranoside (alpha + beta)	Xenobiotics	Food Component/Plant	0.131594	6.60517e-07	0.0799104	0.183277	0.128421	1.25822e-06	0.0766573	0.180184	0.122443	4.24719e-06	0.070414	0.174472	0.054652	0.0226939	0.00765262	0.101651	0.0762352	0.00240344	0.0270529	0.125418	0.10383	6.2405e-05	0.0531052	0.154555	0.0877686	0.000576201	0.0378676	0.13767	0.116489	9.40895e-06	0.0650934	0.167885	0.108441	4.50229e-05	0.0564631	0.160418	0.1305	8.20285e-07	0.0788042	0.182195	0.12333	3.09295e-06	0.0716675	0.174992	0.115405	1.83707e-05	0.062736
N-acetylaspartate (NAA)	Amino Acid	Alanine and Aspartate Metabolism	0.122468	2.89721e-06	0.0713144	0.173622	0.118226	6.84739e-06	0.0668581	0.169594	0.112378	2.07784e-05	0.0607559	0.164	0.083925	0.000380634	0.0377055	0.130144	0.0830125	0.00077497	0.034674	0.131351	0.0882224	0.000629309	0.0377114	0.138733	0.0963333	0.000112777	0.047528	0.145139	0.104941	5.52195e-05	0.0540414	0.15584	0.102818	8.63443e-05	0.0515917	0.154045	0.120571	4.26035e-06	0.0693299	0.171811	0.122507	2.65029e-06	0.0715374	0.173476	0.11	3.09736e-05	0.0583712
N-acetylneuraminate	Carbohydrate	Aminosugar Metabolism	-0.104212	7.15961e-05	-0.155544	-0.0528792	-0.101086	0.000119247	-0.152482	-0.0496898	-0.0949291	0.000321144	-0.146566	-0.0432923	-0.0675617	0.00393034	-0.113445	-0.0216779	-0.0665418	0.00701782	-0.114889	-0.0181949	-0.0894839	0.000472795	-0.139583	-0.0393844	-0.0755715	0.00264324	-0.124794	-0.0263486	-0.0893696	0.000595608	-0.140314	-0.0384249	-0.0813659	0.00199414	-0.132907	-0.0298252	-0.105117	6.16987e-05	-0.156436	-0.0537974	-0.101613	0.000103343	-0.152809	-0.0504165	-0.0951038	0.000288169	-0.146433
N-acetyltaurine	Amino Acid	Methionine, Cysteine, SAM and Taurine Metabolism	-0.111133	2.40196e-05	-0.162579	-0.0596872	-0.109707	3.01131e-05	-0.16112	-0.0582946	-0.107766	4.04657e-05	-0.159108	-0.0564236	-0.0875425	0.000187667	-0.133399	-0.041686	-0.0845015	0.0006146	-0.132791	-0.0362119	-0.094662	0.000223106	-0.14484	-0.0444837	-0.0913706	0.000261173	-0.140341	-0.0424003	-0.0981585	0.000166044	-0.149157	-0.04716	-0.0947659	0.000300336	-0.146064	-0.0434676	-0.110606	2.6117e-05	-0.162039	-0.0591727	-0.10916	3.09065e-05	-0.160388	-0.0579306	-0.103092	8.79595e-05	-0.154515
N-methylproline	Amino Acid	Urea cycle; Arginine and Proline Metabolism	0.128192	5.94508e-07	0.0780517	0.178332	0.126611	8.049e-07	0.076494	0.176728	0.122109	2.00432e-06	0.0719162	0.172301	0.0741979	0.00133636	0.0289186	0.119477	0.0967254	6.33942e-05	0.0494274	0.144023	0.101476	5.60597e-05	0.0522142	0.150738	0.0916698	0.000190144	0.0436067	0.139733	0.118884	3.15631e-06	0.0690389	0.16873	0.107574	2.86822e-05	0.0572961	0.157852	0.127199	7.27555e-07	0.0770508	0.177347	0.125971	8.79727e-07	0.0759298	0.176011	0.115374	8.35054e-06	0.0647663
N,N,N-trimethyl-5-aminovalerate	Amino Acid	Lysine Metabolism	-0.109132	2.41278e-05	-0.159663	-0.0586	-0.102511	9.73817e-05	-0.153968	-0.0510538	-0.0988239	0.000150056	-0.149825	-0.0478228	-0.0892322	0.000100278	-0.134105	-0.0443596	-0.0895965	0.00020918	-0.136879	-0.0423137	-0.0915481	0.000287331	-0.140947	-0.0421488	-0.0931737	0.000149254	-0.141242	-0.0451058	-0.104603	4.13607e-05	-0.1545	-0.0547059	-0.0893034	0.000543429	-0.139844	-0.038763	-0.108401	2.72638e-05	-0.158927	-0.0578757	-0.110435	1.76207e-05	-0.160728	-0.0601429	-0.108346	2.58397e-05	-0.158698
N1-methylinosine	Nucleotide	Purine Metabolism, (Hypo)Xanthine/Inosine containing	-0.114776	1.90682e-05	-0.167261	-0.0622901	-0.109315	5.3138e-05	-0.162217	-0.0564126	-0.0977401	0.000481224	-0.152537	-0.0429435	-0.0629549	0.00873973	-0.109988	-0.0159217	-0.0634724	0.0123221	-0.113158	-0.0137869	-0.090189	0.000598719	-0.141622	-0.0387563	-0.0787113	0.0021453	-0.128925	-0.0284972	-0.0983188	0.000224308	-0.150455	-0.0461824	-0.0984727	0.000228538	-0.150758	-0.0461873	-0.112037	3.24173e-05	-0.164756	-0.0593188	-0.108792	4.82414e-05	-0.161146	-0.0564377	-0.0989931	0.00025753	-0.151996
N6-carbamoylthreonyladenosine	Nucleotide	Purine Metabolism, Adenine containing	-0.109231	4.39838e-05	-0.161519	-0.0569433	-0.104122	0.000108132	-0.156734	-0.0515111	-0.0920554	0.0009376	-0.146521	-0.0375894	-0.0703322	0.00316129	-0.116996	-0.0236687	-0.0742861	0.00309342	-0.123462	-0.0251106	-0.0904274	0.000528121	-0.14149	-0.039365	-0.0820717	0.00126565	-0.131915	-0.0322284	-0.0976196	0.00022509	-0.149398	-0.0458415	-0.0957002	0.000316943	-0.147706	-0.0436943	-0.106673	6.98944e-05	-0.159141	-0.0542042	-0.105563	7.34555e-05	-0.157642	-0.053485	-0.0983186	0.000242552	-0.150739
oxalate (ethanedioate)	Cofactors and Vitamins	Ascorbate and Aldarate Metabolism	0.170415	3.86734e-09	0.114003	0.226828	0.16705	8.144e-09	0.110546	0.223555	0.160521	3.61368e-08	0.103667	0.217375	0.0981666	0.000162202	0.047245	0.149088	0.109898	6.14513e-05	0.0562574	0.163538	0.136911	1.44779e-06	0.0814037	0.192418	0.111608	6.51238e-05	0.0569442	0.166271	0.146759	3.77526e-07	0.0903479	0.20317	0.134718	5.5061e-06	0.0767857	0.19265	0.167907	7.47531e-09	0.111256	0.224558	0.165627	9.99782e-09	0.109262	0.221991	0.152462	3.33811e-07	0.0941326
perfluorooctanoate (PFOA)	Xenobiotics	Chemical	0.107484	4.86808e-05	0.0557316	0.159236	0.108163	4.27427e-05	0.0564709	0.159854	0.0999346	0.000164273	0.0480503	0.151819	0.0574265	0.0154374	0.0109706	0.103882	0.057554	0.0214117	0.00853484	0.106573	0.0737735	0.00458939	0.0227986	0.124748	0.0696102	0.00600068	0.0199887	0.119232	0.100381	0.000123643	0.0492247	0.151537	0.0923117	0.000456863	0.0407644	0.143859	0.107292	4.98873e-05	0.055559	0.159025	0.103829	8.26947e-05	0.0522353	0.155422	0.104551	7.28208e-05	0.0529994
ribitol	Carbohydrate	Pentose Metabolism	-0.0998955	0.000113479	-0.150526	-0.0492651	-0.0937133	0.000343751	-0.144942	-0.0424842	-0.0835721	0.0018004	-0.135997	-0.0311476	-0.0572234	0.0134709	-0.102593	-0.0118539	-0.0534827	0.0286989	-0.101392	-0.005573	-0.0775063	0.00217188	-0.127011	-0.0280015	-0.0720599	0.00349281	-0.120378	-0.0237416	-0.080974	0.00166555	-0.131398	-0.0305498	-0.0832716	0.00124081	-0.133754	-0.0327889	-0.0965807	0.000214673	-0.147641	-0.0455209	-0.0975683	0.000156355	-0.148058	-0.0470786	-0.0890707	0.000592151	-0.139821
sphingomyelin (d18:1/25:0, d19:0/24:1, d20:1/23:0, d19:1/24:0)*	Lipid	Sphingolipid Metabolism	0.107408	4.06651e-05	0.0562218	0.158593	0.10075	0.000151659	0.0487183	0.152781	0.0994562	0.000151527	0.0480958	0.150817	0.0288988	0.221714	-0.0174716	0.0752693	0.0574556	0.0201961	0.00898543	0.105926	0.0771082	0.00268694	0.0268007	0.127416	0.0609115	0.0154147	0.0116468	0.110176	0.100156	0.000107446	0.0495695	0.150743	0.0859231	0.00105158	0.0345835	0.137263	0.105998	5.17358e-05	0.054781	0.157216	0.10345	7.44661e-05	0.0523723	0.154529	0.0989913	0.00015357	0.0478263
stachydrine	Xenobiotics	Food Component/Plant	0.161793	4.48655e-10	0.111245	0.21234	0.161778	4.29706e-10	0.111291	0.212265	0.15618	1.76355e-09	0.105597	0.206764	0.0844134	0.000348779	0.0382222	0.130605	0.111105	6.56872e-06	0.0629274	0.159283	0.125292	1.03707e-06	0.0751891	0.175395	0.11133	8.87108e-06	0.0623516	0.160308	0.145563	1.90758e-08	0.0950397	0.196086	0.135844	2.27706e-07	0.0845998	0.187088	0.16074	5.8533e-10	0.110179	0.211301	0.156079	1.69347e-09	0.105585	0.206573	0.146973	2.55224e-08	0.0954949
tartronate (hydroxymalonate)	Xenobiotics	Food Component/Plant	0.166676	2.91108e-09	0.111942	0.221411	0.161743	1.08276e-08	0.106567	0.216919	0.154877	5.75898e-08	0.099178	0.210576	0.096642	0.00013527	0.0471069	0.146177	0.108853	4.33804e-05	0.0567881	0.160918	0.131578	1.87813e-06	0.077644	0.185512	0.114136	2.45119e-05	0.0612429	0.167029	0.147649	1.23556e-07	0.0931502	0.202147	0.134925	2.39571e-06	0.0790387	0.190812	0.164108	6.16921e-09	0.109049	0.219167	0.16562	3.35231e-09	0.111018	0.220223	0.149244	2.13964e-07	0.0930727
threonate	Cofactors and Vitamins	Ascorbate and Aldarate Metabolism	0.126728	1.03642e-05	0.0705478	0.182909	0.123996	1.60888e-05	0.0677926	0.180198	0.11892	3.62023e-05	0.062618	0.175222	0.0750764	0.00348071	0.0247549	0.125398	0.0858335	0.00148333	0.0329528	0.138714	0.103247	0.000236503	0.0482957	0.158198	0.08983	0.0010562	0.0361352	0.143525	0.108326	0.000147801	0.0524769	0.164175	0.0954727	0.00102426	0.0385567	0.152389	0.124458	1.54609e-05	0.0681612	0.180756	0.12436	1.44077e-05	0.0683109	0.18041	0.11006	0.000176327	0.0526488
X - 11315	Unknown	Unknown	0.12817	6.39938e-07	0.0778939	0.178447	0.12335	1.95239e-06	0.072704	0.173996	0.115826	1.02699e-05	0.0645021	0.16715	0.0360698	0.123133	-0.00979569	0.0819353	0.050039	0.0434104	0.00148293	0.0985951	0.0890912	0.000468504	0.0392464	0.138936	0.0850805	0.000588825	0.0366249	0.133536	0.10925	2.05978e-05	0.0590884	0.159412	0.105435	4.52208e-05	0.0548852	0.155984	0.126565	9.04189e-07	0.0762318	0.176897	0.126314	9.00917e-07	0.0760885	0.176539	0.105985	7.22111e-05	0.0537543
X - 11372	Unknown	Unknown	-0.143364	5.36809e-08	-0.194803	-0.0919254	-0.140503	1.0079e-07	-0.192	-0.0890071	-0.13548	3.04302e-07	-0.187137	-0.0838228	-0.0407795	0.0909869	-0.0880754	0.00651635	-0.0669476	0.0080965	-0.116473	-0.0174224	-0.106137	4.67206e-05	-0.15712	-0.0551553	-0.0906104	0.000376687	-0.140479	-0.0407423	-0.125489	1.69769e-06	-0.176708	-0.0742704	-0.138513	1.08386e-07	-0.189407	-0.0876196	-0.141308	8.87591e-08	-0.192874	-0.0897426	-0.136529	2.11725e-07	-0.187898	-0.0851607	-0.125119	3.44181e-06	-0.177779
X - 11381	Unknown	Unknown	-0.101506	8.11067e-05	-0.151886	-0.0511262	-0.100912	8.77406e-05	-0.151239	-0.0505843	-0.0959926	0.000192768	-0.146369	-0.045616	-0.0489058	0.0341529	-0.0941517	-0.00365984	-0.0695294	0.00404845	-0.116904	-0.0221546	-0.0804975	0.00137626	-0.129754	-0.0312412	-0.0723978	0.00319145	-0.12048	-0.0243153	-0.0942919	0.000217657	-0.144189	-0.0443948	-0.0825542	0.0013223	-0.132887	-0.0322212	-0.100872	8.95471e-05	-0.151242	-0.0505008	-0.0996257	0.000102224	-0.149786	-0.0494649	-0.0899832	0.000492772	-0.140523
X - 11880	Unknown	Unknown	-0.110416	2.64244e-05	-0.161793	-0.0590383	-0.104062	9.35857e-05	-0.156169	-0.0519558	-0.0970578	0.000289491	-0.149459	-0.0446568	-0.0222134	0.350988	-0.0689177	0.0244909	-0.0324921	0.197253	-0.0818998	0.0169156	-0.0681491	0.00906643	-0.119308	-0.01699	-0.0627623	0.0130833	-0.112314	-0.0132102	-0.0894417	0.000636808	-0.1407	-0.0381836	-0.100519	0.000114131	-0.151483	-0.0495545	-0.107911	4.25404e-05	-0.159468	-0.0563535	-0.103563	7.78451e-05	-0.154834	-0.052291	-0.0898494	0.0008472	-0.142557
X - 12117	Unknown	Unknown	-0.141502	3.14481e-08	-0.191396	-0.0916071	-0.136454	1.31689e-07	-0.186933	-0.0859745	-0.128027	2.16523e-06	-0.180827	-0.0752265	-0.0960522	2.69391e-05	-0.14079	-0.051314	-0.0962529	6.86658e-05	-0.143545	-0.0489606	-0.124095	6.7248e-07	-0.172866	-0.0753234	-0.117073	1.52031e-06	-0.164635	-0.0695113	-0.12006	2.58349e-06	-0.169955	-0.0701643	-0.127886	4.78701e-07	-0.177488	-0.0782833	-0.139748	4.8626e-08	-0.189725	-0.0897699	-0.133215	1.93494e-07	-0.183174	-0.0832564	-0.132289	2.36723e-07	-0.182265
X - 15666	Unknown	Unknown	0.101726	9.28179e-05	0.0508154	0.152637	0.0985769	0.000154762	0.0475995	0.149554	0.0879318	0.000926602	0.0359576	0.139906	0.0585759	0.0127568	0.0124978	0.104654	0.0563005	0.0220975	0.00809804	0.104503	0.0769359	0.00258446	0.0269385	0.126933	0.0701579	0.00473757	0.0215062	0.11881	0.0916852	0.000371274	0.0412795	0.142091	0.0799297	0.00219446	0.0288256	0.131034	0.0987888	0.000159588	0.0475979	0.14998	0.100499	0.000105868	0.0497868	0.151211	0.0913928	0.000490412	0.0400807
X - 17185	Unknown	Unknown	-0.124608	1.66088e-06	-0.175421	-0.073796	-0.122339	2.55975e-06	-0.173161	-0.0715164	-0.125462	1.30249e-06	-0.176105	-0.0748186	-0.0908065	9.0528e-05	-0.13618	-0.0454332	-0.107608	9.80945e-06	-0.155182	-0.060034	-0.117194	3.76953e-06	-0.166723	-0.0676651	-0.103633	2.83524e-05	-0.152039	-0.0552271	-0.11783	4.65387e-06	-0.168109	-0.0675513	-0.0853467	0.00160847	-0.13832	-0.0323733	-0.12531	1.4414e-06	-0.176105	-0.0745146	-0.119816	3.77568e-06	-0.170457	-0.069175	-0.123158	2.0316e-06	-0.17381
X - 17676	Unknown	Unknown	-0.139493	5.28888e-08	-0.189519	-0.0894679	-0.136397	1.08102e-07	-0.18651	-0.0862849	-0.132249	2.68381e-07	-0.18244	-0.0820572	-0.121788	9.01391e-08	-0.16625	-0.0773261	-0.124844	1.85642e-07	-0.171594	-0.078094	-0.133828	8.09188e-08	-0.182509	-0.0851466	-0.123725	3.67357e-07	-0.171233	-0.0762168	-0.126287	6.68597e-07	-0.17591	-0.0766647	-0.122156	1.78379e-06	-0.172117	-0.0721937	-0.138772	6.16684e-08	-0.188793	-0.0887506	-0.136121	1.1013e-07	-0.186163	-0.086079	-0.13837	6.09129e-08	-0.188224
X - 18901	Unknown	Unknown	0.135406	9.94574e-08	0.0858008	0.185012	0.13169	2.39871e-07	0.0819159	0.181463	0.123926	1.66514e-06	0.0733863	0.174465	0.0445574	0.0542063	-0.000806025	0.0899208	0.0635458	0.00911969	0.0158055	0.111286	0.109198	1.22659e-05	0.0603817	0.158015	0.0823702	0.000804096	0.0342591	0.130481	0.115648	5.06505e-06	0.0661068	0.165189	0.108342	2.56803e-05	0.0580087	0.158674	0.134062	1.35181e-07	0.0844222	0.183702	0.129406	3.33132e-07	0.0798987	0.178914	0.118351	5.14917e-06	0.067615
X - 21442	Unknown	Unknown	0.10372	5.02628e-05	0.0536875	0.153752	0.101774	6.90656e-05	0.0517509	0.151797	0.0978975	0.000129975	0.0478459	0.147949	0.0441147	0.0545749	-0.000866764	0.0890962	0.0557004	0.0213455	0.00828417	0.103117	0.0716934	0.00440463	0.0223844	0.121002	0.0633807	0.00995322	0.0152073	0.111554	0.0873508	0.000600434	0.0375251	0.137176	0.0911741	0.000332816	0.0414513	0.140897	0.101305	7.89565e-05	0.0511073	0.151502	0.102885	5.39006e-05	0.0530535	0.152717	0.0899491	0.000477558	0.0395506
X - 23314	Unknown	Unknown	0.10382	5.00206e-05	0.0537532	0.153886	0.101352	7.55483e-05	0.051266	0.151439	0.095563	0.000200285	0.045281	0.145845	0.0534157	0.019988	0.00842935	0.098402	0.0574199	0.0175659	0.0100417	0.104798	0.0774388	0.00204084	0.0282759	0.126602	0.0649431	0.00808538	0.0169092	0.112977	0.0947408	0.000186982	0.0451238	0.144358	0.0884081	0.000523493	0.0385201	0.138296	0.104289	4.596e-05	0.0542412	0.154337	0.0905893	0.000471037	0.0398855	0.141293	0.093944	0.000247941	0.0437787
X - 24337	Unknown	Unknown	-0.115677	9.92054e-06	-0.166847	-0.0645062	-0.112095	1.92599e-05	-0.163381	-0.0608084	-0.10269	0.000117871	-0.154863	-0.0505171	-0.0793165	0.00070485	-0.125144	-0.0334892	-0.0833086	0.000702339	-0.13143	-0.035187	-0.0923487	0.000309217	-0.142444	-0.0422537	-0.0846648	0.000697905	-0.133545	-0.0357847	-0.10576	4.40161e-05	-0.156388	-0.055132	-0.096484	0.000222588	-0.14762	-0.0453482	-0.113386	1.56232e-05	-0.164702	-0.0620694	-0.109282	2.88362e-05	-0.160374	-0.0581907	-0.101148	0.000131989	-0.152912
X - 24951	Unknown	Unknown	-0.134059	3.33842e-07	-0.185352	-0.0827669	-0.131714	5.35189e-07	-0.183022	-0.080406	-0.124028	2.88055e-06	-0.17582	-0.0722361	-0.0560568	0.0185558	-0.10271	-0.00940401	-0.0634715	0.0114846	-0.112667	-0.0142755	-0.0967228	0.000194517	-0.147513	-0.0459324	-0.0922521	0.000250053	-0.141543	-0.0429607	-0.116633	7.96639e-06	-0.167678	-0.0655886	-0.125863	1.34565e-06	-0.176736	-0.0749906	-0.132733	4.40939e-07	-0.184055	-0.0814116	-0.129664	7.3529e-07	-0.180805	-0.0785231	-0.116051	1.54297e-05	-0.168538
X - 24953	Unknown	Unknown	-0.160727	4.19521e-09	-0.214056	-0.107399	-0.15677	1.11369e-08	-0.210295	-0.103245	-0.151148	4.17212e-08	-0.204932	-0.0973632	-0.0667718	0.00769542	-0.115847	-0.0176963	-0.0876609	0.00082551	-0.138974	-0.0363478	-0.124167	4.12402e-06	-0.176856	-0.0714768	-0.113341	1.64795e-05	-0.164778	-0.0619042	-0.140299	2.97608e-07	-0.193749	-0.0868487	-0.147057	6.22152e-08	-0.20008	-0.0940351	-0.159526	5.51794e-09	-0.212875	-0.106178	-0.155245	1.23956e-08	-0.20842	-0.102069	-0.145875	1.41181e-07	-0.19997
X - 25422	Unknown	Unknown	-0.106722	4.11309e-05	-0.157614	-0.05583	-0.101686	0.000102943	-0.152906	-0.0504647	-0.0957631	0.000269583	-0.147203	-0.0443231	-0.0642324	0.00570964	-0.10975	-0.0187151	-0.0721353	0.00317146	-0.120012	-0.0242588	-0.0853756	0.000794027	-0.13519	-0.0355613	-0.0700488	0.00489319	-0.118805	-0.0212932	-0.0926828	0.000332882	-0.143229	-0.0421361	-0.0872709	0.000781441	-0.138124	-0.0364179	-0.106628	4.14898e-05	-0.1575	-0.055756	-0.106004	4.24515e-05	-0.156644	-0.0553638	-0.0908151	0.000548548	-0.142249
[truncated: 4 more columns]

## Sheet: Delayed memory 60-64
Metabolite	Family	Pathway	Basic model				Lipid medication				BMI				Childhood cognition				Educational attainment				Childhood SEP				Midlife SEP				Physical activity				Smoking				Blood pressure				Alcohol				Diet
			beta	p	L95	U95	beta	p	L95	U95	beta	p	L95	U95	beta	p	L95	U95	beta	p	L95	U95	beta	p	L95	U95	beta	p	L95	U95	beta	p	L95	U95	beta	p	L95	U95	beta	p	L95	U95	beta	p	L95	U95	beta	p	L95
1-palmitoyl-2-docosahexaenoyl-GPC (16:0/22:6)	Lipid	Phosphatidylcholine (PC)	0.100564	2.27127e-05	0.0541333	0.146995	0.0976487	4.16011e-05	0.0510381	0.144259	0.0938116	9.00519e-05	0.0469362	0.140687	0.0340505	0.115143	-0.00831806	0.076419	0.039187	0.0801081	-0.00470514	0.0830792	0.0655808	0.0049897	0.0198279	0.111334	0.0613843	0.00672406	0.0170151	0.105754	0.0889508	0.000174017	0.0425789	0.135323	0.0818017	0.000615933	0.0350377	0.128566	0.0992328	2.7912e-05	0.0529052	0.14556	0.0940092	7.48226e-05	0.047565	0.140453	0.0865761	0.000295185	0.0397584
1-stearoyl-2-oleoyl-GPG (18:0/18:1)	Lipid	Phosphatidylglycerol (PG)	0.101866	2.54773e-05	0.0545438	0.149189	0.0980921	5.77534e-05	0.0503738	0.14581	0.09463	0.000108889	0.0467804	0.14248	0.0356684	0.10477	-0.00743559	0.0787724	0.037672	0.0990997	-0.00710506	0.0824491	0.0640471	0.00726946	0.0173045	0.11079	0.0651449	0.00480607	0.0198908	0.110399	0.0903551	0.000180968	0.043127	0.137583	0.0837676	0.000563498	0.0362154	0.13132	0.0987026	4.40131e-05	0.0514376	0.145968	0.0966278	6.36135e-05	0.0493527	0.143903	0.0899962	0.000210227	0.0424743
2-methylmalonylcarnitine (C4-DC)	Lipid	Fatty Acid Synthesis	-0.102778	2.20531e-05	-0.150156	-0.0553993	-0.100192	3.68566e-05	-0.147692	-0.0526931	-0.0966632	7.32033e-05	-0.144356	-0.0489708	-0.0610991	0.00524198	-0.103968	-0.0182299	-0.0696615	0.00204025	-0.113892	-0.0254308	-0.0965519	4.1563e-05	-0.142636	-0.0504678	-0.0820795	0.000359807	-0.12711	-0.0370492	-0.097049	5.60058e-05	-0.144175	-0.0499234	-0.107036	8.38649e-06	-0.154017	-0.0600563	-0.10088	3.00167e-05	-0.148163	-0.0535957	-0.103045	2.02572e-05	-0.150334	-0.055757	-0.0979217	4.95748e-05	-0.145134
2-naphthol sulfate	Xenobiotics	Chemical	-0.129837	2.56574e-08	-0.175355	-0.0843197	-0.13025	2.27624e-08	-0.17574	-0.0847594	-0.129573	2.60461e-08	-0.175019	-0.0841265	-0.0666851	0.00161185	-0.108091	-0.0252796	-0.081542	0.000197125	-0.124411	-0.0386735	-0.109032	1.7621e-06	-0.153626	-0.0644391	-0.0853266	0.00013219	-0.129011	-0.0416425	-0.122239	1.39534e-07	-0.167579	-0.0768988	-0.0951342	0.000120075	-0.143536	-0.046732	-0.131648	1.51602e-08	-0.177052	-0.0862445	-0.124237	9.60344e-08	-0.169723	-0.0787501	-0.118318	4.68366e-07	-0.164196
3-amino-2-piperidone	Amino Acid	Urea cycle; Arginine and Proline Metabolism	-0.0987189	3.41586e-05	-0.145322	-0.0521163	-0.0973349	4.40755e-05	-0.143949	-0.050721	-0.0967915	4.76819e-05	-0.143355	-0.0502283	-0.0573286	0.00749141	-0.0993256	-0.0153316	-0.0670218	0.00258652	-0.110586	-0.0234578	-0.0912271	8.17591e-05	-0.136541	-0.0459137	-0.070606	0.00185387	-0.115027	-0.0261854	-0.0861358	0.000295393	-0.132718	-0.0395533	-0.0844021	0.000395386	-0.131032	-0.0377727	-0.0966972	4.75928e-05	-0.14321	-0.0501843	-0.0933089	8.84652e-05	-0.139882	-0.0467361	-0.0922161	0.000104666	-0.138728
3-carboxy-4-methyl-5-pentyl-2-furanpropionate (3-CMPFP)	Lipid	Fatty Acid, Dicarboxylate	0.09982	2.50683e-05	0.0534885	0.146152	0.100012	2.39259e-05	0.0537073	0.146316	0.0988762	2.91168e-05	0.0526086	0.145144	0.0206151	0.340075	-0.0217556	0.0629859	0.0402131	0.0714553	-0.00351496	0.0839411	0.0615153	0.00855003	0.0156846	0.107346	0.0438695	0.0543342	-0.000817146	0.0885562	0.0882745	0.000187677	0.0420204	0.134528	0.0809955	0.00066956	0.0343815	0.127609	0.102837	1.36185e-05	0.0566024	0.149071	0.0912769	0.000119241	0.0448556	0.137698	0.0951601	5.59719e-05	0.0489537
3-carboxy-4-methyl-5-propyl-2-furanpropanoate (CMPF)	Lipid	Fatty Acid, Dicarboxylate	0.135182	1.23976e-08	0.0888443	0.181521	0.133601	1.86096e-08	0.0872322	0.17997	0.13092	3.77399e-08	0.0844536	0.177386	0.0438878	0.0445866	0.0010625	0.086713	0.0514263	0.0236913	0.00687701	0.0959756	0.092562	8.69424e-05	0.0464119	0.138712	0.0734462	0.00140867	0.0284024	0.11849	0.11933	5.63751e-07	0.0727274	0.165933	0.111733	3.70387e-06	0.0645294	0.158937	0.133437	1.77699e-08	0.0871909	0.179682	0.126343	1.08295e-07	0.0798936	0.172793	0.120701	5.09479e-07	0.0737487
3-methyl-2-oxobutyrate	Amino Acid	Leucine, Isoleucine and Valine Metabolism	0.096571	7.49353e-05	0.0488566	0.144285	0.103841	2.38399e-05	0.055773	0.151909	0.117316	2.71583e-06	0.068431	0.166201	0.0709981	0.00119713	0.0280861	0.11391	0.0647147	0.00441625	0.0201875	0.109242	0.0827243	0.000491994	0.0362574	0.129191	0.0746138	0.00125166	0.029337	0.119891	0.0904372	0.000191063	0.0429925	0.137882	0.0938463	0.000104198	0.0465248	0.141168	0.107541	1.1358e-05	0.0596308	0.155452	0.0924903	0.000149101	0.0447654	0.140215	0.103457	2.09148e-05	0.0558998
3-phenylpropionate (hydrocinnamate)	Xenobiotics	Benzoate Metabolism	0.109129	3.7192e-06	0.0630152	0.155243	0.106127	7.50732e-06	0.0597934	0.15246	0.100636	3.20008e-05	0.0532999	0.147972	0.0374064	0.0819504	-0.0047465	0.0795592	0.0480283	0.0310598	0.00437836	0.0916782	0.07427	0.00137257	0.028828	0.119712	0.0601173	0.00790225	0.0157788	0.104456	0.0989863	2.61845e-05	0.0529338	0.145039	0.0908207	0.00012788	0.0444237	0.137218	0.102617	1.4496e-05	0.0563347	0.148899	0.109781	3.50491e-06	0.0635156	0.156046	0.0905744	0.000165032	0.0435239
3,4-dihydroxybutyrate	Lipid	Fatty Acid, Dihydroxy	-0.0990391	2.58882e-05	-0.145088	-0.0529902	-0.0948948	7.00103e-05	-0.141589	-0.0482006	-0.0900526	0.000191692	-0.137306	-0.0427991	-0.0557616	0.0087834	-0.0974508	-0.0140724	-0.0645013	0.00331954	-0.107523	-0.0214798	-0.0737389	0.00136065	-0.118821	-0.0286573	-0.0801054	0.000334294	-0.123816	-0.0363945	-0.087315	0.000203962	-0.133326	-0.0413041	-0.0811532	0.000594576	-0.127417	-0.0348895	-0.0967007	3.8709e-05	-0.142671	-0.0507303	-0.0953803	4.85097e-05	-0.14131	-0.0494506	-0.0871239	0.000224178	-0.133333
3,5-dichloro-2,6-dihydroxybenzoic acid	Xenobiotics	Chemical	-0.133283	1.81964e-08	-0.179509	-0.0870563	-0.131426	2.95679e-08	-0.177708	-0.0851436	-0.12898	5.54842e-08	-0.175339	-0.0826212	-0.0737845	0.000599137	-0.115872	-0.0316971	-0.0879959	7.46522e-05	-0.131463	-0.0445288	-0.102446	1.07992e-05	-0.147971	-0.0569202	-0.0917693	5.11977e-05	-0.136098	-0.0474403	-0.12541	1.03329e-07	-0.171443	-0.0793778	-0.140633	2.20019e-09	-0.186495	-0.0947718	-0.130859	3.10115e-08	-0.177011	-0.0847061	-0.132294	2.10677e-08	-0.178386	-0.0862016	-0.124906	1.45478e-07	-0.171302
4-allylphenol sulfate	Xenobiotics	Food Component/Plant	0.116576	6.19826e-07	0.0708802	0.162272	0.114902	9.1072e-07	0.06917	0.160633	0.111797	1.901e-06	0.0659247	0.157669	0.0582	0.00607701	0.016646	0.0997539	0.0626311	0.00444673	0.0195043	0.105758	0.0983011	1.64091e-05	0.053683	0.142919	0.070998	0.00152521	0.0271384	0.114858	0.106064	5.52682e-06	0.060424	0.151704	0.104111	8.23029e-06	0.0584569	0.149766	0.114002	1.04517e-06	0.0683753	0.159629	0.114601	9.22719e-07	0.0689657	0.160237	0.0963615	5.98558e-05	0.0493877
4-hydroxy-2-oxoglutaric acid	Lipid	Fatty Acid, Dicarboxylate	0.104995	1.82556e-05	0.0570737	0.152917	0.105054	1.78584e-05	0.0571607	0.152948	0.110746	6.36997e-06	0.0627725	0.158719	0.0623879	0.00472762	0.0191307	0.105645	0.0667671	0.00355269	0.0219109	0.111623	0.094666	7.14546e-05	0.0480275	0.141305	0.0763709	0.00105155	0.0307305	0.122011	0.0983738	5.42557e-05	0.0506935	0.146054	0.0945758	0.000105753	0.0468421	0.142309	0.103294	2.39034e-05	0.0554724	0.151115	0.10751	1.06842e-05	0.0597592	0.155261	0.0944835	0.000119129	0.0464345
4-methyl-2-oxopentanoate	Amino Acid	Leucine, Isoleucine and Valine Metabolism	0.115387	1.95104e-05	0.0625392	0.168236	0.123471	5.74513e-06	0.0702446	0.176698	0.123219	5.42515e-06	0.0702428	0.176195	0.091436	0.000167034	0.0439009	0.138971	0.082191	0.00109418	0.0329029	0.131479	0.096651	0.000243169	0.0450977	0.148204	0.0890565	0.000518963	0.0388257	0.139287	0.106115	7.93899e-05	0.0535009	0.15873	0.112415	2.7454e-05	0.0599809	0.16485	0.121347	6.98987e-06	0.0685492	0.174144	0.108378	6.55381e-05	0.05526	0.161496	0.120428	7.67692e-06	0.0677955
5,6-dihydrouridine	Nucleotide	Pyrimidine Metabolism, Uracil containing	-0.0988975	2.32033e-05	-0.144611	-0.0531841	-0.096334	3.93651e-05	-0.142173	-0.0504945	-0.0909946	0.000127613	-0.137475	-0.0445145	-0.0564432	0.00744928	-0.0977622	-0.0151243	-0.0658424	0.00250899	-0.108509	-0.0231758	-0.0811671	0.000366569	-0.125758	-0.0365762	-0.0750936	0.000712083	-0.118527	-0.0316599	-0.0892097	0.000127609	-0.134778	-0.0436415	-0.0841828	0.000315277	-0.129923	-0.0384424	-0.0992356	2.07413e-05	-0.144833	-0.0536385	-0.0947419	4.84857e-05	-0.140363	-0.0491209	-0.0908328	0.000101444	-0.136557
beta-cryptoxanthin	Cofactors and Vitamins	Vitamin A Metabolism	0.179702	4.32987e-14	0.133414	0.22599	0.177297	1.43885e-13	0.130638	0.223956	0.175971	1.01608e-12	0.127915	0.224026	0.0729656	0.000984688	0.0296069	0.116324	0.0933642	4.6845e-05	0.0484963	0.138232	0.133081	2.09385e-08	0.0867245	0.179438	0.100953	1.68896e-05	0.0550623	0.146843	0.162862	1.25637e-11	0.116024	0.2097	0.15112	1.47704e-09	0.102376	0.199864	0.173408	4.13003e-13	0.126868	0.219949	0.175667	2.69562e-13	0.1289	0.222435	0.16034	2.4987e-10	0.110938
bilirubin	Cofactors and Vitamins	Hemoglobin and Porphyrin Metabolism	0.0972589	5.04797e-05	0.0503164	0.144201	0.0939082	9.89754e-05	0.0467079	0.141109	0.0904485	0.000186333	0.0430783	0.137819	0.0566715	0.00877137	0.0143094	0.0990335	0.0610593	0.00648618	0.0171189	0.105	0.0680508	0.00382346	0.0219678	0.114134	0.0704489	0.00199104	0.0258234	0.115074	0.090372	0.000152903	0.0436625	0.137081	0.078978	0.00105305	0.031774	0.126182	0.0938228	9.05376e-05	0.0469262	0.140719	0.0921446	0.000119992	0.0452632	0.139026	0.088753	0.000218006	0.0417704
branched chain 14:0 dicarboxylic acid	Lipid	Fatty Acid, Dicarboxylate	0.145931	4.71602e-10	0.10024	0.191622	0.143719	9.38208e-10	0.0979127	0.189524	0.139569	7.09182e-09	0.0925164	0.186622	0.0594182	0.00574374	0.0172786	0.101558	0.0766302	0.00057436	0.0330643	0.120196	0.108324	2.97444e-06	0.0630056	0.153643	0.0769832	0.000739905	0.0323171	0.121649	0.13411	1.15583e-08	0.0882367	0.179982	0.118983	8.33673e-07	0.0717972	0.16617	0.140801	1.96279e-09	0.0950278	0.186575	0.140312	2.0662e-09	0.0946339	0.18599	0.123727	4.01798e-07	0.0760338
carotene diol (1)	Cofactors and Vitamins	Vitamin A Metabolism	0.180013	7.61613e-14	0.13318	0.226846	0.179467	3.50386e-13	0.13145	0.227485	0.178253	2.05658e-12	0.128888	0.227618	0.0711079	0.00156613	0.0270746	0.115141	0.083904	0.0003275	0.0381893	0.129619	0.126477	1.83118e-07	0.0791115	0.173842	0.106624	6.17303e-06	0.0605047	0.152742	0.161102	3.98308e-11	0.11357	0.208634	0.156021	2.41326e-10	0.107988	0.204055	0.174683	4.44977e-13	0.127734	0.221632	0.172245	9.11271e-13	0.125308	0.219181	0.158965	3.28759e-10	0.109651
carotene diol (2)	Cofactors and Vitamins	Vitamin A Metabolism	0.16439	8.96727e-12	0.117453	0.211326	0.164246	4.15934e-11	0.115739	0.212754	0.161558	2.36328e-10	0.111842	0.211274	0.0689968	0.00197556	0.0253253	0.112668	0.0769823	0.000900382	0.0315826	0.122382	0.114378	2.12792e-06	0.067221	0.161535	0.0941933	6.16273e-05	0.0481959	0.140191	0.144902	2.90364e-09	0.0972834	0.192521	0.138982	1.86163e-08	0.090748	0.187216	0.159573	3.66702e-11	0.11258	0.206565	0.158259	5.10603e-11	0.111301	0.205217	0.142757	1.34322e-08	0.0937082
carotene diol (3)	Cofactors and Vitamins	Vitamin A Metabolism	0.121338	2.81454e-07	0.0751797	0.167495	0.117841	8.17487e-07	0.0711421	0.16454	0.113613	2.58883e-06	0.06637	0.160855	0.0503526	0.0192504	0.00819957	0.0925057	0.0565477	0.0114266	0.0127463	0.100349	0.0874064	0.000169916	0.0419127	0.1329	0.071327	0.00167835	0.0268716	0.115782	0.104866	1.01908e-05	0.0583979	0.151334	0.0990778	3.44016e-05	0.0522882	0.145868	0.116928	7.46916e-07	0.0707568	0.163099	0.117414	6.43249e-07	0.0713237	0.163505	0.102773	1.99421e-05	0.0556491
eicosenedioate (C20:1-DC)*	Lipid	Fatty Acid, Dicarboxylate	-0.101121	2.53605e-05	-0.148086	-0.0541563	-0.100596	2.76925e-05	-0.14754	-0.0536523	-0.100876	2.57664e-05	-0.147767	-0.0539849	-0.037016	0.0892061	-0.0797085	0.00567655	-0.0313427	0.168774	-0.0759948	0.0133094	-0.0702727	0.00291283	-0.116507	-0.024038	-0.0538625	0.0192749	-0.0989632	-0.00876176	-0.0909925	0.000143043	-0.137817	-0.0441677	-0.0978444	3.96551e-05	-0.144422	-0.0512671	-0.0987545	3.77861e-05	-0.145637	-0.0518714	-0.0979121	4.33245e-05	-0.144756	-0.0510679	-0.0893844	0.000209879	-0.136578
ergothioneine	Xenobiotics	Food Component/Plant	0.144196	7.27876e-10	0.098542	0.18985	0.143373	8.98696e-10	0.097729	0.189017	0.140079	2.38208e-09	0.0942973	0.18586	0.07538	0.0004157	0.0335795	0.117181	0.0803339	0.00029777	0.0368644	0.123803	0.107325	3.42563e-06	0.0621414	0.152509	0.0837043	0.000221677	0.0393429	0.128066	0.129677	3.29234e-08	0.0838538	0.1755	0.12643	7.8753e-08	0.0804529	0.172407	0.143116	8.89603e-10	0.0975657	0.188666	0.134142	1.35464e-08	0.0880378	0.180246	0.130522	3.21028e-08	0.0844388
gamma-glutamylphenylalanine	Peptide	Gamma-glutamyl Amino Acid	-0.114066	4.68785e-06	-0.162776	-0.0653553	-0.109982	1.30804e-05	-0.159328	-0.0606358	-0.104416	5.81548e-05	-0.155231	-0.0536007	-0.0645984	0.00409542	-0.108674	-0.0205231	-0.069659	0.00283258	-0.115358	-0.0239598	-0.0908072	0.000187852	-0.138391	-0.0432233	-0.0874916	0.00021567	-0.133772	-0.0412108	-0.0999438	6.01845e-05	-0.148681	-0.0512065	-0.099826	6.14901e-05	-0.148567	-0.0510849	-0.10873	1.29574e-05	-0.157491	-0.059969	-0.113418	4.84909e-06	-0.161927	-0.0649089	-0.101863	4.56574e-05	-0.150743
glycerate	Carbohydrate	Glycolysis, Gluconeogenesis, and Pyruvate Metabolism	0.132966	2.91655e-08	0.0861616	0.17977	0.130942	4.91284e-08	0.0840666	0.177817	0.127448	1.26332e-07	0.08034	0.174556	0.0685366	0.00167129	0.0258382	0.111235	0.079341	0.000434567	0.0351951	0.123487	0.103556	1.07924e-05	0.0575384	0.149573	0.0806763	0.000465149	0.0355544	0.125798	0.116089	1.45781e-06	0.0689862	0.163192	0.104941	2.07764e-05	0.0567196	0.153162	0.127123	1.21651e-07	0.0801971	0.174049	0.129388	6.38923e-08	0.0826648	0.176112	0.113915	3.56106e-06	0.0658745
homocitrulline	Amino Acid	Urea cycle; Arginine and Proline Metabolism	-0.0994193	2.19399e-05	-0.145237	-0.0536015	-0.0961059	4.52442e-05	-0.1422	-0.0500116	-0.0939213	6.61872e-05	-0.139981	-0.0478614	-0.060399	0.00423434	-0.101762	-0.0190364	-0.0533783	0.015095	-0.096417	-0.0103396	-0.0810461	0.000386015	-0.125742	-0.0363507	-0.0806846	0.000282761	-0.124183	-0.0371865	-0.0955609	3.99199e-05	-0.141068	-0.0500535	-0.0908588	9.57706e-05	-0.136432	-0.0452852	-0.100066	1.84786e-05	-0.145767	-0.0543654	-0.0975491	2.92588e-05	-0.143208	-0.0518905	-0.0913073	9.8206e-05	-0.137178
hydroxy-CMPF*	Lipid	Fatty Acid, Dicarboxylate	0.120256	4.69682e-07	0.073621	0.166892	0.116613	1.43083e-06	0.0693342	0.163892	0.112102	4.93993e-06	0.0641146	0.16009	0.0237366	0.280626	-0.0194007	0.066874	0.0292831	0.201557	-0.0156712	0.0742375	0.0684632	0.00427434	0.0215285	0.115398	0.0537472	0.0204537	0.00831029	0.0991841	0.102097	2.17866e-05	0.0550628	0.149131	0.0918329	0.000183073	0.0437962	0.13987	0.114486	1.69018e-06	0.0677442	0.161228	0.114513	1.63599e-06	0.0678247	0.161201	0.0985595	6.57312e-05	0.0502468
imidazole propionate	Amino Acid	Histidine Metabolism	-0.0985786	4.36095e-05	-0.14576	-0.0513977	-0.0949623	9.18871e-05	-0.142472	-0.0474526	-0.0897213	0.000267601	-0.137902	-0.0415403	-0.0595105	0.0062852	-0.102173	-0.0168484	-0.0702477	0.00180099	-0.114321	-0.026174	-0.0847148	0.000306993	-0.130656	-0.0387738	-0.0730415	0.00142388	-0.117881	-0.0282022	-0.0898339	0.000182469	-0.136816	-0.0428521	-0.0828433	0.000597172	-0.130087	-0.0355998	-0.0950205	8.00893e-05	-0.142159	-0.0478819	-0.0968762	5.62975e-05	-0.143932	-0.0498203	-0.0840737	0.000537629	-0.131624
inosine	Nucleotide	Purine Metabolism, (Hypo)Xanthine/Inosine containing	-0.110205	7.18538e-06	-0.158218	-0.0621921	-0.108702	9.61491e-06	-0.156732	-0.0606715	-0.105535	1.80951e-05	-0.15368	-0.0573892	-0.0523208	0.0186322	-0.0958947	-0.00874688	-0.0528136	0.0223171	-0.0981069	-0.00752029	-0.0868868	0.000299263	-0.133919	-0.0398544	-0.0582364	0.0137943	-0.104572	-0.011901	-0.094178	0.000132572	-0.142403	-0.0459532	-0.0958406	9.28504e-05	-0.14382	-0.0478608	-0.105802	1.63339e-05	-0.153814	-0.0577902	-0.106345	1.39795e-05	-0.15422	-0.0584699	-0.0992867	5.48008e-05	-0.147437
N-acetylmethionine	Amino Acid	Methionine, Cysteine, SAM and Taurine Metabolism	-0.0911147	0.000106477	-0.137122	-0.0451077	-0.089198	0.000150513	-0.135253	-0.0431431	-0.0849942	0.000328351	-0.131312	-0.0386762	-0.0562216	0.00776829	-0.0975967	-0.0148465	-0.064009	0.00344068	-0.106865	-0.0211529	-0.0787372	0.000572177	-0.123488	-0.0339867	-0.067088	0.00263746	-0.110781	-0.0233946	-0.0813282	0.000516817	-0.127185	-0.0354711	-0.0881366	0.000156946	-0.133769	-0.042504	-0.0899061	0.000126715	-0.135809	-0.0440029	-0.0894555	0.00014607	-0.135552	-0.0433588	-0.0862519	0.000232088	-0.132109
N-acetylneuraminate	Carbohydrate	Aminosugar Metabolism	-0.104907	1.0434e-05	-0.151448	-0.0583664	-0.102285	1.81846e-05	-0.14896	-0.0556101	-0.09918	3.40926e-05	-0.145995	-0.0523648	-0.0591087	0.00591337	-0.101174	-0.0170434	-0.0594213	0.00769279	-0.103097	-0.0157452	-0.0862473	0.000205412	-0.131717	-0.0407773	-0.0702407	0.00198878	-0.114729	-0.0257519	-0.091863	0.000113271	-0.13843	-0.0452962	-0.0848461	0.000405262	-0.131807	-0.037885	-0.106445	7.35014e-06	-0.15287	-0.0600199	-0.103325	1.37051e-05	-0.149794	-0.0568566	-0.095683	5.83226e-05	-0.142256
N-acetylserine	Amino Acid	Glycine, Serine and Threonine Metabolism	-0.0915386	8.92842e-05	-0.137254	-0.0458231	-0.0886902	0.0001548	-0.134568	-0.0428126	-0.085117	0.00029996	-0.131199	-0.0390346	-0.0608587	0.00376244	-0.101999	-0.0197185	-0.058504	0.00720157	-0.101151	-0.0158567	-0.0797281	0.000449399	-0.124203	-0.0352536	-0.07446	0.000768243	-0.117796	-0.0311244	-0.0836972	0.000318117	-0.129204	-0.0381908	-0.0890777	0.000121618	-0.134438	-0.0437176	-0.0913253	8.90555e-05	-0.136927	-0.0457236	-0.0895748	0.000124069	-0.135246	-0.043903	-0.0867569	0.000194354	-0.132323
N-carbamoylvaline	Amino Acid	Leucine, Isoleucine and Valine Metabolism	-0.0959905	5.07085e-05	-0.142333	-0.049648	-0.0952538	5.75355e-05	-0.141581	-0.0489266	-0.0908954	0.000131601	-0.137417	-0.0443736	-0.0581531	0.00646083	-0.0999817	-0.0163244	-0.0641058	0.0036868	-0.107346	-0.0208653	-0.0806435	0.000471946	-0.125797	-0.0354899	-0.0709751	0.00160806	-0.115035	-0.0269149	-0.0894476	0.00014578	-0.135535	-0.0433607	-0.0905218	0.000119174	-0.136557	-0.0444862	-0.0989574	2.84368e-05	-0.145203	-0.0527115	-0.0933221	7.94719e-05	-0.139596	-0.0470482	-0.0892602	0.000158094	-0.135497
N-formylmethionine	Amino Acid	Methionine, Cysteine, SAM and Taurine Metabolism	-0.0999772	2.2474e-05	-0.146111	-0.0538434	-0.0980566	3.2784e-05	-0.144241	-0.0518721	-0.094695	6.39415e-05	-0.141039	-0.0483511	-0.0685383	0.00119136	-0.109946	-0.0271301	-0.0740742	0.000732818	-0.117019	-0.0311298	-0.0930373	4.87781e-05	-0.137853	-0.0482217	-0.0870712	9.55219e-05	-0.130738	-0.0434044	-0.093058	7.37437e-05	-0.138992	-0.047124	-0.0968813	3.47736e-05	-0.142661	-0.0511011	-0.0949613	5.73498e-05	-0.141137	-0.0487851	-0.0983874	2.88264e-05	-0.144401	-0.052374	-0.0934896	7.09488e-05	-0.139529
N-methylproline	Amino Acid	Urea cycle; Arginine and Proline Metabolism	0.0966918	3.58839e-05	0.0509206	0.142463	0.0953478	4.61273e-05	0.0495665	0.141129	0.0919887	8.8485e-05	0.046074	0.137903	0.0400861	0.0595286	-0.00161218	0.0817843	0.0597355	0.00642225	0.0167995	0.102671	0.0696236	0.00237296	0.0247573	0.11449	0.0555749	0.0129299	0.0117691	0.0993807	0.0868975	0.000203798	0.0411091	0.132686	0.0786701	0.000814554	0.0326623	0.124678	0.0937107	6.05257e-05	0.0479976	0.139424	0.0937512	6.06943e-05	0.0480111	0.139491	0.0820402	0.000511901	0.0358164
N1-methylinosine	Nucleotide	Purine Metabolism, (Hypo)Xanthine/Inosine containing	-0.11002	5.05295e-06	-0.157166	-0.0628746	-0.106433	1.18998e-05	-0.15396	-0.0589058	-0.10074	5.67605e-05	-0.149696	-0.0517833	-0.0543609	0.0127127	-0.0971057	-0.0116161	-0.053688	0.01797	-0.0981467	-0.00922941	-0.0838414	0.0003794	-0.130019	-0.0376637	-0.070542	0.00216462	-0.11559	-0.0254937	-0.0970656	5.6076e-05	-0.144203	-0.0499285	-0.0963599	6.29136e-05	-0.143473	-0.049247	-0.104587	1.47647e-05	-0.151802	-0.0573719	-0.104484	1.42567e-05	-0.151568	-0.0573998	-0.0944025	0.000104334	-0.142008
N6-carbamoylthreonyladenosine	Nucleotide	Purine Metabolism, Adenine containing	-0.113435	2.34476e-06	-0.160401	-0.0664691	-0.109874	5.75577e-06	-0.157244	-0.0625049	-0.104528	2.65711e-05	-0.153197	-0.0558585	-0.0700805	0.0012037	-0.112459	-0.0277023	-0.0719176	0.00136797	-0.115907	-0.0279282	-0.0939784	6.03222e-05	-0.139813	-0.0481443	-0.084682	0.000208101	-0.129367	-0.0399972	-0.104329	1.30066e-05	-0.151125	-0.0575325	-0.102265	1.95308e-05	-0.149105	-0.055425	-0.1094	5.22398e-06	-0.156352	-0.0624479	-0.109203	5.19557e-06	-0.156059	-0.0623476	-0.102056	2.24806e-05	-0.149149
o-cresol sulfate	Xenobiotics	Benzoate Metabolism	-0.0967999	3.45979e-05	-0.142529	-0.0510707	-0.0954078	4.49473e-05	-0.14115	-0.0496656	-0.101287	1.48559e-05	-0.147026	-0.0555471	-0.0595949	0.0046445	-0.100832	-0.0183573	-0.0699963	0.00130121	-0.112618	-0.0273742	-0.0893357	9.33591e-05	-0.134074	-0.0445973	-0.0663608	0.00283291	-0.109897	-0.0228246	-0.0869892	0.000190114	-0.13261	-0.0413688	-0.0526958	0.0381501	-0.102509	-0.00288262	-0.100311	1.72238e-05	-0.145956	-0.0546656	-0.0923043	7.774e-05	-0.138012	-0.0465965	-0.0878029	0.000179069	-0.133664
oxalate (ethanedioate)	Cofactors and Vitamins	Ascorbate and Aldarate Metabolism	0.132068	8.4782e-08	0.083919	0.180217	0.129949	1.4159e-07	0.081724	0.178173	0.125992	3.92739e-07	0.0774637	0.17452	0.0616945	0.00587927	0.0178191	0.10557	0.0700668	0.00259192	0.0245138	0.11562	0.104685	1.43699e-05	0.0574917	0.151879	0.0754228	0.00147759	0.0289651	0.121881	0.113811	4.52641e-06	0.0652876	0.162334	0.10116	7.2292e-05	0.0512882	0.151032	0.125828	3.57012e-07	0.0775364	0.174119	0.126468	2.9609e-07	0.0782689	0.174667	0.111829	1.10665e-05	0.0620745
sphingomyelin (d18:1/17:0, d17:1/18:0, d19:1/16:0)	Lipid	Sphingolipid Metabolism	0.119679	2.51922e-06	0.0699731	0.169385	0.116036	1.03171e-05	0.0645869	0.167485	0.113683	8.74045e-06	0.0636851	0.163681	0.0336499	0.146954	-0.0118346	0.0791343	0.0515179	0.0318693	0.00447232	0.0985634	0.0813149	0.00119794	0.0321635	0.130466	0.0771155	0.00148895	0.0295818	0.124649	0.116867	3.67936e-06	0.0675076	0.166227	0.10166	6.75448e-05	0.0517453	0.151576	0.114152	7.2882e-06	0.0643855	0.163918	0.121158	1.95143e-06	0.0713899	0.170926	0.110762	1.3085e-05	0.0610657
sphingomyelin (d18:1/19:0, d19:1/18:0)*	Lipid	Sphingolipid Metabolism	0.118334	4.96391e-06	0.0676672	0.169	0.114249	1.27504e-05	0.0630543	0.165443	0.118216	4.90012e-06	0.0676301	0.168802	0.0432337	0.0662205	-0.00289894	0.0893664	0.0613515	0.0116805	0.0136833	0.10902	0.0823507	0.00126208	0.0323424	0.132359	0.0787089	0.0014354	0.030355	0.127063	0.118459	4.12066e-06	0.06817	0.168748	0.102572	7.53925e-05	0.0518742	0.153269	0.114665	9.43675e-06	0.0640462	0.165284	0.118647	4.65891e-06	0.0679953	0.169299	0.114093	9.97861e-06	0.063589
sphingomyelin (d18:1/25:0, d19:0/24:1, d20:1/23:0, d19:1/24:0)*	Lipid	Sphingolipid Metabolism	0.117522	5.29859e-07	0.0717355	0.163309	0.113966	1.87995e-06	0.0672261	0.160706	0.112476	1.75936e-06	0.0664767	0.158475	0.034038	0.113254	-0.00809433	0.0761703	0.0601822	0.00640614	0.0169382	0.103426	0.086759	0.000165411	0.0416831	0.131835	0.0700687	0.00182159	0.0260596	0.114078	0.111039	1.87624e-06	0.0655036	0.156575	0.100688	1.84902e-05	0.0547027	0.146674	0.114114	1.09034e-06	0.0683639	0.159865	0.113947	1.12406e-06	0.0682071	0.159687	0.109073	3.21266e-06	0.0632846
sphingomyelin (d18:2/21:0, d16:2/23:0)*	Lipid	Sphingolipid Metabolism	0.111861	0.000101437	0.0555504	0.168171	0.106147	0.000301046	0.0486641	0.16363	0.110922	0.000113307	0.0546924	0.167151	0.0417409	0.108514	-0.00924389	0.0927256	0.0512542	0.0573686	-0.00160565	0.104114	0.0701535	0.0134312	0.0145525	0.125755	0.0741371	0.00675696	0.020518	0.127756	0.112459	8.25871e-05	0.0565645	0.168353	0.0921724	0.00139002	0.0357124	0.148632	0.10742	0.000186807	0.0511515	0.163688	0.115274	6.61773e-05	0.0587432	0.171804	0.103009	0.000337555	0.0467607
stachydrine	Xenobiotics	Food Component/Plant	0.140986	1.6834e-09	0.0953438	0.186629	0.140753	1.75432e-09	0.0951352	0.186371	0.136709	5.65874e-09	0.0909225	0.182495	0.0637283	0.00301964	0.0216437	0.105813	0.0845355	0.000133376	0.0412319	0.127839	0.105639	4.60574e-06	0.0605642	0.150713	0.0876281	0.000102265	0.0434941	0.131762	0.127464	5.98549e-08	0.0815349	0.173393	0.118597	6.10364e-07	0.0721389	0.165055	0.137275	4.33706e-09	0.0916491	0.182901	0.136261	5.52048e-09	0.090658	0.181864	0.125066	1.4726e-07	0.0785909
succinylcarnitine (C4)	Energy	TCA Cycle	-0.100921	2.65877e-05	-0.147912	-0.0539292	-0.0965238	7.88076e-05	-0.144361	-0.0486865	-0.0914323	0.000218856	-0.139847	-0.0430179	-0.0523589	0.0162422	-0.0950444	-0.00967338	-0.0592791	0.00836451	-0.103319	-0.0152395	-0.0835449	0.000361459	-0.129394	-0.0376953	-0.0703015	0.0021314	-0.115129	-0.0254745	-0.0868162	0.000303188	-0.133855	-0.0397777	-0.0912901	0.000133206	-0.13805	-0.0445297	-0.0985551	3.95673e-05	-0.145465	-0.0516452	-0.0968946	5.25148e-05	-0.143769	-0.0500207	-0.0939003	8.98561e-05	-0.140813
tartronate (hydroxymalonate)	Xenobiotics	Food Component/Plant	0.119953	6.04141e-07	0.0729807	0.166926	0.116697	1.41156e-06	0.0694105	0.163983	0.112754	3.71849e-06	0.0651087	0.160399	0.0551112	0.0116477	0.0123087	0.0979138	0.0624174	0.00588516	0.0180224	0.106812	0.0912017	0.000108014	0.0451095	0.137294	0.0701727	0.00233495	0.0250249	0.115321	0.104072	1.58928e-05	0.0569116	0.151231	0.091368	0.000217095	0.0430158	0.13972	0.113189	2.72116e-06	0.0660196	0.160358	0.116912	1.14628e-06	0.0699444	0.163879	0.100576	4.41239e-05	0.0524084
threonate	Cofactors and Vitamins	Ascorbate and Aldarate Metabolism	0.104795	2.773e-05	0.0558879	0.153702	0.103504	3.47796e-05	0.0545936	0.152415	0.100302	6.22695e-05	0.051291	0.149312	0.0526213	0.0195409	0.00846314	0.0967795	0.0586041	0.012226	0.0127774	0.104431	0.0861267	0.000407784	0.0384342	0.133819	0.0658237	0.00572706	0.0191569	0.112491	0.0911136	0.000265561	0.0422115	0.140016	0.0757871	0.00299017	0.0257889	0.125785	0.0993212	7.21079e-05	0.0503619	0.14828	0.10103	5.25268e-05	0.0521551	0.149905	0.085641	0.000807997	0.0355905
X - 11308	Unknown	Unknown	-0.105591	1.29856e-05	-0.15295	-0.0582325	-0.102649	2.40762e-05	-0.15019	-0.0551076	-0.1033	1.96656e-05	-0.150632	-0.0559683	-0.0449126	0.0405095	-0.0878814	-0.0019437	-0.0446732	0.0504207	-0.0894284	8.19974e-05	-0.078278	0.000985116	-0.124796	-0.0317599	-0.0771622	0.000807399	-0.122255	-0.0320691	-0.0923414	0.000135662	-0.139697	-0.0449863	-0.104456	1.36428e-05	-0.151422	-0.0574897	-0.103847	1.72778e-05	-0.151109	-0.0565851	-0.105514	1.21454e-05	-0.152679	-0.058349	-0.0864007	0.000462972	-0.134706
X - 11315	Unknown	Unknown	0.117539	6.44195e-07	0.0713961	0.163681	0.114333	1.50422e-06	0.0678819	0.160785	0.109762	5.29983e-06	0.0626229	0.156901	0.0218359	0.314639	-0.0207438	0.0644156	0.0347041	0.12456	-0.00959113	0.0789993	0.078272	0.000808049	0.0325275	0.124017	0.0697825	0.00206806	0.0254167	0.114148	0.102881	1.38837e-05	0.0565817	0.149181	0.097273	4.41587e-05	0.0506844	0.143861	0.113683	1.456e-06	0.0675588	0.159808	0.113256	1.67672e-06	0.0670323	0.159479	0.0938258	0.000127669	0.0458997
X - 11372	Unknown	Unknown	-0.14071	6.16171e-09	-0.187953	-0.0934667	-0.138436	1.15383e-08	-0.185787	-0.0910857	-0.135257	2.79391e-08	-0.182803	-0.0877116	-0.0410473	0.0663323	-0.0848651	0.00277043	-0.0632971	0.0060675	-0.108482	-0.0181119	-0.0989099	3.80954e-05	-0.145887	-0.0519323	-0.0832387	0.000364163	-0.128946	-0.0375318	-0.127017	1.58101e-07	-0.174337	-0.0796963	-0.136666	1.27749e-08	-0.183554	-0.0897772	-0.135994	1.96101e-08	-0.18327	-0.0887178	-0.135493	2.07056e-08	-0.182674	-0.0883117	-0.122112	7.64372e-07	-0.170372
X - 11381	Unknown	Unknown	-0.0977122	3.64909e-05	-0.14401	-0.0514146	-0.0969863	4.14087e-05	-0.143268	-0.0507041	-0.0941557	7.02602e-05	-0.140496	-0.0478152	-0.0355251	0.098033	-0.0776168	0.00656665	-0.0583327	0.00843416	-0.101716	-0.0149498	-0.0757613	0.00104947	-0.12103	-0.0304931	-0.0667992	0.00300854	-0.110896	-0.0227023	-0.0913487	0.000107156	-0.137492	-0.0452052	-0.0815916	0.000582154	-0.128027	-0.0351557	-0.0966028	4.2881e-05	-0.142794	-0.0504119	-0.0967739	4.07886e-05	-0.142915	-0.0506328	-0.0866716	0.000256569	-0.133076
X - 11880	Unknown	Unknown	-0.10895	5.98946e-06	-0.156009	-0.0618913	-0.104894	1.74607e-05	-0.152658	-0.0571293	-0.100633	4.15173e-05	-0.148662	-0.0526034	-0.0209659	0.341777	-0.0642098	0.0222781	-0.0308437	0.178579	-0.0757984	0.014111	-0.0650769	0.00650042	-0.111921	-0.0182328	-0.0578216	0.0122904	-0.10307	-0.0125731	-0.0926684	0.000124606	-0.139931	-0.045406	-0.101297	2.29999e-05	-0.148097	-0.054497	-0.103325	1.81074e-05	-0.150464	-0.056186	-0.103936	1.50108e-05	-0.150896	-0.0569751	-0.0882202	0.000340365	-0.136421
X - 12117	Unknown	Unknown	-0.127352	4.70049e-08	-0.172877	-0.0818279	-0.124074	1.43953e-07	-0.170146	-0.0780027	-0.12053	9.06758e-07	-0.168493	-0.0725668	-0.0801361	0.000142848	-0.121369	-0.0389032	-0.0757401	0.00056186	-0.118725	-0.0327549	-0.108015	2.13034e-06	-0.152551	-0.0634786	-0.101104	4.9693e-06	-0.144395	-0.0578126	-0.11078	2.29632e-06	-0.156606	-0.0649553	-0.116497	5.26426e-07	-0.161872	-0.0711213	-0.123598	1.12968e-07	-0.169105	-0.0780904	-0.120023	2.79612e-07	-0.165669	-0.0743766	-0.116452	6.27715e-07	-0.16212
X - 13866	Unknown	Unknown	0.0948612	5.72342e-05	0.0487391	0.140983	0.0966871	4.11924e-05	0.0505614	0.142813	0.0947176	5.71653e-05	0.0486686	0.140767	0.0376234	0.0786986	-0.00432013	0.079567	0.0440102	0.0468206	0.000619592	0.0874008	0.0693826	0.00263326	0.0242022	0.114563	0.0489563	0.0300657	0.00472825	0.0931843	0.0814896	0.000546645	0.0353402	0.127639	0.0773915	0.00106735	0.0310816	0.123701	0.0942316	6.14706e-05	0.0482223	0.140241	0.086662	0.000239769	0.0404822	0.132842	0.0818391	0.000557185	0.0354228
X - 15492	Unknown	Unknown	-0.0976619	6.64435e-05	-0.145567	-0.0497564	-0.0941899	0.000130287	-0.142367	-0.0460131	-0.087312	0.000568471	-0.136911	-0.0377131	-0.0727581	0.000952928	-0.115873	-0.0296437	-0.0723988	0.00149061	-0.11703	-0.0277681	-0.0789348	0.000959459	-0.125738	-0.032132	-0.0812679	0.0004593	-0.126677	-0.035859	-0.0849731	0.000508714	-0.132827	-0.0371195	-0.0863044	0.000403004	-0.134053	-0.0385557	-0.0904604	0.000232528	-0.138562	-0.0423591	-0.101391	3.25442e-05	-0.149126	-0.0536555	-0.0831883	0.000730202	-0.131402
X - 15674	Unknown	Unknown	0.101627	2.63607e-05	0.0543285	0.148925	0.100742	3.08066e-05	0.0534555	0.148029	0.100719	3.02892e-05	0.0534871	0.147951	0.0518174	0.0178206	0.00896409	0.0946708	0.0499565	0.0278235	0.00545238	0.0944606	0.0772436	0.0011029	0.0308905	0.123597	0.0730768	0.00150217	0.027996	0.118158	0.0971473	5.2382e-05	0.0501579	0.144137	0.0864167	0.000351084	0.0390926	0.133741	0.0999546	3.43338e-05	0.0527553	0.147154	0.0996354	3.57239e-05	0.0524829	0.146788	0.0940597	0.000102436	0.0466819
X - 17185	Unknown	Unknown	-0.0991864	2.30399e-05	-0.145016	-0.0533568	-0.0976285	3.11467e-05	-0.143482	-0.0517754	-0.100699	1.67994e-05	-0.146461	-0.0549362	-0.060548	0.00415442	-0.101925	-0.0191709	-0.0757644	0.000521492	-0.118514	-0.0330151	-0.0873296	0.000132337	-0.132042	-0.042617	-0.0780309	0.000455437	-0.121603	-0.0344588	-0.0914406	8.92538e-05	-0.137106	-0.0457752	-0.0636134	0.00971502	-0.11181	-0.015417	-0.0989403	2.30375e-05	-0.144656	-0.0532247	-0.0958892	4.05692e-05	-0.141595	-0.0501839	-0.0951072	4.81116e-05	-0.140883
X - 17676	Unknown	Unknown	-0.107129	5.4507e-06	-0.153198	-0.0610606	-0.104987	8.62841e-06	-0.151132	-0.0588425	-0.102967	1.28997e-05	-0.149133	-0.0568007	-0.0899331	2.13736e-05	-0.131319	-0.048547	-0.0889283	4.82234e-05	-0.131736	-0.0461203	-0.10187	8.63716e-06	-0.146646	-0.0570939	-0.0930708	2.98613e-05	-0.136682	-0.0494596	-0.097948	3.00703e-05	-0.143862	-0.0520338	-0.0935366	7.07346e-05	-0.139591	-0.0474826	-0.105907	6.6325e-06	-0.151872	-0.059942	-0.104977	8.52992e-06	-0.15109	-0.0588628	-0.105818	6.48525e-06	-0.151694
X - 18901	Unknown	Unknown	0.12094	2.92903e-07	0.0748655	0.167014	0.118262	5.82681e-07	0.0720168	0.164506	0.113372	2.46275e-06	0.0663318	0.160412	0.03115	0.150487	-0.0113235	0.0736235	0.0428666	0.0568808	-0.00125613	0.0869894	0.0923144	6.90015e-05	0.0469298	0.137699	0.0629425	0.00567391	0.0183675	0.107517	0.106001	7.39884e-06	0.0597549	0.152247	0.0979605	4.22993e-05	0.0511578	0.144763	0.118715	4.58232e-07	0.0727207	0.164709	0.114834	1.10154e-06	0.068776	0.160891	0.102008	2.30319e-05	0.0548771
X - 21733	Unknown	Unknown	0.0965541	5.55228e-05	0.0496924	0.143416	0.0993484	3.42173e-05	0.0524442	0.146253	0.0945937	7.72139e-05	0.0477713	0.141416	0.0499261	0.021147	0.00748923	0.0923629	0.0625338	0.00514225	0.0187549	0.106313	0.0918674	8.23573e-05	0.0462157	0.137519	0.059529	0.00913763	0.0147914	0.104267	0.0854012	0.000349929	0.0386443	0.132158	0.0730851	0.00257545	0.0256005	0.12057	0.0903434	0.000167697	0.0433618	0.137325	0.0957319	6.19396e-05	0.0489692	0.142495	0.0869982	0.000290492	0.040006
X - 24337	Unknown	Unknown	-0.107322	7.51046e-06	-0.154178	-0.0604659	-0.104615	1.34472e-05	-0.151619	-0.0576115	-0.099013	5.09157e-05	-0.146826	-0.0512001	-0.0589188	0.00653208	-0.101355	-0.0164828	-0.0653276	0.00356966	-0.109239	-0.0214161	-0.0812769	0.000527774	-0.12718	-0.0353742	-0.0681802	0.00284514	-0.11293	-0.0234306	-0.0972546	4.64408e-05	-0.14397	-0.0505396	-0.0891825	0.000209092	-0.136257	-0.0421078	-0.10223	2.01501e-05	-0.149131	-0.0553283	-0.100702	2.62577e-05	-0.147559	-0.0538443	-0.0908007	0.000181165	-0.138265
X - 24951	Unknown	Unknown	-0.139002	7.53823e-09	-0.185948	-0.0920563	-0.136843	1.35787e-08	-0.18388	-0.0898062	-0.132653	4.93237e-08	-0.180147	-0.0851588	-0.0658456	0.00275176	-0.108914	-0.022777	-0.0716101	0.00169055	-0.116272	-0.0269483	-0.101528	1.95705e-05	-0.148035	-0.055021	-0.0970573	2.43912e-05	-0.14204	-0.0520747	-0.126359	1.4751e-07	-0.173319	-0.0793986	-0.133713	2.19334e-08	-0.180358	-0.0870682	-0.135892	1.5448e-08	-0.182786	-0.0889976	-0.135976	1.46202e-08	-0.18282	-0.0891322	-0.120289	9.83697e-07	-0.168311
X - 24953	Unknown	Unknown	-0.148836	2.65961e-09	-0.197628	-0.100043	-0.145933	6.36478e-09	-0.194976	-0.09689	-0.142339	1.81555e-08	-0.191702	-0.0929749	-0.0580887	0.0119181	-0.103348	-0.0128289	-0.0735278	0.00200998	-0.120146	-0.0269097	-0.107652	1.37688e-05	-0.156077	-0.0592265	-0.0953538	7.31095e-05	-0.142396	-0.0483113	-0.132988	1.27312e-07	-0.182157	-0.0838192	-0.137828	3.14913e-08	-0.186462	-0.0891944	-0.145937	5.08732e-09	-0.194664	-0.0972096	-0.144085	7.61655e-09	-0.192761	-0.0954082	-0.130983	2.4964e-07	-0.180589
X - 25422	Unknown	Unknown	-0.093346	7.3655e-05	-0.139419	-0.0472731	-0.0898497	0.000149569	-0.136222	-0.0434775	-0.0866711	0.000262743	-0.133154	-0.0401884	-0.0478295	0.0244202	-0.0894776	-0.00618141	-0.046647	0.0344431	-0.0898738	-0.00342019	-0.0728651	0.00152483	-0.117877	-0.0278532	-0.0516446	0.0217648	-0.0957513	-0.00753786	-0.0823219	0.000463236	-0.12835	-0.036294	-0.0765104	0.00118459	-0.122712	-0.0303087	-0.0941123	6.1567e-05	-0.140068	-0.0481569	-0.0921417	8.56162e-05	-0.138039	-0.0462441	-0.0767491	0.00127347	-0.123393
[truncated: 4 more columns]

## Sheet: ACE-III 69
Metabolite	Family	Pathway	Basic model				Lipid medication				BMI				Childhood cognition				Educational attainment				Childhood SEP				Midlife SEP				Physical activity				Smoking				Blood pressure				Alcohol				Diet
			beta	p	L95	U95	beta	p	L95	U95	beta	p	L95	U95	beta	p	L95	U95	beta	p	L95	U95	beta	p	L95	U95	beta	p	L95	U95	beta	p	L95	U95	beta	p	L95	U95	beta	p	L95	U95	beta	p	L95	U95	beta	p	L95
1-arachidonoyl-GPE (20:4n6)*	Lipid	Lysophospholipid	-0.134786	2.4334e-06	-0.190624	-0.0789483	-0.124352	1.56541e-05	-0.180611	-0.0680928	-0.133954	2.61885e-06	-0.189625	-0.0782823	-0.0749338	0.00214522	-0.122728	-0.0271401	-0.0861701	0.0011371	-0.137998	-0.0343421	-0.123909	6.78742e-06	-0.177695	-0.0701234	-0.0927698	0.000651963	-0.146023	-0.0395171	-0.125116	1.08699e-05	-0.180685	-0.0695463	-0.120559	2.45677e-05	-0.176411	-0.0647072	-0.132059	4.04037e-06	-0.188016	-0.0761014	-0.132443	4.18432e-06	-0.188651	-0.0762342	-0.112965	0.000103442	-0.169862
1-palmitoyl-2-oleoyl-GPE (16:0/18:1)	Lipid	Phosphatidylethanolamine (PE)	-0.1125	9.02716e-05	-0.168686	-0.0563147	-0.0973221	0.000899099	-0.154687	-0.0399568	-0.0970125	0.00108551	-0.155126	-0.0388988	-0.0638788	0.00902701	-0.111799	-0.0159583	-0.0665547	0.0122612	-0.118612	-0.014497	-0.0834852	0.00261804	-0.137801	-0.0291697	-0.0658969	0.0163044	-0.119645	-0.0121485	-0.0987482	0.000572196	-0.154847	-0.0426495	-0.0849661	0.00379585	-0.142444	-0.0274887	-0.108146	0.000187181	-0.164769	-0.0515221	-0.114463	8.6628e-05	-0.171482	-0.0574438	-0.0937793	0.00121386	-0.150509
1-stearoyl-2-oleoyl-GPG (18:0/18:1)	Lipid	Phosphatidylglycerol (PG)	0.140465	6.79438e-07	0.085272	0.195658	0.131636	3.52292e-06	0.0762026	0.187069	0.130013	5.59652e-06	0.074088	0.185938	0.0490312	0.0447311	0.00115515	0.0969072	0.0620944	0.019381	0.01006	0.114129	0.0913943	0.000923492	0.0374016	0.145387	0.0992154	0.0002371	0.0464164	0.152014	0.129158	4.51053e-06	0.0741543	0.184162	0.121513	1.96464e-05	0.0658851	0.17714	0.138991	8.87156e-07	0.0837936	0.194188	0.136751	1.38192e-06	0.0814493	0.192052	0.12685	7.37357e-06	0.0715695
2-naphthol sulfate	Xenobiotics	Chemical	-0.131636	3.54421e-06	-0.187084	-0.0761872	-0.131197	3.51205e-06	-0.186438	-0.0759561	-0.130429	4.07854e-06	-0.18572	-0.0751388	-0.0657929	0.0064062	-0.113058	-0.0185274	-0.0880249	0.000809995	-0.139458	-0.0365921	-0.110205	5.56509e-05	-0.163661	-0.0567494	-0.089545	0.00091059	-0.142383	-0.0367074	-0.125396	8.82647e-06	-0.180522	-0.0702706	-0.0987947	0.000867637	-0.156852	-0.0407372	-0.133952	2.38516e-06	-0.189395	-0.078508	-0.127431	7.46377e-06	-0.182998	-0.071864	-0.116761	4.37372e-05	-0.172611
3-carboxy-4-methyl-5-pentyl-2-furanpropionate (3-CMPFP)	Lipid	Fatty Acid, Dicarboxylate	0.113708	7.01087e-05	0.0577896	0.169626	0.116361	4.44387e-05	0.06065	0.172072	0.113265	7.10899e-05	0.0575178	0.169012	0.0192222	0.434181	-0.028984	0.0674284	0.0487192	0.0674342	-0.00350033	0.100939	0.0614691	0.0277893	0.00672401	0.116214	0.0529589	0.053722	-0.0008494	0.106767	0.101526	0.00036762	0.0457663	0.157285	0.0965146	0.000757414	0.0404328	0.152596	0.114213	6.43148e-05	0.058336	0.17009	0.107845	0.000174244	0.0516512	0.164039	0.107283	0.000162727	0.0516374
3-carboxy-4-methyl-5-propyl-2-furanpropanoate (CMPF)	Lipid	Fatty Acid, Dicarboxylate	0.192461	3.92311e-11	0.135824	0.249098	0.188393	9.04397e-11	0.131867	0.244919	0.186147	1.77308e-10	0.129385	0.24291	0.0810386	0.00134338	0.0315708	0.130506	0.091241	0.00102938	0.036836	0.145646	0.133943	2.97495e-06	0.0779639	0.189922	0.132373	2.3591e-06	0.0776098	0.187137	0.177919	1.0409e-09	0.121165	0.234672	0.170234	8.87667e-09	0.11256	0.227908	0.19161	4.67502e-11	0.134997	0.248223	0.186689	1.91801e-10	0.129653	0.243725	0.17654	1.80017e-09	0.119393
3-hydroxy-3-methylglutarate	Lipid	Mevalonate Metabolism	-0.114303	4.28561e-05	-0.168915	-0.0596902	-0.0924588	0.00400053	-0.155366	-0.0295519	-0.100221	0.000485508	-0.156433	-0.0440099	-0.0685066	0.00403672	-0.115161	-0.0218521	-0.0744874	0.00392049	-0.125054	-0.0239205	-0.0827827	0.00218504	-0.13568	-0.0298859	-0.0941274	0.000370265	-0.145851	-0.042404	-0.109125	8.27593e-05	-0.163333	-0.0549166	-0.103163	0.000212518	-0.157648	-0.0486787	-0.111493	6.81444e-05	-0.166229	-0.0567577	-0.113969	4.44162e-05	-0.168532	-0.0594048	-0.106871	0.000121589	-0.161257
3-phenylpropionate (hydrocinnamate)	Xenobiotics	Benzoate Metabolism	0.136464	1.74277e-06	0.0807366	0.192191	0.128698	6.73214e-06	0.0728539	0.184542	0.122838	3.12154e-05	0.0651817	0.180493	0.0547957	0.024995	0.00689373	0.102698	0.0707493	0.00786851	0.0186074	0.122891	0.0934861	0.000744702	0.0392397	0.147733	0.0889269	0.00109407	0.0356205	0.142233	0.124805	1.179e-05	0.0691484	0.180462	0.118678	3.50763e-05	0.0626136	0.174742	0.132988	3.51729e-06	0.076989	0.188986	0.137097	1.7238e-06	0.081138	0.193055	0.11289	0.000105256	0.0559672
3,4-dihydroxybutyrate	Lipid	Fatty Acid, Dihydroxy	-0.137197	9.47153e-07	-0.191826	-0.0825677	-0.125438	9.47703e-06	-0.180775	-0.0701016	-0.124673	1.42136e-05	-0.180798	-0.0685469	-0.0963643	6.08235e-05	-0.143342	-0.0493866	-0.109003	2.38136e-05	-0.159416	-0.0585904	-0.108099	6.20552e-05	-0.160872	-0.0553266	-0.126734	1.58088e-06	-0.178274	-0.0751936	-0.126168	6.01258e-06	-0.180622	-0.0717143	-0.120542	1.73487e-05	-0.175367	-0.0657163	-0.135268	1.35997e-06	-0.189934	-0.080602	-0.135624	1.24993e-06	-0.190241	-0.0810058	-0.126186	6.21035e-06	-0.18073
3,5-dichloro-2,6-dihydroxybenzoic acid	Xenobiotics	Chemical	-0.131292	4.08397e-06	-0.186951	-0.0756321	-0.126698	8.39584e-06	-0.182261	-0.0711353	-0.124596	1.27054e-05	-0.180369	-0.068823	-0.0594543	0.0147529	-0.107222	-0.0116862	-0.0801474	0.00242853	-0.131899	-0.028396	-0.0886637	0.00139763	-0.142982	-0.0343459	-0.0973775	0.000331697	-0.150456	-0.0442995	-0.124572	1.07003e-05	-0.179857	-0.0692874	-0.137223	1.21184e-06	-0.192414	-0.0820317	-0.131104	4.14917e-06	-0.186724	-0.0754841	-0.130096	5.00392e-06	-0.185766	-0.0744269	-0.121879	1.98747e-05	-0.177707
4-allylphenol sulfate	Xenobiotics	Food Component/Plant	0.140229	6.1884e-07	0.0853305	0.195127	0.136032	1.25454e-06	0.081241	0.190823	0.134285	1.8382e-06	0.0793236	0.189247	0.0681721	0.00481943	0.0208132	0.115531	0.0774938	0.00313478	0.0261316	0.128856	0.108616	6.36191e-05	0.0555123	0.161719	0.088139	0.00107858	0.0353704	0.140908	0.128356	4.75567e-06	0.0735601	0.183151	0.123698	1.1638e-05	0.0685712	0.178824	0.13914	7.48949e-07	0.0842562	0.194023	0.138857	8.49279e-07	0.0838104	0.193904	0.115182	6.94683e-05	0.0585735
4-methoxyphenol sulfate	Amino Acid	Tyrosine Metabolism	0.119112	1.74587e-05	0.0649184	0.173306	0.115242	3.10213e-05	0.0611697	0.169313	0.110664	7.19421e-05	0.0561577	0.16517	0.0322568	0.175205	-0.014398	0.0789116	0.0605014	0.0191038	0.00991855	0.111084	0.0837957	0.00183297	0.0311518	0.13644	0.0790529	0.00274625	0.0273699	0.130736	0.110867	5.89325e-05	0.0569079	0.164826	0.100571	0.000310851	0.0460105	0.155132	0.116561	2.71105e-05	0.0622722	0.17085	0.121125	1.4191e-05	0.0666014	0.175648	0.0913602	0.00146748	0.0351424
5,6-dihydrouridine	Nucleotide	Pyrimidine Metabolism, Uracil containing	-0.110033	0.000112023	-0.165737	-0.0543297	-0.105776	0.00019755	-0.161362	-0.0501898	-0.0975805	0.00074813	-0.154225	-0.0409365	-0.0692691	0.00422124	-0.116677	-0.0218609	-0.08342	0.00144905	-0.134694	-0.0321463	-0.0933612	0.000649239	-0.146935	-0.0397874	-0.0835371	0.00192477	-0.136264	-0.03081	-0.101613	0.000330519	-0.156986	-0.0462405	-0.0968809	0.000650558	-0.152484	-0.0412779	-0.109241	0.000124457	-0.164917	-0.0535649	-0.108884	0.00013369	-0.164635	-0.0531325	-0.102627	0.00029697	-0.15812
7-methylguanine	Nucleotide	Purine Metabolism, Guanine containing	-0.129613	1.79962e-05	-0.188678	-0.0705485	-0.123406	4.3712e-05	-0.182434	-0.0643776	-0.116853	0.000142259	-0.176927	-0.0567779	-0.0824599	0.00133752	-0.132775	-0.0321451	-0.101773	0.000248763	-0.156115	-0.0474305	-0.108345	0.000192003	-0.165171	-0.0515202	-0.107585	0.000164886	-0.163437	-0.0517334	-0.118296	8.39464e-05	-0.177112	-0.0594807	-0.117603	9.37178e-05	-0.176473	-0.0587323	-0.125042	4.10868e-05	-0.184643	-0.065442	-0.129009	1.99709e-05	-0.18812	-0.0698982	-0.121686	5.41814e-05	-0.180618
beta-cryptoxanthin	Cofactors and Vitamins	Vitamin A Metabolism	0.168559	1.08099e-08	0.111112	0.226006	0.159852	6.51742e-08	0.102171	0.217532	0.156377	3.16556e-07	0.096706	0.216048	0.0526809	0.0406614	0.00224285	0.103119	0.0807747	0.00371304	0.0262632	0.135286	0.103821	0.000364591	0.0468367	0.160806	0.0846337	0.00339244	0.028069	0.141198	0.150163	4.37277e-07	0.0921602	0.208165	0.13742	8.23691e-06	0.0772142	0.197626	0.165303	2.36075e-08	0.107593	0.223012	0.165725	2.79033e-08	0.107563	0.223887	0.137064	1.243e-05	0.0757843
branched chain 14:0 dicarboxylic acid	Lipid	Fatty Acid, Dicarboxylate	0.144325	2.38717e-07	0.0898241	0.198827	0.137852	8.05334e-07	0.0833187	0.192384	0.131853	4.76434e-06	0.0755592	0.188146	0.046263	0.0554443	-0.00107862	0.0936046	0.0680289	0.00943128	0.0166979	0.11936	0.097039	0.000374479	0.0436712	0.150407	0.0768142	0.00445768	0.0239191	0.129709	0.132049	2.53339e-06	0.0772493	0.186849	0.116483	5.30891e-05	0.0601384	0.172827	0.141892	3.94764e-07	0.0872968	0.196488	0.141214	4.40604e-07	0.0866523	0.195775	0.114139	9.33415e-05	0.0570202
carotene diol (1)	Cofactors and Vitamins	Vitamin A Metabolism	0.206391	4.35008e-12	0.148497	0.264284	0.194596	1.69402e-10	0.135323	0.253869	0.198993	2.9021e-10	0.137571	0.260415	0.0824425	0.0016841	0.0310652	0.13382	0.10256	0.000315666	0.0468587	0.158262	0.132814	7.99859e-06	0.0747073	0.19092	0.13127	6.23171e-06	0.0745188	0.188021	0.185326	8.13365e-10	0.126594	0.244058	0.181277	3.15435e-09	0.121676	0.240878	0.203671	9.40936e-12	0.145601	0.261742	0.201836	1.41858e-11	0.143775	0.259896	0.18012	7.62457e-09	0.11938
carotene diol (2)	Cofactors and Vitamins	Vitamin A Metabolism	0.173876	3.99638e-09	0.11632	0.231432	0.160026	1.4675e-07	0.100645	0.219407	0.163485	2.29537e-07	0.101837	0.225133	0.0738813	0.00400767	0.0236071	0.124156	0.0834386	0.00283118	0.028718	0.138159	0.105208	0.00032513	0.047946	0.162471	0.100567	0.000458467	0.0444094	0.156725	0.151964	3.68795e-07	0.0936442	0.210284	0.146987	1.29266e-06	0.0877128	0.206262	0.171204	7.37702e-09	0.113516	0.228891	0.170337	8.44967e-09	0.112711	0.227963	0.146133	1.89311e-06	0.086253
ergothioneine	Xenobiotics	Food Component/Plant	0.173831	1.06511e-09	0.118347	0.229315	0.172813	1.15882e-09	0.11753	0.228096	0.167836	4.03901e-09	0.112263	0.22341	0.0837604	0.000645539	0.0357199	0.131801	0.0950968	0.000398552	0.0425536	0.14764	0.118394	2.32475e-05	0.0637081	0.17308	0.114817	2.92032e-05	0.0611234	0.168511	0.157627	3.40336e-08	0.101953	0.213302	0.155925	5.28838e-08	0.100054	0.211797	0.17345	1.12854e-09	0.118002	0.228898	0.16817	5.8561e-09	0.111889	0.224451	0.157201	4.35985e-08	0.101232
glycerate	Carbohydrate	Glycolysis, Gluconeogenesis, and Pyruvate Metabolism	0.173488	4.39472e-09	0.115904	0.231072	0.16902	1.00719e-08	0.111539	0.226501	0.164253	3.58227e-08	0.106142	0.222365	0.0997442	8.29029e-05	0.0501953	0.149293	0.112268	4.45256e-05	0.0585113	0.166025	0.134392	2.73399e-06	0.0784345	0.19035	0.118164	3.05992e-05	0.0627632	0.173564	0.156335	1.3157e-07	0.0985464	0.214123	0.14723	1.18383e-06	0.0880726	0.206387	0.170358	9.39929e-09	0.112541	0.228175	0.17083	7.49844e-09	0.113242	0.228419	0.149306	8.62557e-07	0.0900845
glycosyl-N-tricosanoyl-sphingadienine (d18:2/23:0)*	Lipid	Ceramides	0.113081	0.000105493	0.0560518	0.170109	0.0919321	0.00291632	0.0314563	0.152408	0.0960783	0.00160256	0.036474	0.155683	0.0563147	0.0229923	0.00778095	0.104848	0.0626238	0.0202159	0.00978781	0.11546	0.0741847	0.00870514	0.0187954	0.129574	0.0820436	0.00305559	0.0278109	0.136276	0.104771	0.000298816	0.0480931	0.161448	0.0947299	0.00121389	0.0374243	0.152036	0.110713	0.000148915	0.0536236	0.167802	0.115828	7.49511e-05	0.058637	0.173019	0.0960609	0.00103693	0.0387459
homocitrulline	Amino Acid	Urea cycle; Arginine and Proline Metabolism	-0.11946	2.8167e-05	-0.175215	-0.0637046	-0.110407	0.000114562	-0.16638	-0.0544346	-0.111503	9.81994e-05	-0.167483	-0.0555227	-0.0884047	0.000261524	-0.135772	-0.0410371	-0.0804093	0.0022599	-0.13196	-0.0288585	-0.0927926	0.000736908	-0.14659	-0.0389952	-0.105298	9.12838e-05	-0.157923	-0.0526736	-0.116356	3.89901e-05	-0.171651	-0.0610603	-0.110529	9.71167e-05	-0.165981	-0.0550763	-0.118673	3.14877e-05	-0.174401	-0.0629451	-0.11861	3.14233e-05	-0.174302	-0.0629184	-0.108415	0.000147031	-0.164272
hydroxy-CMPF*	Lipid	Fatty Acid, Dicarboxylate	0.186995	2.46722e-10	0.129508	0.244482	0.176369	3.37818e-09	0.118266	0.234473	0.176092	7.53683e-09	0.11672	0.235464	0.0802917	0.00167822	0.030268	0.130315	0.082346	0.00351548	0.0271006	0.137591	0.116441	7.6345e-05	0.0588839	0.173999	0.125305	1.12133e-05	0.0695655	0.181044	0.169725	1.02969e-08	0.111966	0.227484	0.160141	1.44194e-07	0.100757	0.219526	0.184063	5.32505e-10	0.126368	0.241757	0.18346	5.83719e-10	0.12582	0.2411	0.163514	7.52086e-08	0.104233
N-acetylglucosamine/N-acetylgalactosamine	Carbohydrate	Aminosugar Metabolism	-0.129261	2.95881e-06	-0.183272	-0.0752498	-0.117368	2.76622e-05	-0.172092	-0.0626431	-0.11731	3.22249e-05	-0.172468	-0.0621516	-0.0879038	0.000207183	-0.134241	-0.0415662	-0.091547	0.000330596	-0.141435	-0.0416591	-0.108541	4.61035e-05	-0.160617	-0.0564654	-0.103913	7.95746e-05	-0.155409	-0.0524181	-0.119355	1.45684e-05	-0.173155	-0.0655558	-0.113105	4.4594e-05	-0.167267	-0.0589422	-0.127403	4.13606e-06	-0.181445	-0.0733609	-0.127889	3.72156e-06	-0.181878	-0.0739007	-0.116346	2.6005e-05	-0.170411
N-acetylglutamate	Amino Acid	Glutamate Metabolism	-0.119998	5.63843e-05	-0.178249	-0.0617461	-0.105601	0.000482952	-0.164806	-0.0463963	-0.106764	0.000430853	-0.166101	-0.0474263	-0.0694392	0.00608262	-0.119013	-0.0198659	-0.0790856	0.00402802	-0.132934	-0.0252373	-0.101364	0.000409049	-0.157479	-0.0452487	-0.116287	3.48746e-05	-0.171205	-0.0613698	-0.110921	0.000180458	-0.168854	-0.0529876	-0.113971	0.000117636	-0.171848	-0.0560944	-0.115692	0.000114625	-0.174345	-0.057038	-0.119524	6.01547e-05	-0.177768	-0.0612811	-0.1126	0.000147094	-0.170614
N-acetylneuraminate	Carbohydrate	Aminosugar Metabolism	-0.114218	7.63804e-05	-0.170679	-0.0577568	-0.10967	0.000141124	-0.166023	-0.0533176	-0.104675	0.000316423	-0.161535	-0.0478141	-0.0716437	0.00353459	-0.119735	-0.0235521	-0.0750633	0.00479754	-0.127185	-0.022942	-0.100888	0.000287447	-0.155312	-0.0464635	-0.0830934	0.00244779	-0.13679	-0.0293973	-0.103373	0.000325272	-0.159639	-0.0471069	-0.0953795	0.00100614	-0.152141	-0.0386182	-0.115227	6.53059e-05	-0.171652	-0.0588025	-0.114286	7.80129e-05	-0.170853	-0.0577189	-0.105422	0.000248444	-0.161708
N-acetyltaurine	Amino Acid	Methionine, Cysteine, SAM and Taurine Metabolism	-0.113526	9.29912e-05	-0.170328	-0.0567233	-0.11186	0.00011135	-0.168467	-0.0552537	-0.109785	0.000152894	-0.166494	-0.0530756	-0.0864026	0.000450321	-0.134582	-0.0382234	-0.0840768	0.00166201	-0.136413	-0.031741	-0.0961479	0.000572661	-0.150772	-0.0415234	-0.0906688	0.000952686	-0.144375	-0.0369624	-0.10439	0.000306762	-0.160968	-0.0478113	-0.0989217	0.000653121	-0.155714	-0.0421296	-0.112754	0.000102854	-0.169527	-0.0559806	-0.112546	0.00010521	-0.169295	-0.0557968	-0.105156	0.000284404	-0.16184
N-formylmethionine	Amino Acid	Methionine, Cysteine, SAM and Taurine Metabolism	-0.115398	8.07302e-05	-0.172636	-0.0581605	-0.110414	0.000157416	-0.167558	-0.0532695	-0.106867	0.000276865	-0.164364	-0.0493705	-0.093476	0.000149356	-0.141685	-0.0452673	-0.090128	0.000805257	-0.142764	-0.0374917	-0.108126	0.000115914	-0.162982	-0.0532697	-0.108611	8.10775e-05	-0.162496	-0.0547263	-0.109664	0.000163724	-0.166569	-0.0527597	-0.114088	8.48809e-05	-0.17085	-0.0573262	-0.111256	0.000158047	-0.168852	-0.0536608	-0.115661	7.72401e-05	-0.172874	-0.0584477	-0.109833	0.000163017	-0.166808
N6-carbamoylthreonyladenosine	Nucleotide	Purine Metabolism, Adenine containing	-0.128909	7.85311e-06	-0.185259	-0.0725589	-0.119704	3.55263e-05	-0.176294	-0.0631137	-0.113713	0.000158602	-0.172594	-0.0548319	-0.0866232	0.00041237	-0.134604	-0.0386421	-0.0862148	0.00120524	-0.138336	-0.0340933	-0.106475	0.000125714	-0.160775	-0.0521745	-0.0994669	0.000269184	-0.152875	-0.0460591	-0.120574	2.59834e-05	-0.176602	-0.0645454	-0.118393	3.76064e-05	-0.174541	-0.0622439	-0.125413	1.49119e-05	-0.182011	-0.0688153	-0.127545	9.63541e-06	-0.183856	-0.0712333	-0.118615	3.75927e-05	-0.174867
oxalate (ethanedioate)	Cofactors and Vitamins	Ascorbate and Aldarate Metabolism	0.156334	1.05661e-06	0.0938078	0.21886	0.150806	2.40159e-06	0.0883678	0.213245	0.144823	7.72886e-06	0.0815654	0.208081	0.0767593	0.00498901	0.0232217	0.130297	0.0891288	0.00276394	0.0308201	0.147437	0.113454	0.00025448	0.0527777	0.17413	0.0984109	0.00134864	0.0383156	0.158506	0.135878	2.38601e-05	0.0730275	0.198728	0.125599	0.000133095	0.0613091	0.189889	0.152664	2.05254e-06	0.0898843	0.215443	0.151506	2.40103e-06	0.0887792	0.214233	0.127923	0.000108496	0.0632978
pseudouridine	Nucleotide	Pyrimidine Metabolism, Uracil containing	-0.111071	9.45419e-05	-0.166703	-0.0554397	-0.108103	0.00013818	-0.163574	-0.0526321	-0.100246	0.000487877	-0.156493	-0.0439998	-0.0692533	0.00420936	-0.116636	-0.0218709	-0.0875174	0.000823148	-0.138722	-0.0363125	-0.095124	0.000500549	-0.148601	-0.0416466	-0.0827307	0.00214156	-0.135491	-0.0299706	-0.104077	0.000229358	-0.159336	-0.0488188	-0.100648	0.000378825	-0.156048	-0.0452475	-0.110271	0.00010527	-0.165876	-0.0546669	-0.109761	0.000113466	-0.165372	-0.0541505	-0.107913	0.000135961	-0.163227
S-adenosylhomocysteine (SAH)	Amino Acid	Methionine, Cysteine, SAM and Taurine Metabolism	-0.122775	4.02846e-05	-0.18123	-0.0643208	-0.111618	0.000208435	-0.17049	-0.0527461	-0.107237	0.000510739	-0.16762	-0.0468548	-0.0678978	0.00776911	-0.117856	-0.0179395	-0.0753017	0.00641156	-0.129404	-0.0211991	-0.0989128	0.000580064	-0.155165	-0.0426605	-0.0944626	0.0008418	-0.149835	-0.0390903	-0.116812	8.33694e-05	-0.174865	-0.0587589	-0.110739	0.000201181	-0.169006	-0.0524728	-0.11961	6.60253e-05	-0.17822	-0.061001	-0.120758	5.33192e-05	-0.179187	-0.0623297	-0.115422	0.000105833	-0.173642
sphingomyelin (d18:1/17:0, d17:1/18:0, d19:1/16:0)	Lipid	Sphingolipid Metabolism	0.12473	4.81098e-05	0.0647387	0.184722	0.106672	0.000740355	0.0448034	0.16854	0.114134	0.000223768	0.0536396	0.174629	0.034142	0.19462	-0.0174736	0.0857577	0.0465198	0.104572	-0.0096693	0.102709	0.0705618	0.0186595	0.0117882	0.129335	0.0764571	0.00889696	0.0192083	0.133706	0.125227	3.84051e-05	0.0657665	0.184688	0.105745	0.000589653	0.0455288	0.165961	0.121618	7.66009e-05	0.0614883	0.181747	0.125742	4.42233e-05	0.0655569	0.185928	0.114829	0.000177045	0.0549327
sphingomyelin (d18:1/25:0, d19:0/24:1, d20:1/23:0, d19:1/24:0)*	Lipid	Sphingolipid Metabolism	0.122148	2.09433e-05	0.0660395	0.178257	0.109375	0.000168131	0.0525197	0.16623	0.113374	8.54815e-05	0.0569427	0.169806	0.0284563	0.250406	-0.0200948	0.0770074	0.0618465	0.0205055	0.00954563	0.114147	0.0808937	0.00368457	0.0263474	0.13544	0.0621215	0.0241101	0.0081502	0.116093	0.118271	3.31635e-05	0.0625722	0.173969	0.102881	0.000365911	0.046397	0.159364	0.120327	2.78986e-05	0.0641968	0.176458	0.11822	3.96834e-05	0.0619827	0.174457	0.111663	9.64844e-05	0.0556649
stearoyl-arachidonoyl-glycerol (18:0/20:4) [1]*	Lipid	Diacylglycerol	-0.134044	2.10884e-06	-0.18923	-0.0788567	-0.117457	6.78564e-05	-0.175106	-0.0598083	-0.124207	1.33761e-05	-0.179951	-0.0684634	-0.0778252	0.00128146	-0.125129	-0.0305212	-0.0810476	0.00200774	-0.132411	-0.0296841	-0.107473	8.20127e-05	-0.16083	-0.0541157	-0.0964628	0.000330072	-0.149023	-0.0439022	-0.127536	5.48983e-06	-0.182346	-0.0727264	-0.118404	2.84567e-05	-0.173697	-0.0631113	-0.130539	4.2981e-06	-0.186009	-0.0750696	-0.135283	2.1204e-06	-0.190991	-0.0795742	-0.114606	5.99068e-05	-0.170438
tartronate (hydroxymalonate)	Xenobiotics	Food Component/Plant	0.134148	1.40497e-05	0.0737922	0.194504	0.12427	6.10339e-05	0.0636616	0.184878	0.120687	0.000124935	0.0591623	0.182213	0.0582076	0.0274787	0.00647125	0.109944	0.0712145	0.0131021	0.0149818	0.127447	0.0879686	0.00331297	0.029323	0.146614	0.0816144	0.00571205	0.023783	0.139446	0.118215	0.000126863	0.0578911	0.17854	0.105389	0.000839867	0.0436244	0.167154	0.13014	2.76275e-05	0.0694644	0.190816	0.131264	2.2257e-05	0.0707737	0.191755	0.108179	0.000605912	0.046445
X - 11315	Unknown	Unknown	0.172003	8.48123e-10	0.117432	0.226573	0.163204	6.925e-09	0.108314	0.218093	0.161678	1.60735e-08	0.105906	0.217449	0.0649253	0.00757429	0.0173068	0.112544	0.0797777	0.00277626	0.0275632	0.131992	0.117004	2.11104e-05	0.0632372	0.170771	0.131634	8.59131e-07	0.0794265	0.183842	0.157096	2.17661e-08	0.102392	0.2118	0.153049	6.21399e-08	0.0979131	0.208185	0.170912	1.06938e-09	0.116354	0.22547	0.170504	1.29043e-09	0.115803	0.225204	0.145524	5.93412e-07	0.0886527
X - 11372	Unknown	Unknown	-0.161553	2.51831e-08	-0.218069	-0.105037	-0.155393	8.23153e-08	-0.211909	-0.0988771	-0.152513	1.78557e-07	-0.209504	-0.0955228	-0.0405558	0.107874	-0.0900068	0.00889529	-0.0749225	0.00611798	-0.128449	-0.0213963	-0.111106	9.1032e-05	-0.166624	-0.0555891	-0.110799	6.86995e-05	-0.165219	-0.056378	-0.146935	3.96712e-07	-0.20348	-0.0903888	-0.157102	4.77096e-08	-0.213205	-0.100999	-0.158516	5.05662e-08	-0.215233	-0.101799	-0.157928	5.26348e-08	-0.214509	-0.101347	-0.139269	2.51964e-06	-0.197048
X - 11381	Unknown	Unknown	-0.121411	1.81188e-05	-0.176758	-0.0660644	-0.119764	2.19978e-05	-0.174921	-0.0646069	-0.114402	5.54744e-05	-0.169884	-0.05892	-0.0565002	0.0195004	-0.103893	-0.00910749	-0.0911812	0.00046475	-0.142151	-0.0402117	-0.0904428	0.000951451	-0.144009	-0.0368763	-0.0933227	0.000500456	-0.145787	-0.0408583	-0.11211	7.35149e-05	-0.1674	-0.0568194	-0.106254	0.000176932	-0.161676	-0.0508325	-0.120411	2.10581e-05	-0.175737	-0.0650844	-0.121033	1.87584e-05	-0.176308	-0.0657591	-0.107668	0.00014859	-0.163178
X - 11880	Unknown	Unknown	-0.116834	5.59012e-05	-0.17352	-0.0601467	-0.104122	0.000383765	-0.16149	-0.0467538	-0.102399	0.00057972	-0.160632	-0.0441663	-0.015039	0.546764	-0.0639875	0.0339095	-0.0257457	0.346844	-0.0794179	0.0279265	-0.0597287	0.0362561	-0.115627	-0.00383056	-0.0703591	0.0110621	-0.124607	-0.0161116	-0.100386	0.000540756	-0.157162	-0.0436093	-0.108168	0.000176042	-0.164569	-0.0517671	-0.113012	0.000104972	-0.169988	-0.0560358	-0.113181	9.53427e-05	-0.1699	-0.0564635	-0.0912724	0.00209117	-0.149344
X - 12117	Unknown	Unknown	-0.124097	9.71597e-06	-0.178909	-0.0692846	-0.113286	6.16032e-05	-0.168567	-0.0580042	-0.108544	0.000256156	-0.166622	-0.0504661	-0.0744417	0.00179161	-0.121107	-0.0277766	-0.070392	0.00691835	-0.12144	-0.0193436	-0.104745	0.000104943	-0.157551	-0.0519387	-0.0911727	0.000608287	-0.143219	-0.0391263	-0.106282	0.000158942	-0.161324	-0.0512414	-0.112949	5.28226e-05	-0.167569	-0.0583287	-0.121724	1.46687e-05	-0.176611	-0.0668374	-0.120663	1.79906e-05	-0.175648	-0.0656784	-0.114554	4.20488e-05	-0.169227
X - 15666	Unknown	Unknown	0.113226	9.68633e-05	0.0564292	0.170023	0.107422	0.000213188	0.0506751	0.164168	0.0980668	0.00103907	0.0395437	0.15659	0.0648097	0.00993062	0.0155734	0.114046	0.0642345	0.0169812	0.0115141	0.116955	0.0731554	0.00941676	0.0179676	0.128343	0.0740167	0.00732635	0.0199557	0.128078	0.10484	0.000282316	0.0483556	0.161325	0.0952109	0.00108551	0.0381767	0.152245	0.108834	0.000199566	0.0516014	0.166068	0.111513	0.000122296	0.0547431	0.168283	0.0988522	0.000729385	0.0415902
X - 15674	Unknown	Unknown	0.127731	1.7933e-05	0.0695346	0.185927	0.125727	2.27117e-05	0.0677253	0.18373	0.123887	3.07884e-05	0.0657827	0.181991	0.0557624	0.0292992	0.00562513	0.1059	0.0577811	0.037313	0.00340071	0.112161	0.09797	0.000666714	0.0416315	0.154309	0.091269	0.00127637	0.0358097	0.146728	0.123576	2.87373e-05	0.0658371	0.181316	0.113607	0.000135093	0.0553983	0.171816	0.127052	1.96419e-05	0.0688883	0.185216	0.127738	1.75867e-05	0.0695981	0.185878	0.114275	0.000126282	0.0559799
X - 18901	Unknown	Unknown	0.179308	1.42071e-10	0.124923	0.233692	0.17237	7.37891e-10	0.117882	0.226858	0.169281	3.17867e-09	0.113608	0.224954	0.0702705	0.00383126	0.0226872	0.117854	0.0992452	0.000166605	0.0476876	0.150803	0.14424	1.10618e-07	0.0912454	0.197234	0.124486	3.68631e-06	0.071957	0.177015	0.165493	3.38045e-09	0.110972	0.220013	0.156678	3.87237e-08	0.101109	0.212248	0.178308	1.768e-10	0.12394	0.232677	0.175214	3.98237e-10	0.1207	0.229728	0.158954	2.24584e-08	0.103552
X - 21442	Unknown	Unknown	0.131591	2.83488e-06	0.0767103	0.186472	0.129155	4.01504e-06	0.0744439	0.183866	0.125915	7.49363e-06	0.0709978	0.180832	0.066261	0.00577553	0.0192485	0.113274	0.0790657	0.00247278	0.0279207	0.130211	0.0924153	0.000702574	0.0390449	0.145786	0.0828917	0.00211503	0.0300932	0.13569	0.117058	3.26622e-05	0.0619774	0.172139	0.122337	1.229e-05	0.0676675	0.177006	0.128954	4.64521e-06	0.0739625	0.183946	0.129329	4.13204e-06	0.074473	0.184186	0.114969	4.65228e-05	0.0597808
X - 21733	Unknown	Unknown	0.113164	8.33154e-05	0.0569259	0.169402	0.122054	2.17637e-05	0.0658742	0.178233	0.109464	0.000137301	0.0533183	0.16561	0.0548373	0.0254771	0.00674026	0.102934	0.0809493	0.0022484	0.0290784	0.13282	0.111665	5.33356e-05	0.0576361	0.165694	0.0755802	0.00567437	0.0220665	0.129094	0.102774	0.000329735	0.0467785	0.15877	0.0888879	0.00230693	0.0317853	0.14599	0.109388	0.000153339	0.0528727	0.165903	0.112762	8.80691e-05	0.0565318	0.168991	0.100236	0.000510707	0.043797
X - 23644	Unknown	Unknown	0.113548	4.19287e-05	0.0593635	0.167732	0.109601	7.37556e-05	0.055537	0.163665	0.108151	9.52821e-05	0.0539559	0.162346	0.0537055	0.0232071	0.00734797	0.100063	0.0809105	0.00153867	0.0309049	0.130916	0.078996	0.00319672	0.0265304	0.131462	0.090023	0.000591644	0.0387459	0.1413	0.0991675	0.000343741	0.0449722	0.153363	0.105626	0.000126492	0.0517362	0.159515	0.113434	4.21389e-05	0.0592887	0.167579	0.111969	5.26142e-05	0.0578352	0.166103	0.10429	0.0001806	0.0498183
X - 24337	Unknown	Unknown	-0.123431	1.7587e-05	-0.179612	-0.067251	-0.117359	4.39843e-05	-0.173514	-0.061203	-0.109376	0.000213967	-0.167169	-0.0515825	-0.0815923	0.000873047	-0.129563	-0.0336216	-0.0850931	0.00133356	-0.137003	-0.0331832	-0.0888254	0.00139759	-0.143242	-0.0344086	-0.088865	0.00111016	-0.142202	-0.0355278	-0.116619	4.39214e-05	-0.172416	-0.060822	-0.107294	0.000193132	-0.163591	-0.0509975	-0.120315	2.99777e-05	-0.176661	-0.063969	-0.119899	3.18124e-05	-0.176234	-0.0635639	-0.106254	0.000243954	-0.162911
X - 24953	Unknown	Unknown	-0.154885	3.34416e-07	-0.214109	-0.0956617	-0.14593	1.63392e-06	-0.20536	-0.0865	-0.144222	2.58372e-06	-0.204126	-0.0843187	-0.0422268	0.110699	-0.0941285	0.00967484	-0.0757035	0.00777909	-0.131416	-0.0199913	-0.107183	0.000282542	-0.164933	-0.0494338	-0.105133	0.000285402	-0.161819	-0.0484468	-0.139339	4.77608e-06	-0.198835	-0.0798427	-0.144248	1.81419e-06	-0.203254	-0.0852426	-0.153106	4.57137e-07	-0.212347	-0.0938659	-0.151291	6.31374e-07	-0.210566	-0.0920159	-0.132288	1.72342e-05	-0.192433
X - 25271	Unknown	Unknown	0.120621	2.73133e-05	0.0644181	0.176824	0.120479	2.60311e-05	0.0644889	0.176469	0.120277	2.71985e-05	0.0642473	0.176306	0.0625535	0.0106813	0.0145565	0.11055	0.0806076	0.00237146	0.0286823	0.132533	0.0897212	0.00121459	0.0354428	0.144	0.0928405	0.000653698	0.0395358	0.146145	0.107257	0.0001844	0.0511556	0.163358	0.103193	0.00034463	0.0467874	0.159599	0.119314	3.32106e-05	0.0631196	0.175508	0.120629	2.64772e-05	0.0645177	0.17674	0.106593	0.000214829	0.0502553
X - 25422	Unknown	Unknown	-0.145614	2.33085e-07	-0.200554	-0.0906741	-0.137234	1.18363e-06	-0.192377	-0.0820913	-0.135578	1.93944e-06	-0.191196	-0.0799601	-0.09081	0.000154395	-0.137744	-0.0438755	-0.105992	4.53323e-05	-0.156797	-0.0551884	-0.117267	1.63928e-05	-0.170445	-0.0640882	-0.097833	0.000271785	-0.150399	-0.0452666	-0.133999	1.81198e-06	-0.18881	-0.0791883	-0.128064	5.9592e-06	-0.183312	-0.0728157	-0.145247	2.4531e-07	-0.200151	-0.0903431	-0.146487	1.92841e-07	-0.201377	-0.0915971	-0.127648	6.90749e-06	-0.183103
[truncated: 4 more columns]

## Sheet: Processing speed 60-64
Metabolite	Family	Pathway	Basic model				Lipid medication				BMI				Childhood cognition				Educational attainment				Childhood SEP				Midlife SEP				Physical activity				Smoking				Blood pressure				Alcohol				Diet
			beta	p	L95	U95	beta	p	L95	U95	beta	p	L95	U95	beta	p	L95	U95	beta	p	L95	U95	beta	p	L95	U95	beta	p	L95	U95	beta	p	L95	U95	beta	p	L95	U95	beta	p	L95	U95	beta	p	L95	U95	beta	p	L95
2-naphthol sulfate	Xenobiotics	Chemical	-0.0995923	2.95291e-05	-0.146231	-0.0529536	-0.0999653	2.73781e-05	-0.146586	-0.0533447	-0.0992768	3.00456e-05	-0.145812	-0.0527417	-0.0753084	0.00153245	-0.121851	-0.0287657	-0.0801664	0.000766695	-0.126815	-0.0335174	-0.0896727	0.000174149	-0.136423	-0.0429223	-0.0795769	0.000856805	-0.126312	-0.0328419	-0.0940233	7.99365e-05	-0.140662	-0.0473849	-0.0596821	0.0185732	-0.109361	-0.0100028	-0.100254	2.62332e-05	-0.146902	-0.0536071	-0.0969783	4.9185e-05	-0.143715	-0.0502418	-0.0862169	0.000331202	-0.13323
3-amino-2-piperidone	Amino Acid	Urea cycle; Arginine and Proline Metabolism	-0.10985	6.18341e-06	-0.157369	-0.0623316	-0.108621	7.90041e-06	-0.156159	-0.0610823	-0.107554	9.31406e-06	-0.155003	-0.0601045	-0.0938711	9.53458e-05	-0.140943	-0.0467995	-0.0978001	5.11076e-05	-0.145038	-0.0505627	-0.106131	1.14729e-05	-0.153436	-0.0588252	-0.0963456	6.97162e-05	-0.143742	-0.0489497	-0.101681	3.03682e-05	-0.14937	-0.0539909	-0.0951487	9.14028e-05	-0.142735	-0.0475621	-0.109206	7.06469e-06	-0.156745	-0.0616668	-0.109763	6.60777e-06	-0.157393	-0.0621333	-0.10412	1.74323e-05	-0.151527
beta-cryptoxanthin	Cofactors and Vitamins	Vitamin A Metabolism	0.134722	3.29071e-08	0.0871164	0.182327	0.132085	7.64391e-08	0.0840984	0.180071	0.124206	8.91702e-07	0.074813	0.173598	0.0959023	0.000113841	0.0472727	0.144532	0.102246	4.12426e-05	0.0534655	0.151027	0.113675	4.80554e-06	0.0650768	0.162274	0.102037	4.75205e-05	0.0529604	0.151115	0.123622	5.72265e-07	0.075315	0.171929	0.100262	9.17309e-05	0.0501094	0.150415	0.133489	5.39246e-08	0.0855551	0.181424	0.129826	1.50704e-07	0.0815421	0.178111	0.111553	1.82535e-05	0.0606434
branched chain 14:0 dicarboxylic acid	Lipid	Fatty Acid, Dicarboxylate	0.0966482	5.61449e-05	0.0497102	0.143586	0.094444	8.60073e-05	0.0473862	0.141502	0.0844479	0.000618663	0.0361535	0.132742	0.0635559	0.00850504	0.0162371	0.110875	0.0692962	0.00422596	0.0218503	0.116742	0.0785346	0.00121204	0.0310145	0.126055	0.0673718	0.0057568	0.0195781	0.115166	0.0889375	0.000232303	0.0416493	0.136226	0.0653617	0.00812811	0.0169819	0.113741	0.0951773	7.71259e-05	0.0480692	0.142285	0.0932586	0.000106354	0.0461727	0.140344	0.075062	0.00271812	0.0260265
carotene diol (2)	Cofactors and Vitamins	Vitamin A Metabolism	0.104224	2.43845e-05	0.0559203	0.152528	0.101054	7.46363e-05	0.0511368	0.150971	0.0898251	0.000582354	0.0387014	0.140949	0.0678439	0.00657443	0.0189405	0.116747	0.0698503	0.00561238	0.020447	0.119254	0.0809891	0.00133545	0.0315582	0.13042	0.0742125	0.00316931	0.0249546	0.12347	0.0902219	0.000324877	0.0410931	0.139351	0.0743649	0.00330828	0.0247827	0.123947	0.102817	3.30729e-05	0.0543669	0.151268	0.100545	4.95164e-05	0.0520706	0.149019	0.0804535	0.00181433	0.0299423
hydroxy-CMPF*	Lipid	Fatty Acid, Dicarboxylate	0.100125	4.04219e-05	0.0524101	0.14784	0.0965646	9.38266e-05	0.0481906	0.144939	0.0879077	0.0004528	0.038842	0.136974	0.0639576	0.00947632	0.01566	0.112255	0.0658806	0.00822616	0.0170414	0.11472	0.0776084	0.00191221	0.028638	0.126579	0.0726839	0.00334525	0.0241649	0.121203	0.0880245	0.000359178	0.0397388	0.13631	0.0693767	0.00564941	0.0202707	0.118483	0.0985853	5.6884e-05	0.0506699	0.146501	0.0960231	8.87755e-05	0.0480852	0.143961	0.0772136	0.00223319	0.0277548
palmitoylcarnitine (C16)	Lipid	Fatty Acid Metabolism (Acyl Carnitine)	-0.111689	9.19187e-06	-0.160931	-0.0624472	-0.112213	8.28523e-06	-0.161436	-0.0629893	-0.10611	2.58877e-05	-0.155447	-0.0567737	-0.109678	9.90812e-06	-0.15821	-0.0611449	-0.106525	1.93053e-05	-0.155287	-0.057763	-0.107678	1.7467e-05	-0.15671	-0.0586451	-0.104805	2.79008e-05	-0.153733	-0.0558772	-0.1086	1.54164e-05	-0.157735	-0.0594647	-0.113097	5.91543e-06	-0.161918	-0.0642759	-0.110064	1.40258e-05	-0.159622	-0.0605064	-0.110825	1.12641e-05	-0.160177	-0.061472	-0.0993049	8.62881e-05	-0.148794
X - 11315	Unknown	Unknown	0.123435	3.01294e-07	0.0763608	0.170509	0.120752	6.41222e-07	0.0733566	0.168147	0.113483	3.92603e-06	0.0654122	0.161555	0.0887705	0.000269897	0.0410715	0.13647	0.0926971	0.000157801	0.0446861	0.140708	0.106486	1.25999e-05	0.0587991	0.154173	0.104276	1.62048e-05	0.0569763	0.151576	0.114241	2.48078e-06	0.0668254	0.161656	0.102619	2.39476e-05	0.0551057	0.150131	0.122363	3.98676e-07	0.0752057	0.16952	0.119613	7.84216e-07	0.0722906	0.166935	0.102536	4.14177e-05	0.0536069
[truncated: 4 more columns]

## Sheet: Processing speed 69
Metabolite	Family	Pathway	Basic model				Lipid medication				BMI				Childhood cognition				Educational attainment				Childhood SEP				Midlife SEP				Physical activity				Smoking				Blood pressure				Alcohol				Diet
			beta	p	L95	U95	beta	p	L95	U95	beta	p	L95	U95	beta	p	L95	U95	beta	p	L95	U95	beta	p	L95	U95	beta	p	L95	U95	beta	p	L95	U95	beta	p	L95	U95	beta	p	L95	U95	beta	p	L95	U95	beta	p	L95
X - 21470	Unknown	Unknown	-0.110909	6.27984e-05	-0.165115	-0.0567039	-0.110388	6.78958e-05	-0.164591	-0.0561856	-0.106108	0.000138752	-0.160589	-0.0516269	-0.107572	9.71237e-05	-0.161561	-0.0535823	-0.104006	0.00016392	-0.157997	-0.0500147	-0.0998661	0.000314473	-0.154106	-0.045626	-0.104746	0.000153493	-0.158885	-0.0506072	-0.108424	9.31491e-05	-0.1627	-0.0541484	-0.100492	0.000280785	-0.15463	-0.0463549	-0.11011	7.67452e-05	-0.164577	-0.0556427	-0.111265	6.70395e-05	-0.165856	-0.0566737	-0.106674	0.000128042	-0.16116
[truncated: 4 more columns]
