# Supplementary material for: Metabolic correlates of late midlife cognitive outcomes: findings from the 1946 British Birth Cohort
Source: Brain Commun. 2021 Dec 15;4(1):fcab291. doi: 10.1093/braincomms/fcab291 (PMC8853724; doi:10.1093/braincomms/fcab291)
Supplement: fcab291_Supplementary_Data [file fcab291_supplementary_data.zip › Supplementary_Table_7.xlsx]

## Sheet: Key
(met)	Single-metabolite analysis excluding individuals below 82 ACE-III threshold
(mod)	Module analysis excluding individuals below 82 ACE-III threshold
	Change in results from padj<0.05 in full analysis to p>0.05 with participants below ACE-III clinical threshold removed

## Sheet: Short-term memory 60-64 (mod)
Module	Model 1				Model 4
	Full ACE dataset (n=1255)		ACE <82 excluded (n=1190)		Full ACE dataset (n=1255)		ACE <82 excluded (n=1190)
	beta	p	beta	p	beta	p	beta	p
yellow	0.0952938	0.000746439	0.0888445	0.00221164	0.0022898	0.930603	0.0068653	0.804772
cyan	0.241851	0	0.236324	2.22045e-16	0.0867793	0.00191112	0.0958695	0.00114437
brown	-0.0609358	0.0312966	-0.0468763	0.106887	0.0160873	0.546677	0.0209887	0.45853
turquoise	-0.106841	0.000155119	-0.0761991	0.00870852	-0.0564363	0.0273296	-0.0475804	0.0775956

## Sheet: Short-term memory 69 (mod)
Module	Model 1				Model 4
	Full ACE dataset (n=1255)		ACE <82 excluded (n=1190)		Full ACE dataset (n=1255)		ACE <82 excluded (n=1190)
	beta	p	beta	p	beta	p	beta	p
cyan	0.219632	5.77316e-15	0.201572	3.26672e-12	0.0763601	0.00768827	0.0725386	0.0161271
turquoise	-0.1149	4.79553e-05	-0.0882668	0.00239139	-0.0679566	0.00878834	-0.0653352	0.0163082

## Sheet: Delayed memory 60-64 (mod)
Module	Model 1				Model 4
	Full ACE dataset (n=1255)		ACE <82 excluded (n=1190)		Full ACE dataset (n=1255)		ACE <82 excluded (n=1190)
	beta	p	beta	p	beta	p	beta	p
yellow	0.0863203	0.00226292	0.0861462	0.00300192	0.00805537	0.7705	0.0136636	0.635942
cyan	0.176487	3.37558e-10	0.168341	5.54947e-09	0.0506641	0.0857972	0.0551722	0.0729565
turquoise	-0.0921451	0.00111313	-0.0661212	0.022847	-0.0587374	0.0287246	-0.0520159	0.0631543

## Sheet: ACE-III 69 (mod)
Module	Model 1				Model 4
	Full ACE dataset (n=1255)		ACE <82 excluded (n=1190)		Full ACE dataset (n=1255)		ACE <82 excluded (n=1190)
	beta	p	beta	p	beta	p	beta	p
yellow	0.0841895	0.00284676	0.0629272	0.0299571	-0.0134667	0.601083	-0.0245043	0.371628
cyan	0.170607	1.19733e-09	0.157172	5.0303e-08	0.0125906	0.647156	0.0260551	0.372647
turquoise	-0.104646	0.000205272	-0.0432335	0.136081	-0.0636463	0.0110612	-0.0209633	0.431353

## Sheet: Processing speed 60-64 (mod)
Module	Model 1				Model 4
	Full ACE dataset (n=1255)		ACE <82 excluded (n=1190)		Full ACE dataset (n=1255)		ACE <82 excluded (n=1190)
	beta	p	beta	p	beta	p	beta	p
cyan	0.0972445	0.000588884	0.0896465	0.00203424	0.0102729	0.752462	0.00900184	0.788271

## Sheet: Processing speed 69 (mod)
Module	Model 1				Model 4
	Full ACE dataset (n=1255)		ACE <82 excluded (n=1190)		Full ACE dataset (n=1255)		ACE <82 excluded (n=1190)
	beta	p	beta	p	beta	p	beta	p
purple	-0.0879313	0.00195854	-0.0664664	0.0227562	-0.0847048	0.00303262	-0.0661684	0.0245309

## Sheet: Short-term memory 60-64 (met)
Metabolite	Model 1				Model 4
	Full ACE dataset (n=1255)		ACE <82 excluded (n=1190)		Full ACE dataset (n=1255)		ACE <82 excluded (n=1190)
	beta	p	beta	p	beta	p	beta	p
(S)-3-hydroxybutyrylcarnitine	-0.0952732	0.000530339	-0.0840707	0.00274295	-0.0387419	0.1046	-0.0357686	0.151202
1-arachidonoyl-GPE (20:4n6)*	-0.124826	6.79779e-06	-0.104645	0.000229279	-0.0425412	0.0802303	-0.0337872	0.186371
1-carboxyethylphenylalanine	-0.067112	0.0196756	-0.0556808	0.059354	-0.0112365	0.672091	-0.00370973	0.895465
1-linoleoyl-GPC (18:2)	0.0830083	0.0025104	0.0736348	0.00864526	0.00180911	0.943859	-0.00108021	0.968117
1-methyladenosine	-0.0899018	0.00115015	-0.068322	0.0158305	-0.0520496	0.0279865	-0.049067	0.0487017
1-oleoyl-2-docosahexaenoyl-GPC (18:1/22:6)*	0.0970443	0.000681485	0.0959614	0.000994067	-0.0015046	0.952753	-0.00169334	0.949523
1-palmitoyl-2-dihomo-linolenoyl-GPC (16:0/20:3n3 or 6)*	-0.0996742	0.000274125	-0.0866984	0.00192254	-0.017356	0.469271	-0.0230094	0.358867
1-palmitoyl-2-docosahexaenoyl-GPC (16:0/22:6)	0.134132	1.05949e-06	0.128164	4.88658e-06	0.0211677	0.380297	0.0265399	0.294258
1-palmitoyl-2-oleoyl-GPE (16:0/18:1)	-0.0878465	0.00155197	-0.0651317	0.0220008	0.00461687	0.855032	0.00854865	0.746988
1-stearoyl-2-docosahexaenoyl-GPC (18:0/22:6)	0.125968	5.12026e-06	0.128563	5.05792e-06	0.0260741	0.276953	0.038149	0.12904
1-stearoyl-2-oleoyl-GPG (18:0/18:1)	0.169188	1.41476e-09	0.155367	5.62168e-08	0.0465008	0.0585792	0.0459602	0.0752508
16-hydroxypalmitate	-0.106071	0.000109806	-0.0859168	0.00224107	-0.0495163	0.0381769	-0.0403825	0.109143
2-hydroxylaurate	-0.0802808	0.00402832	-0.0729924	0.010452	0.0106242	0.659719	0.0126099	0.619308
2-methylmalonylcarnitine (C4-DC)	-0.0873224	0.0021248	-0.08352	0.00407374	-0.0393419	0.105099	-0.0458199	0.0725409
2-naphthol sulfate	-0.145217	9.20983e-08	-0.127969	4.05353e-06	-0.0642515	0.00780844	-0.0600884	0.0176336
2,3-dihydroxy-5-methylthio-4-pentenoate (DMTPA)*	-0.0625816	0.0283793	-0.0425871	0.146385	-0.0223788	0.380935	-0.0169996	0.527425
3-(3-amino-3-carboxypropyl)uridine*	-0.0598267	0.0305016	-0.0272677	0.336233	-0.0113436	0.63793	0.00141653	0.955447
3-amino-2-piperidone	-0.118075	2.16629e-05	-0.102745	0.00030084	-0.0529089	0.0258657	-0.0499216	0.0454402
3-carboxy-4-methyl-5-pentyl-2-furanpropionate (3-CMPFP)	0.123416	7.18351e-06	0.119614	1.94393e-05	-0.00244795	0.918488	0.00365181	0.884086
3-carboxy-4-methyl-5-propyl-2-furanpropanoate (CMPF)	0.183849	2.16607e-11	0.152931	5.06381e-08	0.0311511	0.205805	0.0254143	0.321681
3-hydroxy-3-methylglutarate	-0.0939404	0.000575318	-0.063002	0.0240399	-0.0344056	0.197325	-0.0166854	0.550461
3-methyl-2-oxobutyrate	0.0785735	0.00614374	0.0538828	0.0657629	0.0347898	0.166169	0.0194168	0.461568
3-phenylpropionate (hydrocinnamate)	0.13905	4.09425e-07	0.123935	1.02815e-05	0.0228995	0.351876	0.0204516	0.428504
3,4-dihydroxybutyrate	-0.131695	1.41107e-06	-0.0863802	0.002087	-0.0772922	0.00127552	-0.0451406	0.0741465
3,5-dichloro-2,6-dihydroxybenzoic acid	-0.102726	0.000204525	-0.091618	0.00115876	-0.0182512	0.445184	-0.0193835	0.439675
4-allylphenol sulfate	0.131123	1.40526e-06	0.117204	2.46826e-05	0.0274521	0.252893	0.0213333	0.397192
4-hydroxy-2-oxoglutaric acid	0.114247	5.55145e-05	0.104154	0.000328869	0.0521726	0.0315507	0.0515487	0.0434302
4-hydroxycoumarin	0.0974296	0.000366299	0.107293	0.000120047	0.0156896	0.508763	0.0250269	0.314891
4-hydroxyphenylacetylglutamine	-0.0906402	0.000957618	-0.0678989	0.0155112	-0.056128	0.0193046	-0.0455275	0.0710455
4-methyl-2-oxopentanoate	0.0991666	0.00194905	0.075419	0.0212531	0.0494323	0.0733716	0.0384078	0.186431
4-oxo-retinoic acid	0.107079	0.000101446	0.0838569	0.00285002	0.0437859	0.0668951	0.0347692	0.164573
5-methylthioadenosine (MTA)	-0.0844069	0.00259033	-0.0693363	0.015713	-0.0275177	0.280992	-0.0245925	0.359519
5,6-dihydrouridine	-0.0973386	0.000356868	-0.0567843	0.0417683	-0.0399142	0.0882366	-0.0195974	0.425047
8-methoxykynurenate	-0.0915117	0.000994881	-0.0878515	0.00200619	-0.00264441	0.914133	-0.00860178	0.738227
9-hydroxystearate	-0.109669	0.000138607	-0.0985973	0.000769287	-0.0495876	0.0468154	-0.0557949	0.032571
arabitol/xylitol	-0.102994	0.000197519	-0.0775508	0.00612432	-0.0605046	0.0103369	-0.053044	0.0318901
arachidonoyl ethanolamide	-0.0709219	0.0138583	-0.0633745	0.0312368	0.000973574	0.968664	0.00288095	0.911835
arachidoylcarnitine (C20)*	0.111277	6.03335e-05	0.109232	0.000112897	0.0422674	0.0916812	0.0496123	0.0589566
beta-cryptoxanthin	0.21953	1.9984e-15	0.198915	2.00218e-12	0.0545427	0.0443417	0.0609976	0.0307425
bilirubin	0.100049	0.00032192	0.0804026	0.00459894	0.0256775	0.284511	0.0157076	0.5309
branched chain 14:0 dicarboxylic acid	0.196283	4.44755e-13	0.177612	1.60988e-10	0.057208	0.0247417	0.0523937	0.0512329
bromine	0.112288	5.78396e-05	0.099255	0.000511075	0.022877	0.35583	0.0250825	0.334517
C-glycosyltryptophan	-0.0910181	0.000815194	-0.0646494	0.0199178	-0.0377626	0.11205	-0.0257026	0.302287
carotene diol (1)	0.203032	3.54161e-13	0.183043	1.51884e-10	0.0273759	0.317204	0.0260166	0.365343
carotene diol (2)	0.170734	9.48814e-10	0.159108	2.46651e-08	0.0138364	0.611369	0.0203496	0.477732
carotene diol (3)	0.118951	1.4834e-05	0.107662	0.000124765	-0.00163898	0.947606	0.00281171	0.914417
cerotoylcarnitine (C26)*	0.11383	6.6021e-05	0.107516	0.000227679	0.0639446	0.0100101	0.0708286	0.00649417
cortolone glucuronide (1)	-0.0965643	0.000431797	-0.106293	0.000149739	-0.0204354	0.436349	-0.0336994	0.221347
dimethylglycine	-0.0782769	0.00622705	-0.0669262	0.0219854	-0.0155681	0.526588	-0.0112535	0.662052
docosahexaenoylcarnitine (C22:6)*	0.0942269	0.0005631	0.0808902	0.00373326	0.0034742	0.882678	0.00193731	0.937452
docosatrienoate (22:3n6)*	-0.111651	4.16634e-05	-0.0937408	0.00077351	-0.0558719	0.0217391	-0.0524871	0.0400529
dodecanedioate (C12)	-0.0654045	0.0165273	-0.0565517	0.0426322	-0.032873	0.160881	-0.026294	0.287187
eicosenedioate (C20:1-DC)*	-0.10739	0.000113404	-0.101793	0.000340894	-0.00586613	0.808133	-0.00322084	0.899205
ergothioneine	0.180297	3.52507e-11	0.167361	1.74912e-09	0.0545501	0.0250047	0.0587085	0.0211135
erythronate*	-0.069253	0.0112085	-0.0447664	0.108927	-0.0545676	0.0224126	-0.0425808	0.0904285
formiminoglutamate	-0.132467	9.82798e-06	-0.128244	2.91887e-05	-0.0371655	0.188596	-0.0396207	0.18384
gamma-glutamylphenylalanine	-0.128017	1.00039e-05	-0.104415	0.000449848	-0.0575186	0.0255213	-0.0495966	0.0684111
glutamine conjugate of C6H10O2 (2)*	-0.0751629	0.00608714	-0.0691537	0.0134236	-0.0214948	0.354931	-0.0213648	0.38073
glycerate	0.167382	1.81452e-09	0.156864	3.43423e-08	0.0541037	0.0302207	0.0592042	0.0229946
glycosyl-N-tricosanoyl-sphingadienine (d18:2/23:0)*	0.0907617	0.00109483	0.0738838	0.00934561	0.00780434	0.761356	-1.85803e-05	0.999452
gulonate*	-0.077063	0.0047365	-0.053328	0.0554819	-0.0404572	0.0808354	-0.0348289	0.15166
heneicosapentaenoate (21:5n3)	0.104137	0.00019041	0.0831214	0.00362017	0.00900542	0.711214	-0.00438542	0.864112
homocitrulline	-0.11531	2.33266e-05	-0.0883403	0.00152918	-0.067159	0.0037355	-0.0558016	0.0219212
hydantoin-5-propionate	-0.092364	0.000730536	-0.0901024	0.00127129	-0.0318282	0.181724	-0.0321944	0.19867
hydroxy-CMPF*	0.181011	4.93356e-11	0.147307	1.72683e-07	0.0241527	0.34948	0.0152651	0.570258
hydroxyasparagine	-0.0970485	0.000356939	-0.0722856	0.0093177	-0.0446656	0.0725571	-0.029641	0.256304
imidazole propionate	-0.144273	2.39467e-07	-0.12344	1.62255e-05	-0.0829249	0.000718325	-0.0703515	0.00654646
indolepropionate	0.0980606	0.000323286	0.0957812	0.00058246	0.0334155	0.15885	0.0314834	0.208807
inosine	-0.106929	0.000194859	-0.0877188	0.00277676	-0.00727098	0.770462	0.00236957	0.92768
kynurenate	-0.10357	0.000223661	-0.10871	0.000154623	-0.0463625	0.0626834	-0.0555591	0.0331764
linoleoyl-docosahexaenoyl-glycerol (18:2/22:6) [1]*	0.0980209	0.000330065	0.0871539	0.0017658	0.00923471	0.697056	0.00468838	0.850681
mannonate*	-0.10244	0.000187429	-0.0976964	0.000493536	-0.0592199	0.0176031	-0.0578604	0.0273241
methyl glucopyranoside (alpha + beta)	0.144929	1.72908e-07	0.151518	8.66016e-08	0.0295083	0.230432	0.040952	0.113799
methyl indole-3-acetate	-0.0997912	0.000283946	-0.0768162	0.00619943	-0.0629671	0.00718215	-0.0535572	0.0293877
methylmalonate (MMA)	-0.0971187	0.000359626	-0.0946783	0.000656752	-0.0436193	0.0576589	-0.0434602	0.0721482
N-acetylalanine	-0.0736583	0.00708341	-0.0500174	0.0738161	-0.0352571	0.137177	-0.0255683	0.305508
N-acetylaspartate (NAA)	0.106268	0.000124358	0.108383	0.000123764	0.0410077	0.0880696	0.0499464	0.0473429
N-acetylcitrulline	-0.0803612	0.00332766	-0.0725192	0.00955405	-0.0179487	0.44397	-0.0164736	0.504513
N-acetylglucosamine/N-acetylgalactosamine	-0.10699	8.04568e-05	-0.060513	0.0293495	-0.0442832	0.0634295	-0.0291228	0.240147
N-acetylmethionine	-0.0844258	0.00211992	-0.0536386	0.056184	-0.0440917	0.0584605	-0.0314897	0.198509
N-acetylneuraminate	-0.0905723	0.00101999	-0.056873	0.0435998	-0.0321345	0.176533	-0.014887	0.548711
N-acetylphenylalanine	-0.109655	0.000167968	-0.095947	0.00136109	-0.0524085	0.0428548	-0.0510862	0.061405
N-acetylserine	-0.0933089	0.000624681	-0.0626071	0.0249399	-0.0650367	0.00489749	-0.0505803	0.037363
N-acetyltaurine	-0.106332	9.57804e-05	-0.0737561	0.00811795	-0.0633703	0.00607411	-0.0481145	0.0471008
N-carbamoylvaline	-0.121029	1.10255e-05	-0.0983227	0.000485008	-0.070985	0.00232762	-0.0623214	0.0111061
N-formylmethionine	-0.0775833	0.00479315	-0.0497319	0.0769401	-0.0483206	0.0376639	-0.0396153	0.104458
N-methylproline	0.126478	3.38023e-06	0.142721	2.76162e-07	0.0452429	0.0559389	0.0626543	0.0120115
N1-methylinosine	-0.128378	5.10747e-06	-0.107617	0.000198568	-0.0396773	0.114709	-0.0376391	0.154737
N2,N2-dimethylguanosine	-0.0925885	0.000784297	-0.0686737	0.0150038	-0.032098	0.196024	-0.0287693	0.268099
N6-carbamoylthreonyladenosine	-0.107244	0.000128191	-0.0722854	0.0120039	-0.0436429	0.0769452	-0.0329684	0.204094
nervonoylcarnitine (C24:1)*	0.0948094	0.000489623	0.103426	0.000190961	0.0326721	0.159147	0.0478797	0.0494679
o-cresol sulfate	-0.0956708	0.000431642	-0.0776351	0.00518249	-0.0574145	0.0206187	-0.0526369	0.0427891
oleoyl ethanolamide	-0.112345	0.000125861	-0.0889084	0.00304724	-0.0433216	0.0861397	-0.0360542	0.172511
oleoyl-arachidonoyl-glycerol (18:1/20:4) [1]*	-0.101151	0.000207986	-0.0837074	0.00270348	-0.0285091	0.245962	-0.0217739	0.400912
orotidine	-0.0796571	0.00410303	-0.0691203	0.0149153	-0.032705	0.172382	-0.0265287	0.292746
oxalate (ethanedioate)	0.17562	9.95703e-10	0.172411	4.4721e-09	0.0554374	0.0324429	0.0605822	0.0257777
pentose acid*	0.0827498	0.00245754	0.0794871	0.00445037	-0.0214403	0.369372	-0.0251226	0.32011
pseudouridine	-0.0739902	0.00668936	-0.0397335	0.1547	-0.0185357	0.425181	-0.00659997	0.786831
ribitol	-0.118926	1.53985e-05	-0.088694	0.00160051	-0.0442508	0.0721819	-0.0287752	0.265519
S-adenosylhomocysteine (SAH)	-0.091463	0.00154298	-0.0719584	0.0156012	-0.0187341	0.456899	-0.014517	0.583736
sphingomyelin (d17:1/14:0, d16:1/15:0)*	0.121832	6.27047e-05	0.113068	0.000278138	0.00946056	0.728464	0.0104167	0.716771
sphingomyelin (d17:1/16:0, d18:1/15:0, d16:1/17:0)*	0.0939671	0.00119678	0.0812785	0.00623674	-0.00791976	0.768186	-0.00417715	0.882711
sphingomyelin (d18:1/17:0, d17:1/18:0, d19:1/16:0)	0.109155	0.000205527	0.093513	0.00188674	-0.00606535	0.816885	-0.00134378	0.961059
sphingomyelin (d18:1/19:0, d19:1/18:0)*	0.0993733	0.0009405	0.0851926	0.00557066	-0.00108756	0.966748	-0.000960779	0.972094
sphingomyelin (d18:1/21:0, d17:1/22:0, d16:1/23:0)*	0.0985856	0.000823531	0.078763	0.00908058	0.00890497	0.735358	0.00397092	0.886075
sphingomyelin (d18:1/25:0, d19:0/24:1, d20:1/23:0, d19:1/24:0)*	0.102253	0.00018221	0.0889829	0.00142766	-0.0159878	0.504748	-0.0111896	0.655413
stachydrine	0.177322	7.09841e-11	0.183728	3.64238e-11	0.0585832	0.016764	0.0728363	0.00479665
stearoyl-arachidonoyl-glycerol (18:0/20:4) [1]*	-0.122724	7.25241e-06	-0.100111	0.000350834	-0.0405697	0.100227	-0.0325771	0.208907
succinylcarnitine (C4)	-0.101649	0.000309768	-0.091447	0.00154296	-0.0162975	0.513237	-0.0174414	0.506113
tartronate (hydroxymalonate)	0.170774	9.00074e-10	0.172676	1.28455e-09	0.0616024	0.0135233	0.0697741	0.00761536
threonate	0.133208	5.55089e-06	0.126199	2.89751e-05	0.0470672	0.064967	0.0467558	0.0828813
thymol sulfate	0.0806134	0.00309896	0.073678	0.00800741	0.0113977	0.623305	0.00922179	0.704769
vanillactate	-0.0820699	0.00280843	-0.0551643	0.0486922	-0.0294776	0.211885	-0.0162387	0.511552
X - 11299	0.0990427	0.000315645	0.0868668	0.0019956	0.020543	0.382536	0.0219746	0.374647
X - 11308	-0.114491	4.71094e-05	-0.107863	0.000175592	-0.0366046	0.137185	-0.0315143	0.224313
X - 11315	0.174966	1.30884e-10	0.174332	3.34029e-10	0.0366285	0.140725	0.0384886	0.142299
X - 11372	-0.156758	2.53523e-08	-0.144097	5.31905e-07	-0.00794082	0.752021	-0.0047455	0.857692
X - 11381	-0.0817124	0.00305371	-0.053978	0.0559145	0.000750755	0.974671	0.0160487	0.518302
X - 11880	-0.137716	8.19333e-07	-0.130092	5.05808e-06	0.00206147	0.935316	0.00266253	0.920927
X - 12117	-0.136744	4.79582e-07	-0.111165	6.25069e-05	-0.0647088	0.00833988	-0.0533739	0.0383348
X - 13866	0.0931473	0.000695589	0.083882	0.00273989	-0.0034073	0.885803	-0.00205357	0.934073
X - 15492	-0.08712	0.00219074	-0.0864662	0.00296865	-0.0640734	0.0111796	-0.0661994	0.0126904
X - 15666	0.111947	5.28581e-05	0.0959538	0.000692445	0.0311028	0.207067	0.027884	0.281861
X - 15674	0.13572	1.15922e-06	0.124217	1.39632e-05	0.0472217	0.0487016	0.0506135	0.0439293
X - 16935	-0.08885	0.00139992	-0.0822796	0.00379577	-0.015764	0.511385	-0.0080245	0.751538
X - 17185	-0.113089	3.18034e-05	-0.105585	0.000142576	-0.0743918	0.00197513	-0.0742182	0.00332546
X - 17676	-0.109992	5.77163e-05	-0.0899139	0.00128326	-0.0737166	0.00165047	-0.0615531	0.0123294
X - 18901	0.178641	5.91887e-11	0.157965	1.44856e-08	0.0369139	0.136092	0.0244539	0.348025
X - 21733	0.127186	5.01162e-06	0.107923	0.000154509	0.0503692	0.0389604	0.0426241	0.0963487
X - 23314	0.107822	7.38784e-05	0.124503	7.27367e-06	0.0189535	0.4256	0.0338413	0.177561
X - 23590	-0.09684	0.000399255	-0.0892258	0.00138868	-0.0166756	0.495322	-0.0183788	0.473652
X - 23644	0.0876785	0.00136432	0.0799102	0.00427275	0.0148582	0.525567	0.0111267	0.651324
X - 23680	-0.0838183	0.00220458	-0.0658712	0.0187085	-0.017457	0.455563	-0.0126026	0.608655
X - 24337	-0.125668	6.58722e-06	-0.107241	0.000171995	-0.0566374	0.021038	-0.0465143	0.0715487
X - 24418	-0.0751267	0.00622283	-0.0830463	0.0030187	-0.0584373	0.0123235	-0.0704202	0.00413712
X - 24475	0.106895	0.00010437	0.11875	2.38875e-05	0.0158069	0.510909	0.0235508	0.351611
X - 24951	-0.150413	9.42954e-08	-0.156409	5.07941e-08	-0.0360622	0.148897	-0.0455727	0.0836224
X - 24953	-0.170783	3.18308e-09	-0.14926	4.51577e-07	-0.0348414	0.173271	-0.0342178	0.201956
X - 25271	0.0901993	0.00121219	0.0709298	0.0129887	0.00969868	0.684441	0.0074823	0.764935
X - 25419	0.0986286	0.000324404	0.120816	1.54935e-05	0.0460701	0.0478535	0.0658614	0.00708214
X - 25422	-0.122007	8.33629e-06	-0.0808656	0.00386764	-0.0455012	0.0556078	-0.0311273	0.208419

## Sheet: Short-term memory 69 (met)
Metabolite	Model 1				Model 4
	Full ACE dataset (n=1255)		ACE <82 excluded (n=1190)		Full ACE dataset (n=1255)		ACE <82 excluded (n=1190)
	beta	p	beta	p	beta	p	beta	p
1-(1-enyl-palmitoyl)-2-oleoyl-GPE (P-16:0/18:1)*	-0.107223	0.000115308	-0.0989563	0.00050572	-0.0649747	0.00853634	-0.0642363	0.0131705
1-arachidonoyl-GPE (20:4n6)*	-0.138978	8.5712e-07	-0.119827	3.42589e-05	-0.0668158	0.00980156	-0.0600073	0.0267774
1-palmitoyl-2-dihomo-linolenoyl-GPC (16:0/20:3n3 or 6)*	-0.12645	5.75668e-06	-0.102135	0.000328911	-0.0553963	0.0294651	-0.0501553	0.0584344
1-palmitoyl-2-docosahexaenoyl-GPC (16:0/22:6)	0.123078	1.20615e-05	0.111296	0.000106429	0.02351	0.360356	0.0234082	0.383365
1-stearoyl-2-oleoyl-GPG (18:0/18:1)	0.150814	1.33411e-07	0.137872	2.50197e-06	0.0437432	0.0949987	0.0465236	0.0897421
2-naphthol sulfate	-0.116997	2.70804e-05	-0.108235	0.000140846	-0.0378391	0.144335	-0.0424517	0.116426
3-carboxy-4-methyl-5-pentyl-2-furanpropionate (3-CMPFP)	0.112032	6.70898e-05	0.109549	0.000130117	-0.00288334	0.909638	0.00361866	0.891427
3-carboxy-4-methyl-5-propyl-2-furanpropanoate (CMPF)	0.17382	6.82917e-10	0.134186	3.22818e-06	0.0353548	0.17924	0.0199872	0.464317
3-phenylpropionate (hydrocinnamate)	0.128819	4.49044e-06	0.103865	0.000305755	0.0334692	0.200675	0.0229042	0.403241
3,4-dihydroxybutyrate	-0.119304	1.85554e-05	-0.0955559	0.000838928	-0.0703436	0.00578771	-0.0629153	0.0185001
4-allylphenol sulfate	0.12743	4.37442e-06	0.10416	0.000243176	0.0353436	0.165494	0.0233886	0.380393
4-hydroxy-2-oxoglutaric acid	0.12453	1.64492e-05	0.114274	0.000110959	0.0724752	0.00489606	0.0691537	0.0104012
4-hydroxycoumarin	0.13314	1.72839e-06	0.14331	4.53125e-07	0.0645415	0.0104126	0.0763158	0.00376514
5,6-dihydrouridine	-0.119587	1.76345e-05	-0.0849052	0.00290927	-0.0690275	0.00565428	-0.0547694	0.0356393
aconitate [cis or trans]	-0.117346	5.78513e-05	-0.100082	0.000797275	-0.0740899	0.00511295	-0.0681851	0.0136434
beta-cryptoxanthin	0.17756	3.64517e-10	0.156474	6.68752e-08	0.0303696	0.293858	0.0413017	0.169336
branched chain 14:0 dicarboxylic acid	0.185589	2.15752e-11	0.163291	9.25911e-09	0.0671781	0.013529	0.061387	0.0321437
carotene diol (1)	0.180685	2.65273e-10	0.145938	6.44e-07	0.0226842	0.437775	0.00577458	0.85023
carotene diol (2)	0.154662	6.17308e-08	0.127332	1.34413e-05	0.0147704	0.611196	0.004961	0.870665
carotene diol (3)	0.119217	2.23873e-05	0.100952	0.000448039	0.0115397	0.665018	0.0105635	0.704489
ergothioneine	0.155186	2.46384e-08	0.139401	9.39762e-07	0.0375244	0.147445	0.0383876	0.155003
gamma-glutamylphenylalanine	-0.116935	7.50864e-05	-0.0943502	0.00186086	-0.057314	0.0358409	-0.0534584	0.062829
glycerate	0.169405	2.68385e-09	0.147478	4.12674e-07	0.0711384	0.00756122	0.0656119	0.0179616
hydroxy-CMPF*	0.144507	3.10633e-07	0.097593	0.000739009	7.44683e-05	0.997843	-0.0219359	0.443365
imidazole propionate	-0.149203	1.93811e-07	-0.131048	8.39251e-06	-0.10046	0.000123385	-0.0947306	0.00057845
methyl glucopyranoside (alpha + beta)	0.136988	1.64249e-06	0.141774	1.18222e-06	0.0338133	0.200809	0.0501596	0.070374
N-acetylaspartate (NAA)	0.127003	6.47445e-06	0.116255	5.22912e-05	0.0712377	0.00504647	0.0682094	0.0101377
N-acetylneuraminate	-0.114184	4.89975e-05	-0.0878694	0.00224976	-0.0639582	0.0113815	-0.0529691	0.0439421
N-acetyltaurine	-0.111928	5.51741e-05	-0.0836823	0.00318915	-0.0712573	0.00362094	-0.0597154	0.0196264
N-methylproline	0.130228	2.97398e-06	0.144301	3.8171e-07	0.0550757	0.0290828	0.0734317	0.00552609
N,N,N-trimethyl-5-aminovalerate	-0.108791	0.000106394	-0.0872898	0.00231168	-0.0723002	0.00428289	-0.0643135	0.0150185
N1-methylinosine	-0.116809	4.84778e-05	-0.0992423	0.00078175	-0.04384	0.101458	-0.0477577	0.0882514
N6-carbamoylthreonyladenosine	-0.109618	0.000122706	-0.0823788	0.00496502	-0.0561404	0.032129	-0.0540138	0.0488313
oxalate (ethanedioate)	0.168455	1.07525e-08	0.145793	1.36537e-06	0.0623334	0.0247201	0.050119	0.0844106
perfluorooctanoate (PFOA)	0.129862	8.56462e-06	0.144495	1.17588e-06	0.0578444	0.0268203	0.0771072	0.00483844
ribitol	-0.0966894	0.000574002	-0.0670749	0.0193858	-0.0287872	0.271188	-0.0176825	0.518613
sphingomyelin (d18:1/25:0, d19:0/24:1, d20:1/23:0, d19:1/24:0)*	0.113599	4.65014e-05	0.0959167	0.000767049	0.00571485	0.822801	0.00433864	0.8704
stachydrine	0.1679	1.64217e-09	0.173948	9.42329e-10	0.0579456	0.0261383	0.0748048	0.0062674
tartronate (hydroxymalonate)	0.175073	1.00963e-09	0.16328	2.48272e-08	0.0772756	0.00394678	0.0756057	0.00691042
threonate	0.131244	1.28819e-05	0.0992799	0.00137125	0.0517008	0.058252	0.0277051	0.335803
X - 11315	0.125082	7.52349e-06	0.109417	0.000123422	-0.00302419	0.909197	-0.015773	0.571668
X - 11372	-0.153902	8.33957e-08	-0.13678	3.14771e-06	-0.0209675	0.432836	-0.0149307	0.59464
X - 11381	-0.109484	0.000101013	-0.0833151	0.00386627	-0.0364608	0.147542	-0.0245174	0.352607
X - 11880	-0.1166	4.40009e-05	-0.105538	0.000294387	0.00653449	0.808806	0.00835243	0.768893
X - 12117	-0.141718	3.11455e-07	-0.124676	1.06831e-05	-0.0806562	0.00196473	-0.0808366	0.00301969
X - 15666	0.122065	1.50757e-05	0.103677	0.000320289	0.0572395	0.0281317	0.0554689	0.0421727
X - 17185	-0.116319	2.89078e-05	-0.122542	1.56455e-05	-0.0774592	0.0024755	-0.0925846	0.00054496
X - 17676	-0.132859	1.77984e-06	-0.118574	2.99323e-05	-0.0981908	7.356e-05	-0.0944827	0.000264958
X - 18901	0.151193	6.37861e-08	0.130082	5.1711e-06	0.0247941	0.345973	0.0140446	0.61023
X - 21442	0.109859	8.11025e-05	0.0889437	0.00182431	0.0261536	0.298499	0.0231838	0.377978
X - 23314	0.109906	8.12744e-05	0.124431	1.22531e-05	0.0266904	0.294913	0.0427314	0.110266
X - 24337	-0.114875	5.83316e-05	-0.0980622	0.000783841	-0.0583853	0.0253079	-0.0502414	0.0655987
X - 24951	-0.128819	7.70477e-06	-0.127386	1.43513e-05	-0.0245856	0.355226	-0.0280693	0.31497
X - 24953	-0.154906	1.37488e-07	-0.128568	2.03026e-05	-0.0330006	0.223041	-0.0287642	0.30912
X - 25422	-0.114747	4.30919e-05	-0.0855383	0.00281386	-0.0440843	0.0821514	-0.0410202	0.118241

## Sheet: Delayed memory 60-64 (met)
Metabolite	Model 1				Model 4
	Full ACE dataset (n=1255)		ACE <82 excluded (n=1190)		Full ACE dataset (n=1255)		ACE <82 excluded (n=1190)
	beta	p	beta	p	beta	p	beta	p
1-palmitoyl-2-docosahexaenoyl-GPC (16:0/22:6)	0.110028	8.36867e-05	0.102466	0.000337589	0.0173742	0.503855	0.0188642	0.48502
1-stearoyl-2-oleoyl-GPG (18:0/18:1)	0.122238	1.79243e-05	0.115253	7.89116e-05	0.0222048	0.40219	0.0272647	0.323406
2-methylmalonylcarnitine (C4-DC)	-0.0983593	0.000655658	-0.0897598	0.0024081	-0.0612167	0.0188205	-0.0612836	0.0241535
2-naphthol sulfate	-0.114501	3.53425e-05	-0.100684	0.000374668	-0.0515613	0.0481943	-0.0482084	0.075749
3-amino-2-piperidone	-0.114405	5.14667e-05	-0.107899	0.000190392	-0.0612971	0.0163064	-0.0651861	0.0141171
3-carboxy-4-methyl-5-pentyl-2-furanpropionate (3-CMPFP)	0.101012	0.000305729	0.0963581	0.000733054	-0.00583458	0.820788	-0.00164614	0.95093
3-carboxy-4-methyl-5-propyl-2-furanpropanoate (CMPF)	0.129409	3.90934e-06	0.0993617	0.00052697	-0.00152246	0.954223	-0.00991546	0.717246
3-methyl-2-oxobutyrate	0.120413	3.46007e-05	0.098409	0.000938998	0.0815856	0.00252203	0.0663301	0.018369
3-methyl-2-oxovalerate	0.107794	0.000955022	0.102399	0.00220034	0.0876798	0.00363682	0.0864974	0.00624461
3-phenylpropionate (hydrocinnamate)	0.118441	2.24102e-05	0.0981138	0.000611078	0.0270647	0.306028	0.0181111	0.510395
3,4-dihydroxybutyrate	-0.103309	0.000201475	-0.0627263	0.0282119	-0.0652731	0.01155	-0.0358918	0.183281
3,5-dichloro-2,6-dihydroxybenzoic acid	-0.12536	7.98346e-06	-0.107745	0.000171275	-0.0513218	0.046108	-0.0451898	0.0915508
4-allylphenol sulfate	0.125646	5.42658e-06	0.112913	6.551e-05	0.0414301	0.108004	0.0360972	0.178779
4-hydroxy-2-oxoglutaric acid	0.10016	0.000509974	0.0897005	0.00238431	0.0489794	0.0608035	0.0464765	0.0881396
4-methyl-2-oxopentanoate	0.134623	3.38977e-05	0.11904	0.000344857	0.0903613	0.0022996	0.0846064	0.00628194
5,6-dihydrouridine	-0.103354	0.000190061	-0.0667232	0.0186824	-0.0635233	0.011668	-0.0450933	0.0852252
beta-cryptoxanthin	0.159362	1.71261e-08	0.141688	9.66666e-07	0.0257703	0.378288	0.0340697	0.259511
bilirubin	0.0983016	0.000505368	0.0902157	0.00176997	0.0408389	0.113281	0.041013	0.124734
branched chain 14:0 dicarboxylic acid	0.142133	2.83488e-07	0.122593	1.57632e-05	0.0263167	0.338603	0.0207592	0.47057
carotene diol (1)	0.16631	5.18938e-09	0.142423	1.06483e-06	0.0274616	0.351693	0.0173638	0.571976
carotene diol (2)	0.136847	1.48999e-06	0.119088	4.32859e-05	0.0183097	0.533087	0.014259	0.64188
carotene diol (3)	0.10105	0.00029772	0.0855465	0.00276673	0.0102515	0.702826	0.00763758	0.784667
eicosenedioate (C20:1-DC)*	-0.10364	0.000246942	-0.0934614	0.00123437	-0.0127856	0.622744	-0.00427237	0.874943
ergothioneine	0.153502	3.1109e-08	0.138796	9.88919e-07	0.0474046	0.0705284	0.0479991	0.077602
gamma-glutamylphenylalanine	-0.109648	0.000199659	-0.0861462	0.00447139	-0.0626407	0.0237974	-0.0547773	0.0591061
glycerate	0.119725	2.46339e-05	0.107731	0.000206126	0.0316926	0.238872	0.034596	0.214285
homocitrulline	-0.0982352	0.000394992	-0.0723322	0.0108219	-0.06144	0.0138305	-0.0499561	0.054638
hydroxy-CMPF*	0.107079	0.000141728	0.0747666	0.00943221	-0.0250254	0.368078	-0.0349397	0.223485
imidazole propionate	-0.112228	7.93722e-05	-0.0945522	0.00119435	-0.0680871	0.00988376	-0.0591373	0.0321338
inosine	-0.0879478	0.00258601	-0.0805279	0.00697271	-0.00855793	0.749403	-0.00985604	0.723229
N-acetylmethionine	-0.0936284	0.000792559	-0.0689221	0.0158331	-0.0607489	0.0153434	-0.0522369	0.0453994
N-acetylneuraminate	-0.107602	0.00012096	-0.0793606	0.00561232	-0.0667618	0.00901327	-0.0507769	0.0552124
N-acetylserine	-0.0860657	0.00190831	-0.0617926	0.0296256	-0.0631354	0.0111221	-0.0523394	0.0432792
N-carbamoylvaline	-0.0973001	0.000513876	-0.0748352	0.00913508	-0.0564449	0.0245719	-0.0474088	0.0703807
N-formylmethionine	-0.0905546	0.00118697	-0.0658957	0.0211972	-0.0676009	0.00687462	-0.0596455	0.0218797
N-methylproline	0.0992249	0.000341794	0.114614	5.1749e-05	0.033438	0.189664	0.0518441	0.0517057
N1-methylinosine	-0.10796	0.000163484	-0.0940916	0.00139857	-0.0392159	0.147332	-0.0428668	0.128474
N6-carbamoylthreonyladenosine	-0.103669	0.000269576	-0.0751715	0.0102384	-0.057236	0.0307534	-0.0504003	0.0680857
o-cresol sulfate	-0.0833089	0.00257118	-0.0781132	0.00570389	-0.0617535	0.0209534	-0.0684355	0.013865
oxalate (ethanedioate)	0.121866	3.23254e-05	0.11433	0.000140692	0.0280387	0.315876	0.0292078	0.315276
sphingomyelin (d18:1/17:0, d17:1/18:0, d19:1/16:0)	0.11502	0.000117753	0.106612	0.000494238	0.0208855	0.45865	0.0278634	0.3427
sphingomyelin (d18:1/19:0, d19:1/18:0)*	0.114029	0.000185459	0.1035	0.000925428	0.0257359	0.359175	0.0252712	0.38844
sphingomyelin (d18:1/25:0, d19:0/24:1, d20:1/23:0, d19:1/24:0)*	0.116171	2.81598e-05	0.113654	6.11611e-05	0.0188975	0.464128	0.0315446	0.23878
sphingomyelin (d18:2/21:0, d16:2/23:0)*	0.102351	0.00256924	0.0907628	0.00904406	0.0161667	0.608791	0.0166406	0.614335
stachydrine	0.153056	3.30091e-08	0.16287	8.76569e-09	0.0558315	0.0341362	0.0754753	0.00618316
succinylcarnitine (C4)	-0.112375	8.61241e-05	-0.109691	0.000186849	-0.0486195	0.0695482	-0.0564639	0.0433477
tartronate (hydroxymalonate)	0.116241	4.36632e-05	0.118537	4.55156e-05	0.0306346	0.25481	0.0398731	0.154044
threonate	0.0966087	0.00121152	0.0824238	0.00740028	0.032824	0.232313	0.0251568	0.382668
X - 11308	-0.0957042	0.000824159	-0.0902743	0.0020483	-0.0257165	0.331884	-0.0225324	0.415316
X - 11315	0.0966859	0.000511267	0.0892211	0.00168777	-0.0228603	0.392831	-0.0277887	0.320768
X - 11372	-0.136944	1.73391e-06	-0.121971	3.11612e-05	-0.00566749	0.834221	0.00158936	0.955191
X - 11381	-0.0838849	0.00276034	-0.0539847	0.0602317	-0.0187149	0.462421	0.000386716	0.988372
X - 11880	-0.108507	0.00013548	-0.0994049	0.000626741	0.0107551	0.693917	0.0141936	0.61987
X - 12117	-0.12667	4.51767e-06	-0.107076	0.000151605	-0.0751235	0.00438735	-0.069388	0.0114932
X - 13866	0.0805499	0.0039188	0.0724047	0.0110872	-0.00077626	0.975755	0.000989851	0.970203
X - 15492	-0.0789122	0.00633863	-0.0783534	0.00816889	-0.0715079	0.00827044	-0.0749904	0.00796432
X - 15674	0.111564	8.5791e-05	0.093052	0.00140912	0.0400772	0.120767	0.0348814	0.194081
X - 17185	-0.0814638	0.00323518	-0.0818125	0.00381597	-0.0535327	0.0389971	-0.0602603	0.0259059
X - 17676	-0.105988	0.000137152	-0.0898321	0.00157043	-0.082269	0.00108893	-0.0739491	0.0047955
X - 18901	0.123615	9.09808e-06	0.106955	0.00017178	0.00643075	0.809574	-0.00116062	0.966736
X - 21733	0.109407	0.00011346	0.0888903	0.00221501	0.0509795	0.0523873	0.0399905	0.144118
X - 24295	0.111274	0.000134693	0.104264	0.000464524	0.0857281	0.00131592	0.0806321	0.00387892
X - 24337	-0.0939965	0.000927859	-0.0742878	0.0106562	-0.0387683	0.142541	-0.0263588	0.338859
X - 24951	-0.129667	6.142e-06	-0.132252	6.20957e-06	-0.0331511	0.217485	-0.0408217	0.146527
X - 24953	-0.146518	6.02875e-07	-0.126237	2.82257e-05	-0.0312755	0.255918	-0.0298839	0.296423
X - 25422	-0.0821416	0.00321498	-0.0479063	0.0929496	-0.0237282	0.354055	-0.0136044	0.606433

[truncated: 3 more sheets: ACE-III 69 (met), Processing speed 60-64 (met), Processing speed 69 (met)]
